# Supplementary material for: SOX11 promotes epithelial/mesenchymal hybrid state and alters tropism of invasive breast cancer cells
Source: eLife. 2020 Sep 10;9:e58374. doi: 10.7554/eLife.58374 (PMC7518891; doi:10.7554/eLife.58374)
Supplement: Supplementary file 1. [file elife-58374-supp1.xlsm]

## Sheet: 0.585
Symbol		baseMean	log2FoldChange	lfcSE	stat	pvalue	padj	Symbol	Gene_type	disp	contrast						SOX11	7.57133
SKAP1	ENSG00000141293.14	0.44057	14.9503	5.68087	2.6317	0.00849593	NA	SKAP1	protein_coding	9.86141	(X2D_SOX11_DOX-X2D_SOX11_nDOX)-(X2D_EV_DOX-X2D_EV_nDOX)						FGF9	6.12535
SOX11	ENSG00000176887.6	1669.09	7.57133	1.98746	3.80955	0.000139219	0.0382578	SOX11	protein_coding	0.416318	(X2D_SOX11_DOX-X2D_SOX11_nDOX)-(X2D_EV_DOX-X2D_EV_nDOX)						EFR3B	5.99686
ANKRD53	ENSG00000144031.10	1.64634	6.83888	2.61808	2.61217	0.00899683	NA	ANKRD53	protein_coding	1.26531	(X2D_SOX11_DOX-X2D_SOX11_nDOX)-(X2D_EV_DOX-X2D_EV_nDOX)						DRAXIN	5.61551
FGF9	ENSG00000102678.6	3.77921	6.12535	2.01544	3.03921	0.00237196	NA	FGF9	protein_coding	0.770051	(X2D_SOX11_DOX-X2D_SOX11_nDOX)-(X2D_EV_DOX-X2D_EV_nDOX)						CHRM1	5.45905
EFR3B	ENSG00000084710.12	8.19919	5.99686	1.51303	3.96349	7.38634e-05	0.0252597	EFR3B	protein_coding	0.294797	(X2D_SOX11_DOX-X2D_SOX11_nDOX)-(X2D_EV_DOX-X2D_EV_nDOX)						THSD7A	5.3176
PCDHB8	ENSG00000120322.3	2.3146	5.83446	2.45833	2.37335	0.0176277	NA	PCDHB8	protein_coding	1.20249	(X2D_SOX11_DOX-X2D_SOX11_nDOX)-(X2D_EV_DOX-X2D_EV_nDOX)						HCN4	4.94253
GPR55	ENSG00000135898.8	11.2139	5.82407	1.40526	4.14448	3.40584e-05	0.014559	GPR55	protein_coding	0.269603	(X2D_SOX11_DOX-X2D_SOX11_nDOX)-(X2D_EV_DOX-X2D_EV_nDOX)						YPEL1	4.9316
DRAXIN	ENSG00000162490.6	23.6025	5.61551	1.3596	4.13026	3.62357e-05	0.0146745	DRAXIN	protein_coding	0.394085	(X2D_SOX11_DOX-X2D_SOX11_nDOX)-(X2D_EV_DOX-X2D_EV_nDOX)						NELL2	4.81055
CHRM1	ENSG00000168539.3	4.29447	5.45905	1.79306	3.04455	0.0023303	NA	CHRM1	protein_coding	0.521244	(X2D_SOX11_DOX-X2D_SOX11_nDOX)-(X2D_EV_DOX-X2D_EV_nDOX)						KCNMB4	4.72232
NEUROD2	ENSG00000171532.4	1.52102	5.36133	2.69269	1.99107	0.0464735	NA	NEUROD2	protein_coding	1.53355	(X2D_SOX11_DOX-X2D_SOX11_nDOX)-(X2D_EV_DOX-X2D_EV_nDOX)						MAFB	4.5163
THSD7A	ENSG00000005108.14	6.27068	5.3176	1.63033	3.26167	0.00110757	0.170961	THSD7A	protein_coding	0.40134	(X2D_SOX11_DOX-X2D_SOX11_nDOX)-(X2D_EV_DOX-X2D_EV_nDOX)						TOX	4.43392
RBPMS2	ENSG00000166831.7	3.28566	5.14237	2.23658	2.29921	0.021493	NA	RBPMS2	protein_coding	0.892687	(X2D_SOX11_DOX-X2D_SOX11_nDOX)-(X2D_EV_DOX-X2D_EV_nDOX)						ABCG1	4.18928
HCN4	ENSG00000138622.3	5.55938	4.94253	2.13359	2.31653	0.0205293	0.844192	HCN4	protein_coding	0.847736	(X2D_SOX11_DOX-X2D_SOX11_nDOX)-(X2D_EV_DOX-X2D_EV_nDOX)						MEX3B	4.10191
YPEL1	ENSG00000100027.13	17.9496	4.9316	1.2671	3.89204	9.94066e-05	0.0314276	YPEL1	protein_coding	0.183006	(X2D_SOX11_DOX-X2D_SOX11_nDOX)-(X2D_EV_DOX-X2D_EV_nDOX)						SLC6A16	4.06207
NELL2	ENSG00000184613.9	61.3374	4.81055	0.806697	5.96327	2.47246e-09	5.43552e-06	NELL2	protein_coding	0.0960394	(X2D_SOX11_DOX-X2D_SOX11_nDOX)-(X2D_EV_DOX-X2D_EV_nDOX)						GPC2	4.03005
KCNMB4	ENSG00000135643.4	6.86173	4.72232	1.67096	2.82611	0.00471169	0.389818	KCNMB4	protein_coding	0.49397	(X2D_SOX11_DOX-X2D_SOX11_nDOX)-(X2D_EV_DOX-X2D_EV_nDOX)						RASSF2	3.99786
GSDMA	ENSG00000167914.9	2.89848	4.67742	2.14656	2.17903	0.0293293	NA	GSDMA	protein_coding	0.703083	(X2D_SOX11_DOX-X2D_SOX11_nDOX)-(X2D_EV_DOX-X2D_EV_nDOX)						ACTN2	3.93503
MAFB	ENSG00000204103.3	23.7958	4.5163	1.11161	4.06284	4.84789e-05	0.0174211	MAFB	protein_coding	0.170696	(X2D_SOX11_DOX-X2D_SOX11_nDOX)-(X2D_EV_DOX-X2D_EV_nDOX)						TMSB15A	3.90014
TOX	ENSG00000198846.5	6.88555	4.43392	1.58732	2.79334	0.00521676	0.401455	TOX	protein_coding	0.335645	(X2D_SOX11_DOX-X2D_SOX11_nDOX)-(X2D_EV_DOX-X2D_EV_nDOX)						TUBA1A	3.85811
ABCG1	ENSG00000160179.17	32.334	4.18928	0.923789	4.53489	5.76324e-06	0.00354762	ABCG1	protein_coding	0.208333	(X2D_SOX11_DOX-X2D_SOX11_nDOX)-(X2D_EV_DOX-X2D_EV_nDOX)						OLFM2	3.81683
MEX3B	ENSG00000183496.5	79.8189	4.10191	0.604576	6.78478	1.16267e-11	8.94617e-08	MEX3B	protein_coding	0.0861837	(X2D_SOX11_DOX-X2D_SOX11_nDOX)-(X2D_EV_DOX-X2D_EV_nDOX)						C14orf37	3.72296
SLC6A16	ENSG00000063127.14	18.4972	4.06207	1.0754	3.77727	0.000158559	0.0420701	SLC6A16	protein_coding	0.215638	(X2D_SOX11_DOX-X2D_SOX11_nDOX)-(X2D_EV_DOX-X2D_EV_nDOX)						LBH	3.71239
GPC2	ENSG00000213420.6	80.2599	4.03005	0.665334	6.05719	1.38519e-09	3.55279e-06	GPC2	protein_coding	0.110933	(X2D_SOX11_DOX-X2D_SOX11_nDOX)-(X2D_EV_DOX-X2D_EV_nDOX)						TUBB4A	3.69439
RASSF2	ENSG00000101265.14	24.5318	3.99786	1.10361	3.62251	0.000291755	0.0701534	RASSF2	protein_coding	0.178217	(X2D_SOX11_DOX-X2D_SOX11_nDOX)-(X2D_EV_DOX-X2D_EV_nDOX)						MAPK4	3.63149
SOAT2	ENSG00000167780.10	5.1367	3.9366	1.96532	2.00303	0.0451744	0.999966	SOAT2	protein_coding	0.59124	(X2D_SOX11_DOX-X2D_SOX11_nDOX)-(X2D_EV_DOX-X2D_EV_nDOX)						SBK1	3.5074
ACTN2	ENSG00000077522.11	6.88499	3.93503	1.54633	2.54476	0.0109353	0.623273	ACTN2	protein_coding	0.373942	(X2D_SOX11_DOX-X2D_SOX11_nDOX)-(X2D_EV_DOX-X2D_EV_nDOX)						MDK	3.44572
TMSB15A	ENSG00000158164.6	42.5665	3.90014	0.662268	5.88906	3.88395e-09	7.47126e-06	TMSB15A	protein_coding	0.0900103	(X2D_SOX11_DOX-X2D_SOX11_nDOX)-(X2D_EV_DOX-X2D_EV_nDOX)						MEX3A	3.40652
TUBA1A	ENSG00000167552.12	2399.87	3.85811	0.529052	7.2925	3.04256e-13	4.68219e-09	TUBA1A	protein_coding	0.099688	(X2D_SOX11_DOX-X2D_SOX11_nDOX)-(X2D_EV_DOX-X2D_EV_nDOX)						SLC29A4	3.3378
OLFM2	ENSG00000105088.7	137.136	3.81683	0.740164	5.15673	2.51302e-07	0.000276235	OLFM2	protein_coding	0.172053	(X2D_SOX11_DOX-X2D_SOX11_nDOX)-(X2D_EV_DOX-X2D_EV_nDOX)						PLEKHO1	3.33649
C14orf37	ENSG00000139971.14	12.818	3.72296	1.14327	3.25643	0.00112824	0.170961	C14orf37	protein_coding	0.293124	(X2D_SOX11_DOX-X2D_SOX11_nDOX)-(X2D_EV_DOX-X2D_EV_nDOX)						FAM171A2	3.22414
LBH	ENSG00000213626.10	34.3083	3.71239	0.802476	4.62617	3.72495e-06	0.00272968	LBH	protein_coding	0.161788	(X2D_SOX11_DOX-X2D_SOX11_nDOX)-(X2D_EV_DOX-X2D_EV_nDOX)						LGALS9	3.21978
TUBB4A	ENSG00000104833.9	22.9122	3.69439	0.908623	4.06592	4.78441e-05	0.0174211	TUBB4A	protein_coding	0.191657	(X2D_SOX11_DOX-X2D_SOX11_nDOX)-(X2D_EV_DOX-X2D_EV_nDOX)						DDAH2	3.0485
GNG2	ENSG00000186469.7	10.2206	3.6691	1.05411	3.48075	0.000500014	0.103983	GNG2	protein_coding	0.197739	(X2D_SOX11_DOX-X2D_SOX11_nDOX)-(X2D_EV_DOX-X2D_EV_nDOX)						CALML5	2.91134
MAPK4	ENSG00000141639.10	22.6081	3.63149	0.941163	3.85851	0.00011408	0.0339886	MAPK4	protein_coding	0.222052	(X2D_SOX11_DOX-X2D_SOX11_nDOX)-(X2D_EV_DOX-X2D_EV_nDOX)						BMF	2.87315
SBK1	ENSG00000188322.4	275.167	3.5074	0.678812	5.16697	2.37926e-07	0.000276235	SBK1	protein_coding	0.15417	(X2D_SOX11_DOX-X2D_SOX11_nDOX)-(X2D_EV_DOX-X2D_EV_nDOX)						ADAMTS7	2.84335
MDK	ENSG00000110492.14	921.188	3.44572	0.678713	5.07685	3.83753e-07	0.000393705	MDK	protein_coding	0.162834	(X2D_SOX11_DOX-X2D_SOX11_nDOX)-(X2D_EV_DOX-X2D_EV_nDOX)						ADAMTS4	2.8251
MEX3A	ENSG00000254726.2	730.224	3.40652	0.514601	6.61974	3.59831e-11	1.84581e-07	MEX3A	protein_coding	0.0914504	(X2D_SOX11_DOX-X2D_SOX11_nDOX)-(X2D_EV_DOX-X2D_EV_nDOX)						FYN	2.80634
SLC29A4	ENSG00000164638.9	130.38	3.3378	0.63884	5.22478	1.74364e-07	0.000223607	SLC29A4	protein_coding	0.126982	(X2D_SOX11_DOX-X2D_SOX11_nDOX)-(X2D_EV_DOX-X2D_EV_nDOX)						TUBB3	2.79706
PLEKHO1	ENSG00000023902.12	488.67	3.33649	0.576642	5.78607	7.20535e-09	1.23203e-05	PLEKHO1	protein_coding	0.116004	(X2D_SOX11_DOX-X2D_SOX11_nDOX)-(X2D_EV_DOX-X2D_EV_nDOX)						LRRC17	2.60823
WIPF1	ENSG00000115935.15	5.10081	3.28408	1.40672	2.33457	0.0195659	0.824158	WIPF1	protein_coding	0.328269	(X2D_SOX11_DOX-X2D_SOX11_nDOX)-(X2D_EV_DOX-X2D_EV_nDOX)						MCF2L	2.60631
FAM171A2	ENSG00000161682.13	314.505	3.22414	0.70117	4.59823	4.26096e-06	0.00298054	FAM171A2	protein_coding	0.168387	(X2D_SOX11_DOX-X2D_SOX11_nDOX)-(X2D_EV_DOX-X2D_EV_nDOX)						SEPT5	2.599
SPNS2	ENSG00000183018.7	10.6039	3.22026	1.04686	3.07611	0.00209723	0.246213	SPNS2	protein_coding	0.255659	(X2D_SOX11_DOX-X2D_SOX11_nDOX)-(X2D_EV_DOX-X2D_EV_nDOX)						KIAA1755	2.54738
LGALS9	ENSG00000168961.15	128.768	3.21978	0.520887	6.18133	6.35636e-10	1.95636e-06	LGALS9	protein_coding	0.0796393	(X2D_SOX11_DOX-X2D_SOX11_nDOX)-(X2D_EV_DOX-X2D_EV_nDOX)						KIAA1211	2.52627
ATOH8	ENSG00000168874.11	6.56388	3.1744	1.52253	2.08495	0.0370741	0.999966	ATOH8	protein_coding	0.382795	(X2D_SOX11_DOX-X2D_SOX11_nDOX)-(X2D_EV_DOX-X2D_EV_nDOX)						NDRG4	2.52204
AKR7A3	ENSG00000162482.4	4.18613	3.16942	1.52381	2.07993	0.0375317	NA	AKR7A3	protein_coding	0.487482	(X2D_SOX11_DOX-X2D_SOX11_nDOX)-(X2D_EV_DOX-X2D_EV_nDOX)						RNF122	2.46944
PAMR1	ENSG00000149090.10	7.3035	3.11244	1.4676	2.12077	0.0339409	0.998783	PAMR1	protein_coding	0.508715	(X2D_SOX11_DOX-X2D_SOX11_nDOX)-(X2D_EV_DOX-X2D_EV_nDOX)						MMP11	2.46169
DDAH2	ENSG00000213722.7	447.454	3.0485	0.486511	6.26605	3.70322e-10	1.42472e-06	DDAH2	protein_coding	0.0815879	(X2D_SOX11_DOX-X2D_SOX11_nDOX)-(X2D_EV_DOX-X2D_EV_nDOX)						CTXN1	2.4578
INHBB	ENSG00000163083.5	33.8303	2.96675	0.870605	3.40768	0.000655167	0.123859	INHBB	protein_coding	0.198073	(X2D_SOX11_DOX-X2D_SOX11_nDOX)-(X2D_EV_DOX-X2D_EV_nDOX)						RCOR2	2.3865
CALML5	ENSG00000178372.7	36.4333	2.91134	1.00166	2.90652	0.00365476	0.330842	CALML5	protein_coding	0.306556	(X2D_SOX11_DOX-X2D_SOX11_nDOX)-(X2D_EV_DOX-X2D_EV_nDOX)						EFNB3	2.36017
CSF3R	ENSG00000119535.16	41.2448	2.91032	0.950973	3.06036	0.00221074	0.248329	CSF3R	protein_coding	0.123967	(X2D_SOX11_DOX-X2D_SOX11_nDOX)-(X2D_EV_DOX-X2D_EV_nDOX)						CDKN1C	2.35713
BMF	ENSG00000104081.12	82.8066	2.87315	0.574439	5.00167	5.68364e-07	0.000514504	BMF	protein_coding	0.0995759	(X2D_SOX11_DOX-X2D_SOX11_nDOX)-(X2D_EV_DOX-X2D_EV_nDOX)						MARCKSL1	2.34416
ADAMTS7	ENSG00000136378.13	207.159	2.84335	0.669125	4.24935	2.14393e-05	0.0101632	ADAMTS7	protein_coding	0.149177	(X2D_SOX11_DOX-X2D_SOX11_nDOX)-(X2D_EV_DOX-X2D_EV_nDOX)						SEPT3	2.22911
ADAMTS4	ENSG00000158859.9	48.8982	2.8251	0.928935	3.04122	0.0023562	0.26086	ADAMTS4	protein_coding	0.209072	(X2D_SOX11_DOX-X2D_SOX11_nDOX)-(X2D_EV_DOX-X2D_EV_nDOX)						DBN1	2.14645
FYN	ENSG00000010810.16	55.9336	2.80634	0.650913	4.31139	1.6223e-05	0.00860883	FYN	protein_coding	0.11586	(X2D_SOX11_DOX-X2D_SOX11_nDOX)-(X2D_EV_DOX-X2D_EV_nDOX)						SEMA6C	2.1373
TUBB3	ENSG00000258947.5	13.7753	2.79706	1.02645	2.72498	0.00643062	0.443771	TUBB3	protein_coding	0.256793	(X2D_SOX11_DOX-X2D_SOX11_nDOX)-(X2D_EV_DOX-X2D_EV_nDOX)						FBXO15	2.12685
CEMIP	ENSG00000103888.14	245.477	2.72723	0.671419	4.06188	4.86781e-05	0.0174211	CEMIP	protein_coding	0.15452	(X2D_SOX11_DOX-X2D_SOX11_nDOX)-(X2D_EV_DOX-X2D_EV_nDOX)						WNT6	2.12077
CXCL14	ENSG00000145824.11	135.019	2.61678	0.633289	4.13205	3.59548e-05	0.0146745	CXCL14	protein_coding	0.117056	(X2D_SOX11_DOX-X2D_SOX11_nDOX)-(X2D_EV_DOX-X2D_EV_nDOX)						D4S234E	2.07804
LRRC17	ENSG00000128606.11	7.79587	2.60823	1.17539	2.21904	0.0264842	0.926286	LRRC17	protein_coding	0.28642	(X2D_SOX11_DOX-X2D_SOX11_nDOX)-(X2D_EV_DOX-X2D_EV_nDOX)						NREP	2.04586
MCF2L	ENSG00000126217.19	9.48173	2.60631	0.982178	2.6536	0.00796373	0.510823	MCF2L	protein_coding	0.203775	(X2D_SOX11_DOX-X2D_SOX11_nDOX)-(X2D_EV_DOX-X2D_EV_nDOX)						ZSCAN2	2.0067
SEPT5	ENSG00000184702.16	342.323	2.599	0.636752	4.08165	4.47171e-05	0.0172038	SEPT5	protein_coding	0.139992	(X2D_SOX11_DOX-X2D_SOX11_nDOX)-(X2D_EV_DOX-X2D_EV_nDOX)						KIF3C	1.98937
KRT75	ENSG00000170454.5	11.6662	2.56969	1.09388	2.34914	0.0188167	0.818199	KRT75	protein_coding	0.216739	(X2D_SOX11_DOX-X2D_SOX11_nDOX)-(X2D_EV_DOX-X2D_EV_nDOX)						ARNT2	1.9715
RNF32	ENSG00000105982.15	6.24785	2.56819	1.2289	2.08983	0.036633	0.999966	RNF32	protein_coding	0.344132	(X2D_SOX11_DOX-X2D_SOX11_nDOX)-(X2D_EV_DOX-X2D_EV_nDOX)						TP53I11	1.93616
KIAA1755	ENSG00000149633.10	132.283	2.54738	0.796486	3.19827	0.00138255	0.187008	KIAA1755	protein_coding	0.20706	(X2D_SOX11_DOX-X2D_SOX11_nDOX)-(X2D_EV_DOX-X2D_EV_nDOX)						RHOBTB1	1.91324
KIAA1211	ENSG00000109265.11	88.4581	2.52627	0.50297	5.0227	5.09492e-07	0.000490035	KIAA1211	protein_coding	0.0653866	(X2D_SOX11_DOX-X2D_SOX11_nDOX)-(X2D_EV_DOX-X2D_EV_nDOX)						MEIS3	1.90043
NDRG4	ENSG00000103034.13	26.0254	2.52204	0.926557	2.72195	0.00648983	0.445857	NDRG4	protein_coding	0.231177	(X2D_SOX11_DOX-X2D_SOX11_nDOX)-(X2D_EV_DOX-X2D_EV_nDOX)						TEAD2	1.88066
HLA-DMB	ENSG00000242574.7	5.39688	2.48544	1.25996	1.97263	0.0485375	0.999966	HLA-DMB	protein_coding	0.331888	(X2D_SOX11_DOX-X2D_SOX11_nDOX)-(X2D_EV_DOX-X2D_EV_nDOX)						KALRN	1.83641
RNF122	ENSG00000133874.1	76.4029	2.46944	0.54074	4.56678	4.95275e-06	0.00317574	RNF122	protein_coding	0.0851939	(X2D_SOX11_DOX-X2D_SOX11_nDOX)-(X2D_EV_DOX-X2D_EV_nDOX)						SWT1	1.80998
ITGA9	ENSG00000144668.10	47.9369	2.4691	0.640182	3.85687	0.000114849	0.0339886	ITGA9	protein_coding	0.119407	(X2D_SOX11_DOX-X2D_SOX11_nDOX)-(X2D_EV_DOX-X2D_EV_nDOX)						ZC4H2	1.76883
MMP11	ENSG00000099953.8	204.129	2.46169	0.683604	3.60105	0.000316933	0.0750351	MMP11	protein_coding	0.158079	(X2D_SOX11_DOX-X2D_SOX11_nDOX)-(X2D_EV_DOX-X2D_EV_nDOX)						QRICH2	1.75023
CTXN1	ENSG00000178531.5	474.64	2.4578	0.5861	4.19348	2.74705e-05	0.0124336	CTXN1	protein_coding	0.120458	(X2D_SOX11_DOX-X2D_SOX11_nDOX)-(X2D_EV_DOX-X2D_EV_nDOX)						RNF144A	1.74852
GSTA4	ENSG00000170899.9	62.5285	2.39432	0.52921	4.52432	6.05886e-06	0.00358615	GSTA4	protein_coding	0.0777275	(X2D_SOX11_DOX-X2D_SOX11_nDOX)-(X2D_EV_DOX-X2D_EV_nDOX)						ZFHX2	1.72313
RCOR2	ENSG00000167771.5	163.802	2.3865	0.621432	3.84033	0.00012287	0.0356764	RCOR2	protein_coding	0.129074	(X2D_SOX11_DOX-X2D_SOX11_nDOX)-(X2D_EV_DOX-X2D_EV_nDOX)						PCDHB2	1.7164
COL9A2	ENSG00000049089.12	53.2631	2.37681	0.827585	2.87199	0.00407899	0.360107	COL9A2	protein_coding	0.204268	(X2D_SOX11_DOX-X2D_SOX11_nDOX)-(X2D_EV_DOX-X2D_EV_nDOX)						BDH2	1.705
EFNB3	ENSG00000108947.4	163.015	2.36017	0.693676	3.40241	0.000667945	0.123859	EFNB3	protein_coding	0.160913	(X2D_SOX11_DOX-X2D_SOX11_nDOX)-(X2D_EV_DOX-X2D_EV_nDOX)						MMP2	1.70386
CDKN1C	ENSG00000129757.11	33.9088	2.35713	0.961544	2.4514	0.0142302	0.732403	CDKN1C	protein_coding	0.272358	(X2D_SOX11_DOX-X2D_SOX11_nDOX)-(X2D_EV_DOX-X2D_EV_nDOX)						GNG4	1.66739
MARCKSL1	ENSG00000175130.6	4485.39	2.34416	0.540097	4.34025	1.42318e-05	0.00782191	MARCKSL1	protein_coding	0.104756	(X2D_SOX11_DOX-X2D_SOX11_nDOX)-(X2D_EV_DOX-X2D_EV_nDOX)						CADM4	1.64799
IL17B	ENSG00000127743.5	10.944	2.32821	1.07651	2.16274	0.030561	0.960371	IL17B	protein_coding	0.285025	(X2D_SOX11_DOX-X2D_SOX11_nDOX)-(X2D_EV_DOX-X2D_EV_nDOX)						MGAT5B	1.63782
MT1F	ENSG00000198417.6	15.0043	2.32109	1.06221	2.18516	0.0288769	0.945183	MT1F	protein_coding	0.317969	(X2D_SOX11_DOX-X2D_SOX11_nDOX)-(X2D_EV_DOX-X2D_EV_nDOX)						C11orf95	1.62605
ZNF214	ENSG00000149050.8	21.6182	2.30719	0.735567	3.13662	0.00170909	0.21383	ZNF214	protein_coding	0.132384	(X2D_SOX11_DOX-X2D_SOX11_nDOX)-(X2D_EV_DOX-X2D_EV_nDOX)						FKBP7	1.6098
FXYD6	ENSG00000137726.14	178.499	2.30531	0.825301	2.79329	0.00521742	0.401455	FXYD6	protein_coding	0.230752	(X2D_SOX11_DOX-X2D_SOX11_nDOX)-(X2D_EV_DOX-X2D_EV_nDOX)						SALL2	1.58394
PBXIP1	ENSG00000163346.15	1032.59	2.29308	0.540097	4.24567	2.17938e-05	0.0101632	PBXIP1	protein_coding	0.103478	(X2D_SOX11_DOX-X2D_SOX11_nDOX)-(X2D_EV_DOX-X2D_EV_nDOX)						CRISPLD2	1.5488
FAM13C	ENSG00000148541.11	8.94358	2.25538	1.08967	2.06978	0.0384733	0.999966	FAM13C	protein_coding	0.27579	(X2D_SOX11_DOX-X2D_SOX11_nDOX)-(X2D_EV_DOX-X2D_EV_nDOX)						H2AFY2	1.53345
SEPT3	ENSG00000100167.18	143.346	2.22911	0.598555	3.72416	0.000195966	0.0498775	SEPT3	protein_coding	0.118354	(X2D_SOX11_DOX-X2D_SOX11_nDOX)-(X2D_EV_DOX-X2D_EV_nDOX)						HES7	1.52113
TMEM176B	ENSG00000106565.16	17.8627	2.21343	0.786601	2.81392	0.00489409	0.389818	TMEM176B	protein_coding	0.157816	(X2D_SOX11_DOX-X2D_SOX11_nDOX)-(X2D_EV_DOX-X2D_EV_nDOX)						MST1	1.49388
DBN1	ENSG00000113758.12	6268.81	2.14645	0.614212	3.49463	0.000474712	0.101463	DBN1	protein_coding	0.135681	(X2D_SOX11_DOX-X2D_SOX11_nDOX)-(X2D_EV_DOX-X2D_EV_nDOX)						ZNF627	1.49373
SEMA6C	ENSG00000143434.14	52.3835	2.1373	0.667008	3.2043	0.0013539	0.187008	SEMA6C	protein_coding	0.129894	(X2D_SOX11_DOX-X2D_SOX11_nDOX)-(X2D_EV_DOX-X2D_EV_nDOX)						GATS	1.49164
FBXO15	ENSG00000141665.10	26.9107	2.12685	0.767684	2.77048	0.00559737	0.418395	FBXO15	protein_coding	0.150725	(X2D_SOX11_DOX-X2D_SOX11_nDOX)-(X2D_EV_DOX-X2D_EV_nDOX)						C2orf81	1.49063
IL22RA2	ENSG00000164485.13	28.6405	2.12124	0.772724	2.74514	0.00604849	0.434954	IL22RA2	protein_coding	0.172896	(X2D_SOX11_DOX-X2D_SOX11_nDOX)-(X2D_EV_DOX-X2D_EV_nDOX)						CDH2	1.48522
WNT6	ENSG00000115596.3	17.9743	2.12077	1.06931	1.9833	0.0473334	0.999966	WNT6	protein_coding	0.290123	(X2D_SOX11_DOX-X2D_SOX11_nDOX)-(X2D_EV_DOX-X2D_EV_nDOX)						MEX3D	1.47738
TMPRSS2	ENSG00000184012.10	14.4028	2.10447	0.880285	2.39067	0.0168177	0.784147	TMPRSS2	protein_coding	0.175081	(X2D_SOX11_DOX-X2D_SOX11_nDOX)-(X2D_EV_DOX-X2D_EV_nDOX)						PLEKHA4	1.46381
ADCY5	ENSG00000173175.13	51.7596	2.08887	0.935409	2.23311	0.0255418	0.914099	ADCY5	protein_coding	0.275564	(X2D_SOX11_DOX-X2D_SOX11_nDOX)-(X2D_EV_DOX-X2D_EV_nDOX)						TMEM59L	1.46194
D4S234E	ENSG00000168824.13	79.3412	2.07804	0.707017	2.93916	0.00329099	0.320539	D4S234E	protein_coding	0.159599	(X2D_SOX11_DOX-X2D_SOX11_nDOX)-(X2D_EV_DOX-X2D_EV_nDOX)						CENPV	1.46016
NREP	ENSG00000134986.12	676.53	2.04586	0.365247	5.60131	2.12732e-08	2.97612e-05	NREP	protein_coding	0.0461096	(X2D_SOX11_DOX-X2D_SOX11_nDOX)-(X2D_EV_DOX-X2D_EV_nDOX)						F2R	1.45449
ZSCAN2	ENSG00000176371.12	258.643	2.0067	0.4195	4.78354	1.72234e-06	0.001395	ZSCAN2	protein_coding	0.0585211	(X2D_SOX11_DOX-X2D_SOX11_nDOX)-(X2D_EV_DOX-X2D_EV_nDOX)						FAM227A	1.44902
TMSB15B	ENSG00000158427.13	11.2695	1.99358	0.881247	2.26223	0.0236835	0.889975	TMSB15B	protein_coding	0.170391	(X2D_SOX11_DOX-X2D_SOX11_nDOX)-(X2D_EV_DOX-X2D_EV_nDOX)						PDZD4	1.42668
KIF3C	ENSG00000084731.12	516.902	1.98937	0.580473	3.42716	0.000609928	0.118812	KIF3C	protein_coding	0.118553	(X2D_SOX11_DOX-X2D_SOX11_nDOX)-(X2D_EV_DOX-X2D_EV_nDOX)						LRRC27	1.42424
SOCS1	ENSG00000185338.4	24.1975	1.97939	0.677917	2.91982	0.00350237	0.329394	SOCS1	protein_coding	0.114561	(X2D_SOX11_DOX-X2D_SOX11_nDOX)-(X2D_EV_DOX-X2D_EV_nDOX)						CBX2	1.42016
ARNT2	ENSG00000172379.17	482.045	1.9715	0.445265	4.4277	9.52416e-06	0.00542842	ARNT2	protein_coding	0.0687882	(X2D_SOX11_DOX-X2D_SOX11_nDOX)-(X2D_EV_DOX-X2D_EV_nDOX)						DNAJC22	1.41729
ENPP2	ENSG00000136960.11	23.8558	1.95343	0.859692	2.27225	0.0230714	0.884243	ENPP2	protein_coding	0.199511	(X2D_SOX11_DOX-X2D_SOX11_nDOX)-(X2D_EV_DOX-X2D_EV_nDOX)						MMP15	1.41169
TP53I11	ENSG00000175274.17	521.273	1.93616	0.612943	3.15879	0.00158424	0.203166	TP53I11	protein_coding	0.132969	(X2D_SOX11_DOX-X2D_SOX11_nDOX)-(X2D_EV_DOX-X2D_EV_nDOX)						IGSF9	1.3992
RHOBTB1	ENSG00000072422.15	75.6168	1.91324	0.507328	3.77121	0.000162455	0.0423732	RHOBTB1	protein_coding	0.0735455	(X2D_SOX11_DOX-X2D_SOX11_nDOX)-(X2D_EV_DOX-X2D_EV_nDOX)						PARD6G	1.39866
MEIS3	ENSG00000105419.16	102.558	1.90043	0.541893	3.50703	0.000453146	0.0982179	MEIS3	protein_coding	0.0917354	(X2D_SOX11_DOX-X2D_SOX11_nDOX)-(X2D_EV_DOX-X2D_EV_nDOX)						ATAT1	1.38338
TEAD2	ENSG00000074219.12	3154.57	1.88066	0.505293	3.72193	0.000197708	0.0498775	TEAD2	protein_coding	0.0916036	(X2D_SOX11_DOX-X2D_SOX11_nDOX)-(X2D_EV_DOX-X2D_EV_nDOX)						MAST1	1.34644
RNF182	ENSG00000180537.11	14.3155	1.87023	0.925604	2.02055	0.0433265	0.999966	RNF182	protein_coding	0.21322	(X2D_SOX11_DOX-X2D_SOX11_nDOX)-(X2D_EV_DOX-X2D_EV_nDOX)						CACNB3	1.32721
KALRN	ENSG00000160145.14	57.973	1.83641	0.565372	3.24814	0.00116162	0.171886	KALRN	protein_coding	0.0934526	(X2D_SOX11_DOX-X2D_SOX11_nDOX)-(X2D_EV_DOX-X2D_EV_nDOX)						TMEM86A	1.31159
SWT1	ENSG00000116668.11	21.0156	1.80998	0.681802	2.65469	0.00793805	0.510823	SWT1	protein_coding	0.107776	(X2D_SOX11_DOX-X2D_SOX11_nDOX)-(X2D_EV_DOX-X2D_EV_nDOX)						ZBED3	1.30745
STAC2	ENSG00000141750.6	97.2921	1.78232	0.659291	2.70339	0.00686366	0.467367	STAC2	protein_coding	0.134779	(X2D_SOX11_DOX-X2D_SOX11_nDOX)-(X2D_EV_DOX-X2D_EV_nDOX)						MICAL1	1.29654
CRLF1	ENSG00000006016.9	197.775	1.77479	0.561223	3.16237	0.00156491	0.202627	CRLF1	protein_coding	0.105377	(X2D_SOX11_DOX-X2D_SOX11_nDOX)-(X2D_EV_DOX-X2D_EV_nDOX)						PCDHGB2	1.25684
ZC4H2	ENSG00000126970.14	223.851	1.76883	0.416131	4.25066	2.13139e-05	0.0101632	ZC4H2	protein_coding	0.0562955	(X2D_SOX11_DOX-X2D_SOX11_nDOX)-(X2D_EV_DOX-X2D_EV_nDOX)						CCDC40	1.25311
CD24	ENSG00000272398.4	2947.4	1.75261	0.428047	4.09444	4.23189e-05	0.0166986	CD24	protein_coding	0.0655469	(X2D_SOX11_DOX-X2D_SOX11_nDOX)-(X2D_EV_DOX-X2D_EV_nDOX)						C16orf45	1.25098
EDARADD	ENSG00000186197.11	92.1323	1.75199	0.706473	2.47991	0.0131414	0.695363	EDARADD	protein_coding	0.165021	(X2D_SOX11_DOX-X2D_SOX11_nDOX)-(X2D_EV_DOX-X2D_EV_nDOX)						PPP1R15A	1.24163
QRICH2	ENSG00000129646.12	30.1299	1.75023	0.627591	2.7888	0.00529038	0.405043	QRICH2	protein_coding	0.103564	(X2D_SOX11_DOX-X2D_SOX11_nDOX)-(X2D_EV_DOX-X2D_EV_nDOX)						PCDHGB1	1.22682
RNF144A	ENSG00000151692.13	178.391	1.74852	0.363648	4.80828	1.52236e-06	0.00130153	RNF144A	protein_coding	0.0406839	(X2D_SOX11_DOX-X2D_SOX11_nDOX)-(X2D_EV_DOX-X2D_EV_nDOX)						CYTH2	1.22332
RNF150	ENSG00000170153.9	92.6701	1.74557	0.581467	3.00201	0.00268202	0.288626	RNF150	protein_coding	0.106537	(X2D_SOX11_DOX-X2D_SOX11_nDOX)-(X2D_EV_DOX-X2D_EV_nDOX)						CMTM3	1.20763
ZFHX2	ENSG00000136367.13	38.9006	1.72313	0.735327	2.34335	0.0191114	0.823426	ZFHX2	protein_coding	0.159463	(X2D_SOX11_DOX-X2D_SOX11_nDOX)-(X2D_EV_DOX-X2D_EV_nDOX)						ZNF358	1.18535
C1R	ENSG00000159403.14	299.68	1.71852	0.611365	2.81095	0.00493954	0.389818	C1R	protein_coding	0.128631	(X2D_SOX11_DOX-X2D_SOX11_nDOX)-(X2D_EV_DOX-X2D_EV_nDOX)						MAP3K12	1.18257
PCDHB2	ENSG00000112852.6	281.546	1.7164	0.37567	4.56889	4.90312e-06	0.00317574	PCDHB2	protein_coding	0.0462007	(X2D_SOX11_DOX-X2D_SOX11_nDOX)-(X2D_EV_DOX-X2D_EV_nDOX)						B4GALNT4	1.15875
ENPP3	ENSG00000154269.13	25.6648	1.70886	0.715155	2.38949	0.0168716	0.784147	ENPP3	protein_coding	0.121717	(X2D_SOX11_DOX-X2D_SOX11_nDOX)-(X2D_EV_DOX-X2D_EV_nDOX)						FAM171A1	1.15276
BDH2	ENSG00000164039.13	127.95	1.705	0.444733	3.83377	0.000126195	0.0359632	BDH2	protein_coding	0.0610685	(X2D_SOX11_DOX-X2D_SOX11_nDOX)-(X2D_EV_DOX-X2D_EV_nDOX)						RGL1	1.15022
MMP2	ENSG00000087245.11	1927.01	1.70386	0.505296	3.372	0.000746243	0.133129	MMP2	protein_coding	0.0912882	(X2D_SOX11_DOX-X2D_SOX11_nDOX)-(X2D_EV_DOX-X2D_EV_nDOX)						GRB10	1.14914
NATD1	ENSG00000274180.1	146.782	1.69596	0.598691	2.83278	0.0046145	0.389818	NATD1	protein_coding	0.11839	(X2D_SOX11_DOX-X2D_SOX11_nDOX)-(X2D_EV_DOX-X2D_EV_nDOX)						TGIF2	1.14306
C17orf97	ENSG00000187624.8	18.8115	1.6918	0.805415	2.10053	0.0356819	0.999966	C17orf97	protein_coding	0.174052	(X2D_SOX11_DOX-X2D_SOX11_nDOX)-(X2D_EV_DOX-X2D_EV_nDOX)						PLCG1	1.1393
DOCK2	ENSG00000134516.14	178.334	1.68059	0.775754	2.16639	0.0302813	0.960371	DOCK2	protein_coding	0.206072	(X2D_SOX11_DOX-X2D_SOX11_nDOX)-(X2D_EV_DOX-X2D_EV_nDOX)						TMEM98	1.1385
FBLIM1	ENSG00000162458.11	2927.81	1.67845	0.563627	2.97794	0.00290189	0.301738	FBLIM1	protein_coding	0.11398	(X2D_SOX11_DOX-X2D_SOX11_nDOX)-(X2D_EV_DOX-X2D_EV_nDOX)						HOXC9	1.13546
TMEM44	ENSG00000145014.16	123.677	1.67577	0.46958	3.56865	0.000358824	0.081205	TMEM44	protein_coding	0.0696696	(X2D_SOX11_DOX-X2D_SOX11_nDOX)-(X2D_EV_DOX-X2D_EV_nDOX)						CDR2L	1.11612
P3H3	ENSG00000110811.18	59.3359	1.67196	0.638064	2.62036	0.00878382	0.553993	P3H3	protein_coding	0.105185	(X2D_SOX11_DOX-X2D_SOX11_nDOX)-(X2D_EV_DOX-X2D_EV_nDOX)						FZD2	1.101
GNG4	ENSG00000168243.9	106.999	1.66739	0.557673	2.98992	0.00279053	0.294133	GNG4	protein_coding	0.10012	(X2D_SOX11_DOX-X2D_SOX11_nDOX)-(X2D_EV_DOX-X2D_EV_nDOX)						FAM3D	1.10055
PCDHB16	ENSG00000272674.3	187.553	1.6647	0.426126	3.90658	9.36105e-05	0.0313168	PCDHB16	protein_coding	0.0589294	(X2D_SOX11_DOX-X2D_SOX11_nDOX)-(X2D_EV_DOX-X2D_EV_nDOX)						ZNF821	1.0912
LYPD6	ENSG00000187123.13	36.5425	1.65377	0.597617	2.76728	0.00565266	0.420236	LYPD6	protein_coding	0.0927665	(X2D_SOX11_DOX-X2D_SOX11_nDOX)-(X2D_EV_DOX-X2D_EV_nDOX)						ANO8	1.07492
ADAMTS13	ENSG00000160323.17	19.4414	1.65192	0.779222	2.11997	0.0340089	0.998783	ADAMTS13	protein_coding	0.147681	(X2D_SOX11_DOX-X2D_SOX11_nDOX)-(X2D_EV_DOX-X2D_EV_nDOX)						STK38L	1.07113
TMEM132A	ENSG00000006118.13	2920.18	1.64979	0.502272	3.28466	0.00102105	0.16199	TMEM132A	protein_coding	0.0904136	(X2D_SOX11_DOX-X2D_SOX11_nDOX)-(X2D_EV_DOX-X2D_EV_nDOX)						ARHGEF19	1.06399
CADM4	ENSG00000105767.2	1571.14	1.64799	0.559543	2.94524	0.00322705	0.31834	CADM4	protein_coding	0.111911	(X2D_SOX11_DOX-X2D_SOX11_nDOX)-(X2D_EV_DOX-X2D_EV_nDOX)						CCNJ	1.05985
ZNF713	ENSG00000178665.13	26.1899	1.64254	0.735053	2.23458	0.0254447	0.914099	ZNF713	protein_coding	0.147805	(X2D_SOX11_DOX-X2D_SOX11_nDOX)-(X2D_EV_DOX-X2D_EV_nDOX)						SMARCD3	1.00879
MGAT5B	ENSG00000167889.11	189.645	1.63782	0.657378	2.49144	0.0127227	0.679827	MGAT5B	protein_coding	0.148153	(X2D_SOX11_DOX-X2D_SOX11_nDOX)-(X2D_EV_DOX-X2D_EV_nDOX)						C9orf116	1.00101
TP53INP1	ENSG00000164938.12	108.951	1.62955	0.485836	3.35411	0.000796211	0.139237	TP53INP1	protein_coding	0.0726074	(X2D_SOX11_DOX-X2D_SOX11_nDOX)-(X2D_EV_DOX-X2D_EV_nDOX)						ZSCAN9	0.994586
C11orf95	ENSG00000188070.9	310.982	1.62605	0.576296	2.82156	0.00477905	0.389818	C11orf95	protein_coding	0.115104	(X2D_SOX11_DOX-X2D_SOX11_nDOX)-(X2D_EV_DOX-X2D_EV_nDOX)						ZNF74	0.97569
PDE9A	ENSG00000160191.16	40.267	1.6198	0.644529	2.51315	0.0119658	0.6586	PDE9A	protein_coding	0.113202	(X2D_SOX11_DOX-X2D_SOX11_nDOX)-(X2D_EV_DOX-X2D_EV_nDOX)						EVL	0.965087
FRMPD1	ENSG00000070601.8	15.9668	1.61481	0.80918	1.99561	0.0459763	0.999966	FRMPD1	protein_coding	0.14273	(X2D_SOX11_DOX-X2D_SOX11_nDOX)-(X2D_EV_DOX-X2D_EV_nDOX)						SMOX	0.953948
FKBP7	ENSG00000079150.16	61.7893	1.6098	0.481562	3.34287	0.000829178	0.14178	FKBP7	protein_coding	0.0648066	(X2D_SOX11_DOX-X2D_SOX11_nDOX)-(X2D_EV_DOX-X2D_EV_nDOX)						ZNF250	0.949062
FAM89B	ENSG00000176973.7	92.8943	1.60342	0.624139	2.56901	0.0101991	0.598361	FAM89B	protein_coding	0.127422	(X2D_SOX11_DOX-X2D_SOX11_nDOX)-(X2D_EV_DOX-X2D_EV_nDOX)						TMEM206	0.898389
MYCL	ENSG00000116990.10	97.2114	1.58709	0.674357	2.35349	0.0185982	0.815408	MYCL	protein_coding	0.14998	(X2D_SOX11_DOX-X2D_SOX11_nDOX)-(X2D_EV_DOX-X2D_EV_nDOX)						KLHL7	0.890287
ST6GAL1	ENSG00000073849.13	1369.43	1.58493	0.371049	4.27149	1.94175e-05	0.00996055	ST6GAL1	protein_coding	0.0487624	(X2D_SOX11_DOX-X2D_SOX11_nDOX)-(X2D_EV_DOX-X2D_EV_nDOX)						TCF3	0.883055
SALL2	ENSG00000165821.10	133.064	1.58394	0.637919	2.48298	0.0130288	0.693774	SALL2	protein_coding	0.134518	(X2D_SOX11_DOX-X2D_SOX11_nDOX)-(X2D_EV_DOX-X2D_EV_nDOX)						PDE7A	0.88255
CACFD1	ENSG00000160325.13	413.002	1.57089	0.502792	3.12433	0.00178213	0.21766	CACFD1	protein_coding	0.0881974	(X2D_SOX11_DOX-X2D_SOX11_nDOX)-(X2D_EV_DOX-X2D_EV_nDOX)						KIAA0895L	0.854691
ANKRD65	ENSG00000235098.7	227.514	1.56773	0.704247	2.2261	0.0260073	0.92006	ANKRD65	protein_coding	0.171099	(X2D_SOX11_DOX-X2D_SOX11_nDOX)-(X2D_EV_DOX-X2D_EV_nDOX)						ARHGEF25	0.833102
KANK4	ENSG00000132854.17	29.5972	1.56496	0.556129	2.81403	0.00489244	0.389818	KANK4	protein_coding	0.0740981	(X2D_SOX11_DOX-X2D_SOX11_nDOX)-(X2D_EV_DOX-X2D_EV_nDOX)						S100A14	-0.659758
CRISPLD2	ENSG00000103196.10	105.285	1.5488	0.504935	3.06732	0.0021599	0.246213	CRISPLD2	protein_coding	0.079334	(X2D_SOX11_DOX-X2D_SOX11_nDOX)-(X2D_EV_DOX-X2D_EV_nDOX)						LIPG	-0.7139
PCSK4	ENSG00000115257.14	19.9822	1.5452	0.715577	2.15938	0.030821	0.965997	PCSK4	protein_coding	0.120675	(X2D_SOX11_DOX-X2D_SOX11_nDOX)-(X2D_EV_DOX-X2D_EV_nDOX)						COMTD1	-0.74651
SORBS1	ENSG00000095637.19	70.4718	1.54419	0.592909	2.60444	0.00920259	0.573355	SORBS1	protein_coding	0.110497	(X2D_SOX11_DOX-X2D_SOX11_nDOX)-(X2D_EV_DOX-X2D_EV_nDOX)						TAP2	-0.748529
ADAMTS9	ENSG00000163638.12	225.639	1.53978	0.547048	2.8147	0.00488227	0.389818	ADAMTS9	protein_coding	0.0979242	(X2D_SOX11_DOX-X2D_SOX11_nDOX)-(X2D_EV_DOX-X2D_EV_nDOX)						INSIG1	-0.75558
LRRC20	ENSG00000172731.12	122.956	1.53892	0.593364	2.59355	0.00949896	0.578304	LRRC20	protein_coding	0.117412	(X2D_SOX11_DOX-X2D_SOX11_nDOX)-(X2D_EV_DOX-X2D_EV_nDOX)						PRSS23	-0.792023
NES	ENSG00000132688.10	241.972	1.53385	0.686554	2.23412	0.0254749	0.914099	NES	protein_coding	0.148724	(X2D_SOX11_DOX-X2D_SOX11_nDOX)-(X2D_EV_DOX-X2D_EV_nDOX)						SH2D4A	-0.822914
H2AFY2	ENSG00000099284.12	1457.2	1.53345	0.446491	3.43445	0.000593748	0.118812	H2AFY2	protein_coding	0.0710698	(X2D_SOX11_DOX-X2D_SOX11_nDOX)-(X2D_EV_DOX-X2D_EV_nDOX)						HSD17B8	-0.82477
VPS37D	ENSG00000176428.5	68.8733	1.53203	0.612333	2.50196	0.0123508	0.66925	VPS37D	protein_coding	0.117801	(X2D_SOX11_DOX-X2D_SOX11_nDOX)-(X2D_EV_DOX-X2D_EV_nDOX)						ADAM12	-0.852074
HES7	ENSG00000179111.7	76.6093	1.52113	0.630381	2.41303	0.0158203	0.763675	HES7	protein_coding	0.127669	(X2D_SOX11_DOX-X2D_SOX11_nDOX)-(X2D_EV_DOX-X2D_EV_nDOX)						FUT3	-0.854515
VCAN	ENSG00000038427.14	2050.73	1.51164	0.686355	2.20241	0.0276363	0.937132	VCAN	protein_coding	0.169132	(X2D_SOX11_DOX-X2D_SOX11_nDOX)-(X2D_EV_DOX-X2D_EV_nDOX)						AGFG2	-0.871056
APOBEC3B	ENSG00000179750.14	510.541	1.51125	0.457824	3.30094	0.000963629	0.156098	APOBEC3B	protein_coding	0.0730779	(X2D_SOX11_DOX-X2D_SOX11_nDOX)-(X2D_EV_DOX-X2D_EV_nDOX)						PLCG2	-0.91312
CCDC80	ENSG00000091986.14	151.771	1.50283	0.361615	4.15589	3.24026e-05	0.0142469	CCDC80	protein_coding	0.0389642	(X2D_SOX11_DOX-X2D_SOX11_nDOX)-(X2D_EV_DOX-X2D_EV_nDOX)						GPRC5A	-0.930829
CNIH2	ENSG00000174871.9	81.2144	1.50135	0.562171	2.67063	0.00757084	0.497896	CNIH2	protein_coding	0.0958005	(X2D_SOX11_DOX-X2D_SOX11_nDOX)-(X2D_EV_DOX-X2D_EV_nDOX)						ALDH3B1	-0.983182
MST1	ENSG00000173531.14	21.3525	1.49388	0.6944	2.15133	0.03145	0.973811	MST1	protein_coding	0.112096	(X2D_SOX11_DOX-X2D_SOX11_nDOX)-(X2D_EV_DOX-X2D_EV_nDOX)						ALS2CL	-0.999967
ZNF627	ENSG00000198551.8	274.014	1.49373	0.391355	3.81682	0.000135184	0.0378246	ZNF627	protein_coding	0.0504156	(X2D_SOX11_DOX-X2D_SOX11_nDOX)-(X2D_EV_DOX-X2D_EV_nDOX)						KLHDC7A	-1.01057
GATS	ENSG00000239521.6	111.529	1.49164	0.503413	2.96305	0.00304608	0.310442	GATS	protein_coding	0.0801112	(X2D_SOX11_DOX-X2D_SOX11_nDOX)-(X2D_EV_DOX-X2D_EV_nDOX)						RHOF	-1.07184
C2orf81	ENSG00000159239.10	108.925	1.49063	0.546412	2.72803	0.00637143	0.442533	C2orf81	protein_coding	0.0961181	(X2D_SOX11_DOX-X2D_SOX11_nDOX)-(X2D_EV_DOX-X2D_EV_nDOX)						RRAS	-1.08628
CDH2	ENSG00000170558.7	156.467	1.48522	0.587953	2.52608	0.0115344	0.645463	CDH2	protein_coding	0.11611	(X2D_SOX11_DOX-X2D_SOX11_nDOX)-(X2D_EV_DOX-X2D_EV_nDOX)						EML2	-1.09883
SNX22	ENSG00000157734.12	18.0333	1.47779	0.726482	2.03417	0.0419347	0.999966	SNX22	protein_coding	0.127653	(X2D_SOX11_DOX-X2D_SOX11_nDOX)-(X2D_EV_DOX-X2D_EV_nDOX)						RAB26	-1.12594
MEX3D	ENSG00000181588.16	494.924	1.47738	0.537842	2.74687	0.00601674	0.434703	MEX3D	protein_coding	0.101629	(X2D_SOX11_DOX-X2D_SOX11_nDOX)-(X2D_EV_DOX-X2D_EV_nDOX)						NCEH1	-1.16213
PLEKHA4	ENSG00000105559.10	1719.3	1.46381	0.498654	2.93552	0.00332991	0.32229	PLEKHA4	protein_coding	0.0888419	(X2D_SOX11_DOX-X2D_SOX11_nDOX)-(X2D_EV_DOX-X2D_EV_nDOX)						BAIAP2L2	-1.20479
DYRK1B	ENSG00000105204.12	195.996	1.46301	0.49572	2.95129	0.00316453	0.31665	DYRK1B	protein_coding	0.0824728	(X2D_SOX11_DOX-X2D_SOX11_nDOX)-(X2D_EV_DOX-X2D_EV_nDOX)						TGM5	-1.24193
TMEM59L	ENSG00000105696.7	42.8108	1.46194	0.709416	2.06076	0.0393259	0.999966	TMEM59L	protein_coding	0.130928	(X2D_SOX11_DOX-X2D_SOX11_nDOX)-(X2D_EV_DOX-X2D_EV_nDOX)						FGFBP1	-1.24228
CENPV	ENSG00000166582.8	632.275	1.46016	0.408114	3.57783	0.000346459	0.0807827	CENPV	protein_coding	0.0581124	(X2D_SOX11_DOX-X2D_SOX11_nDOX)-(X2D_EV_DOX-X2D_EV_nDOX)						IFI35	-1.26301
F2R	ENSG00000181104.6	103.999	1.45449	0.474643	3.0644	0.00218107	0.246798	F2R	protein_coding	0.0688551	(X2D_SOX11_DOX-X2D_SOX11_nDOX)-(X2D_EV_DOX-X2D_EV_nDOX)						C10orf54	-1.3356
ZNF254	ENSG00000213096.8	24.0207	1.44925	0.726659	1.9944	0.0461083	0.999966	ZNF254	protein_coding	0.136803	(X2D_SOX11_DOX-X2D_SOX11_nDOX)-(X2D_EV_DOX-X2D_EV_nDOX)						RAET1E	-1.35135
FAM227A	ENSG00000184949.14	35.585	1.44902	0.716453	2.0225	0.0431251	0.999966	FAM227A	protein_coding	0.135734	(X2D_SOX11_DOX-X2D_SOX11_nDOX)-(X2D_EV_DOX-X2D_EV_nDOX)						CAPN12	-1.41684
HMCN1	ENSG00000143341.10	113.523	1.44483	0.626063	2.3078	0.0210102	0.844192	HMCN1	protein_coding	0.125486	(X2D_SOX11_DOX-X2D_SOX11_nDOX)-(X2D_EV_DOX-X2D_EV_nDOX)						TGM2	-1.58542
ZNF837	ENSG00000152475.6	99.6955	1.43398	0.491238	2.91911	0.00351034	0.329394	ZNF837	protein_coding	0.0755314	(X2D_SOX11_DOX-X2D_SOX11_nDOX)-(X2D_EV_DOX-X2D_EV_nDOX)						PAPPA	-1.65613
PDZD4	ENSG00000067840.11	58.7815	1.42668	0.585155	2.43812	0.014764	0.744555	PDZD4	protein_coding	0.0997859	(X2D_SOX11_DOX-X2D_SOX11_nDOX)-(X2D_EV_DOX-X2D_EV_nDOX)						IVL	-1.78879
LRRC27	ENSG00000148814.16	104.669	1.42424	0.469641	3.03262	0.00242443	0.266497	LRRC27	protein_coding	0.0690237	(X2D_SOX11_DOX-X2D_SOX11_nDOX)-(X2D_EV_DOX-X2D_EV_nDOX)						CD14	-1.80248
PAQR6	ENSG00000160781.14	395.226	1.42246	0.599352	2.37333	0.0176283	0.788842	PAQR6	protein_coding	0.125569	(X2D_SOX11_DOX-X2D_SOX11_nDOX)-(X2D_EV_DOX-X2D_EV_nDOX)						PTGES	-2.00107
SEMA4G	ENSG00000095539.14	57.9976	1.42105	0.622614	2.2824	0.0224658	0.876921	SEMA4G	protein_coding	0.11315	(X2D_SOX11_DOX-X2D_SOX11_nDOX)-(X2D_EV_DOX-X2D_EV_nDOX)						SPRR1A	-2.31925
CBX2	ENSG00000173894.9	2514.9	1.42016	0.449132	3.162	0.00156687	0.202627	CBX2	protein_coding	0.0722318	(X2D_SOX11_DOX-X2D_SOX11_nDOX)-(X2D_EV_DOX-X2D_EV_nDOX)						PLA2G4F	-3.21456
DNAJC22	ENSG00000178401.13	173.542	1.41729	0.438404	3.23284	0.00122567	0.176206	DNAJC22	protein_coding	0.0621056	(X2D_SOX11_DOX-X2D_SOX11_nDOX)-(X2D_EV_DOX-X2D_EV_nDOX)
HES2	ENSG00000069812.10	116.91	1.41483	0.650842	2.17385	0.0297167	0.954717	HES2	protein_coding	0.142381	(X2D_SOX11_DOX-X2D_SOX11_nDOX)-(X2D_EV_DOX-X2D_EV_nDOX)
NUAK1	ENSG00000074590.12	505.955	1.41474	0.554652	2.55069	0.0107511	0.619658	NUAK1	protein_coding	0.108481	(X2D_SOX11_DOX-X2D_SOX11_nDOX)-(X2D_EV_DOX-X2D_EV_nDOX)
MMP15	ENSG00000102996.4	625.924	1.41169	0.487416	2.89628	0.0037762	0.33786	MMP15	protein_coding	0.0836206	(X2D_SOX11_DOX-X2D_SOX11_nDOX)-(X2D_EV_DOX-X2D_EV_nDOX)
GIPR	ENSG00000010310.7	31.7481	1.40397	0.606684	2.31418	0.020658	0.844192	GIPR	protein_coding	0.0965084	(X2D_SOX11_DOX-X2D_SOX11_nDOX)-(X2D_EV_DOX-X2D_EV_nDOX)
IGSF9	ENSG00000085552.15	1420.05	1.3992	0.569009	2.459	0.0139323	0.722799	IGSF9	protein_coding	0.115608	(X2D_SOX11_DOX-X2D_SOX11_nDOX)-(X2D_EV_DOX-X2D_EV_nDOX)
PARD6G	ENSG00000178184.14	269.81	1.39866	0.526797	2.65503	0.00793018	0.510823	PARD6G	protein_coding	0.0952964	(X2D_SOX11_DOX-X2D_SOX11_nDOX)-(X2D_EV_DOX-X2D_EV_nDOX)
FCGRT	ENSG00000104870.11	106.403	1.39701	0.573224	2.43711	0.014805	0.744555	FCGRT	protein_coding	0.104896	(X2D_SOX11_DOX-X2D_SOX11_nDOX)-(X2D_EV_DOX-X2D_EV_nDOX)
GPRIN1	ENSG00000169258.6	608.975	1.39435	0.542157	2.57186	0.0101154	0.596422	GPRIN1	protein_coding	0.10399	(X2D_SOX11_DOX-X2D_SOX11_nDOX)-(X2D_EV_DOX-X2D_EV_nDOX)
ATAT1	ENSG00000137343.16	255.756	1.38338	0.413426	3.34614	0.000819441	0.14169	ATAT1	protein_coding	0.0571494	(X2D_SOX11_DOX-X2D_SOX11_nDOX)-(X2D_EV_DOX-X2D_EV_nDOX)
C20orf96	ENSG00000196476.10	148.785	1.37711	0.482182	2.85599	0.00429035	0.375137	C20orf96	protein_coding	0.0760254	(X2D_SOX11_DOX-X2D_SOX11_nDOX)-(X2D_EV_DOX-X2D_EV_nDOX)
ITGA2B	ENSG00000005961.16	44.0811	1.36892	0.656063	2.08657	0.0369268	0.999966	ITGA2B	protein_coding	0.127353	(X2D_SOX11_DOX-X2D_SOX11_nDOX)-(X2D_EV_DOX-X2D_EV_nDOX)
MRAS	ENSG00000158186.11	573.07	1.36561	0.385309	3.54421	0.000393794	0.0865728	MRAS	protein_coding	0.0516213	(X2D_SOX11_DOX-X2D_SOX11_nDOX)-(X2D_EV_DOX-X2D_EV_nDOX)
FGFR1	ENSG00000077782.18	6570.86	1.36186	0.492526	2.76506	0.00569121	0.421068	FGFR1	protein_coding	0.0871258	(X2D_SOX11_DOX-X2D_SOX11_nDOX)-(X2D_EV_DOX-X2D_EV_nDOX)
TIMP2	ENSG00000035862.11	1634.35	1.35775	0.566496	2.39675	0.0165413	0.77608	TIMP2	protein_coding	0.114837	(X2D_SOX11_DOX-X2D_SOX11_nDOX)-(X2D_EV_DOX-X2D_EV_nDOX)
CCR2	ENSG00000121807.5	29.4884	1.34779	0.653425	2.06265	0.039146	0.999966	CCR2	protein_coding	0.114267	(X2D_SOX11_DOX-X2D_SOX11_nDOX)-(X2D_EV_DOX-X2D_EV_nDOX)
MAST1	ENSG00000105613.8	129.163	1.34644	0.554619	2.42768	0.0151959	0.757748	MAST1	protein_coding	0.0990111	(X2D_SOX11_DOX-X2D_SOX11_nDOX)-(X2D_EV_DOX-X2D_EV_nDOX)
GPR161	ENSG00000143147.13	703.589	1.34267	0.516186	2.60115	0.00929131	0.57491	GPR161	protein_coding	0.0941157	(X2D_SOX11_DOX-X2D_SOX11_nDOX)-(X2D_EV_DOX-X2D_EV_nDOX)
GLIPR2	ENSG00000122694.14	668.199	1.34111	0.491719	2.72738	0.00638394	0.442533	GLIPR2	protein_coding	0.0854772	(X2D_SOX11_DOX-X2D_SOX11_nDOX)-(X2D_EV_DOX-X2D_EV_nDOX)
SNN	ENSG00000184602.5	812.621	1.34093	0.390704	3.43209	0.000598947	0.118812	SNN	protein_coding	0.0535532	(X2D_SOX11_DOX-X2D_SOX11_nDOX)-(X2D_EV_DOX-X2D_EV_nDOX)
CSRP2	ENSG00000175183.8	737.261	1.33481	0.442787	3.01457	0.00257346	0.280872	CSRP2	protein_coding	0.0689021	(X2D_SOX11_DOX-X2D_SOX11_nDOX)-(X2D_EV_DOX-X2D_EV_nDOX)
CACNB3	ENSG00000167535.6	596.323	1.32721	0.359546	3.69134	0.000223074	0.0544902	CACNB3	protein_coding	0.0447715	(X2D_SOX11_DOX-X2D_SOX11_nDOX)-(X2D_EV_DOX-X2D_EV_nDOX)
HEPH	ENSG00000089472.15	183.878	1.3219	0.565814	2.33628	0.0194767	0.823426	HEPH	protein_coding	0.108818	(X2D_SOX11_DOX-X2D_SOX11_nDOX)-(X2D_EV_DOX-X2D_EV_nDOX)
ULK1	ENSG00000177169.8	896.508	1.32143	0.511628	2.58279	0.00980056	0.58604	ULK1	protein_coding	0.0929058	(X2D_SOX11_DOX-X2D_SOX11_nDOX)-(X2D_EV_DOX-X2D_EV_nDOX)
IGFBP4	ENSG00000141753.6	2307.74	1.31794	0.603127	2.18519	0.0288751	0.945183	IGFBP4	protein_coding	0.130237	(X2D_SOX11_DOX-X2D_SOX11_nDOX)-(X2D_EV_DOX-X2D_EV_nDOX)
PMEL	ENSG00000185664.13	34.9221	1.31637	0.553644	2.37766	0.0174231	0.785865	PMEL	protein_coding	0.0782301	(X2D_SOX11_DOX-X2D_SOX11_nDOX)-(X2D_EV_DOX-X2D_EV_nDOX)
APLN	ENSG00000171388.11	375.425	1.31626	0.603813	2.17991	0.0292639	0.947468	APLN	protein_coding	0.125832	(X2D_SOX11_DOX-X2D_SOX11_nDOX)-(X2D_EV_DOX-X2D_EV_nDOX)
CBLB	ENSG00000114423.17	177.003	1.31586	0.388772	3.38466	0.000712677	0.129028	CBLB	protein_coding	0.0474804	(X2D_SOX11_DOX-X2D_SOX11_nDOX)-(X2D_EV_DOX-X2D_EV_nDOX)
TMEM86A	ENSG00000151117.7	37.1109	1.31159	0.646289	2.02942	0.0424152	0.999966	TMEM86A	protein_coding	0.118091	(X2D_SOX11_DOX-X2D_SOX11_nDOX)-(X2D_EV_DOX-X2D_EV_nDOX)
ZBED3	ENSG00000132846.5	216.862	1.30745	0.488381	2.67711	0.00742611	0.492588	ZBED3	protein_coding	0.0797211	(X2D_SOX11_DOX-X2D_SOX11_nDOX)-(X2D_EV_DOX-X2D_EV_nDOX)
TNS1	ENSG00000079308.15	142.126	1.29946	0.595092	2.18362	0.0289899	0.945183	TNS1	protein_coding	0.114594	(X2D_SOX11_DOX-X2D_SOX11_nDOX)-(X2D_EV_DOX-X2D_EV_nDOX)
MICAL1	ENSG00000135596.16	290.993	1.29654	0.443978	2.92028	0.00349721	0.329394	MICAL1	protein_coding	0.0670526	(X2D_SOX11_DOX-X2D_SOX11_nDOX)-(X2D_EV_DOX-X2D_EV_nDOX)
BOC	ENSG00000144857.13	2293.13	1.28591	0.543717	2.36504	0.0180281	0.794942	BOC	protein_coding	0.105596	(X2D_SOX11_DOX-X2D_SOX11_nDOX)-(X2D_EV_DOX-X2D_EV_nDOX)
FBXO10	ENSG00000147912.11	45.2743	1.27896	0.512293	2.49654	0.0125412	0.674284	FBXO10	protein_coding	0.0711495	(X2D_SOX11_DOX-X2D_SOX11_nDOX)-(X2D_EV_DOX-X2D_EV_nDOX)
STMN1	ENSG00000117632.19	6486.12	1.26944	0.326299	3.89043	0.000100068	0.0314276	STMN1	protein_coding	0.0381936	(X2D_SOX11_DOX-X2D_SOX11_nDOX)-(X2D_EV_DOX-X2D_EV_nDOX)
CALCOCO1	ENSG00000012822.14	353.298	1.25952	0.386684	3.25724	0.00112501	0.170961	CALCOCO1	protein_coding	0.0507695	(X2D_SOX11_DOX-X2D_SOX11_nDOX)-(X2D_EV_DOX-X2D_EV_nDOX)
LMO2	ENSG00000135363.10	97.5211	1.25875	0.515948	2.43969	0.0146998	0.744131	LMO2	protein_coding	0.075747	(X2D_SOX11_DOX-X2D_SOX11_nDOX)-(X2D_EV_DOX-X2D_EV_nDOX)
KLHL24	ENSG00000114796.14	228.91	1.25866	0.46117	2.72927	0.00634741	0.442533	KLHL24	protein_coding	0.0701393	(X2D_SOX11_DOX-X2D_SOX11_nDOX)-(X2D_EV_DOX-X2D_EV_nDOX)
EFNA4	ENSG00000243364.6	690.136	1.2572	0.484064	2.59719	0.00939911	0.578304	EFNA4	protein_coding	0.0827633	(X2D_SOX11_DOX-X2D_SOX11_nDOX)-(X2D_EV_DOX-X2D_EV_nDOX)
GBP2	ENSG00000162645.11	143.451	1.25695	0.423857	2.9655	0.00302193	0.310442	GBP2	protein_coding	0.0569682	(X2D_SOX11_DOX-X2D_SOX11_nDOX)-(X2D_EV_DOX-X2D_EV_nDOX)
PCDHGB2	ENSG00000253910.2	92.9452	1.25684	0.485262	2.59002	0.00959692	0.579165	PCDHGB2	protein_coding	0.0715312	(X2D_SOX11_DOX-X2D_SOX11_nDOX)-(X2D_EV_DOX-X2D_EV_nDOX)
CCDC40	ENSG00000141519.13	53.11	1.25311	0.464465	2.69796	0.00697663	0.470892	CCDC40	protein_coding	0.0564524	(X2D_SOX11_DOX-X2D_SOX11_nDOX)-(X2D_EV_DOX-X2D_EV_nDOX)
C16orf45	ENSG00000166780.9	60.84	1.25098	0.589061	2.12368	0.033697	0.998783	C16orf45	protein_coding	0.10387	(X2D_SOX11_DOX-X2D_SOX11_nDOX)-(X2D_EV_DOX-X2D_EV_nDOX)
TP53INP2	ENSG00000078804.11	159.559	1.25047	0.527383	2.37108	0.0177363	0.788854	TP53INP2	protein_coding	0.0927215	(X2D_SOX11_DOX-X2D_SOX11_nDOX)-(X2D_EV_DOX-X2D_EV_nDOX)
PAK3	ENSG00000077264.13	35.3655	1.24801	0.546973	2.28168	0.0225085	0.876921	PAK3	protein_coding	0.0756072	(X2D_SOX11_DOX-X2D_SOX11_nDOX)-(X2D_EV_DOX-X2D_EV_nDOX)
RFTN1	ENSG00000131378.12	48.1951	1.2463	0.49267	2.52968	0.0114166	0.642642	RFTN1	protein_coding	0.0649921	(X2D_SOX11_DOX-X2D_SOX11_nDOX)-(X2D_EV_DOX-X2D_EV_nDOX)
PPP1R15A	ENSG00000087074.7	468.813	1.24163	0.443181	2.80164	0.00508439	0.399203	PPP1R15A	protein_coding	0.0685082	(X2D_SOX11_DOX-X2D_SOX11_nDOX)-(X2D_EV_DOX-X2D_EV_nDOX)
PCDHGB1	ENSG00000254221.2	49.4216	1.22682	0.577931	2.12278	0.0337721	0.998783	PCDHGB1	protein_coding	0.0973735	(X2D_SOX11_DOX-X2D_SOX11_nDOX)-(X2D_EV_DOX-X2D_EV_nDOX)
CYTH2	ENSG00000105443.12	1853.86	1.22332	0.382949	3.19448	0.00140083	0.187008	CYTH2	protein_coding	0.0522482	(X2D_SOX11_DOX-X2D_SOX11_nDOX)-(X2D_EV_DOX-X2D_EV_nDOX)
PCDHA6	ENSG00000081842.16	61.595	1.22211	0.507512	2.40804	0.0160384	0.763675	PCDHA6	protein_coding	0.0737299	(X2D_SOX11_DOX-X2D_SOX11_nDOX)-(X2D_EV_DOX-X2D_EV_nDOX)
ADAM19	ENSG00000135074.14	342.821	1.21563	0.592631	2.05124	0.0402438	0.999966	ADAM19	protein_coding	0.122364	(X2D_SOX11_DOX-X2D_SOX11_nDOX)-(X2D_EV_DOX-X2D_EV_nDOX)
PIK3C2B	ENSG00000133056.12	283.912	1.2149	0.44	2.76113	0.00576026	0.424137	PIK3C2B	protein_coding	0.065921	(X2D_SOX11_DOX-X2D_SOX11_nDOX)-(X2D_EV_DOX-X2D_EV_nDOX)
ID3	ENSG00000117318.8	2344.41	1.2125	0.387209	3.13138	0.00173987	0.215909	ID3	protein_coding	0.0534639	(X2D_SOX11_DOX-X2D_SOX11_nDOX)-(X2D_EV_DOX-X2D_EV_nDOX)
TCF7L1	ENSG00000152284.4	541.538	1.20876	0.566203	2.13485	0.0327733	0.994769	TCF7L1	protein_coding	0.112666	(X2D_SOX11_DOX-X2D_SOX11_nDOX)-(X2D_EV_DOX-X2D_EV_nDOX)
CMTM3	ENSG00000140931.18	434.62	1.20763	0.415007	2.9099	0.00361547	0.329729	CMTM3	protein_coding	0.0595757	(X2D_SOX11_DOX-X2D_SOX11_nDOX)-(X2D_EV_DOX-X2D_EV_nDOX)
BCL2L11	ENSG00000153094.20	281.986	1.19702	0.3747	3.19461	0.0014002	0.187008	BCL2L11	protein_coding	0.0466102	(X2D_SOX11_DOX-X2D_SOX11_nDOX)-(X2D_EV_DOX-X2D_EV_nDOX)
COL22A1	ENSG00000169436.15	43.4143	1.19513	0.549322	2.17565	0.0295814	0.954356	COL22A1	protein_coding	0.08342	(X2D_SOX11_DOX-X2D_SOX11_nDOX)-(X2D_EV_DOX-X2D_EV_nDOX)
GAB2	ENSG00000033327.11	67.7972	1.19195	0.574765	2.07381	0.0380968	0.999966	GAB2	protein_coding	0.0985227	(X2D_SOX11_DOX-X2D_SOX11_nDOX)-(X2D_EV_DOX-X2D_EV_nDOX)
ZNF358	ENSG00000198816.5	563.561	1.18535	0.561528	2.11093	0.0347786	0.999966	ZNF358	protein_coding	0.111282	(X2D_SOX11_DOX-X2D_SOX11_nDOX)-(X2D_EV_DOX-X2D_EV_nDOX)
MAP3K12	ENSG00000139625.11	315.512	1.18257	0.521213	2.26888	0.0232755	0.884243	MAP3K12	protein_coding	0.0942096	(X2D_SOX11_DOX-X2D_SOX11_nDOX)-(X2D_EV_DOX-X2D_EV_nDOX)
CCNG2	ENSG00000138764.12	330.928	1.18226	0.528283	2.23793	0.0252257	0.913407	CCNG2	protein_coding	0.0968887	(X2D_SOX11_DOX-X2D_SOX11_nDOX)-(X2D_EV_DOX-X2D_EV_nDOX)
DZANK1	ENSG00000089091.15	32.8805	1.18212	0.584357	2.02295	0.0430786	0.999966	DZANK1	protein_coding	0.0884857	(X2D_SOX11_DOX-X2D_SOX11_nDOX)-(X2D_EV_DOX-X2D_EV_nDOX)
TSPAN6	ENSG00000000003.13	1133.16	1.17956	0.31152	3.78645	0.000152812	0.0412566	TSPAN6	protein_coding	0.0338193	(X2D_SOX11_DOX-X2D_SOX11_nDOX)-(X2D_EV_DOX-X2D_EV_nDOX)
CAPN6	ENSG00000077274.8	1186.8	1.17903	0.471199	2.5022	0.0123424	0.66925	CAPN6	protein_coding	0.078498	(X2D_SOX11_DOX-X2D_SOX11_nDOX)-(X2D_EV_DOX-X2D_EV_nDOX)
ZSCAN16	ENSG00000196812.4	104.772	1.17217	0.402002	2.91584	0.0035473	0.329664	ZSCAN16	protein_coding	0.0462636	(X2D_SOX11_DOX-X2D_SOX11_nDOX)-(X2D_EV_DOX-X2D_EV_nDOX)
HES6	ENSG00000144485.9	277.758	1.16861	0.500168	2.33644	0.0194685	0.823426	HES6	protein_coding	0.0862112	(X2D_SOX11_DOX-X2D_SOX11_nDOX)-(X2D_EV_DOX-X2D_EV_nDOX)
AQP5	ENSG00000161798.6	53.9692	1.16293	0.555926	2.09188	0.0364496	0.999966	AQP5	protein_coding	0.0908747	(X2D_SOX11_DOX-X2D_SOX11_nDOX)-(X2D_EV_DOX-X2D_EV_nDOX)
MAP2K6	ENSG00000108984.12	155.866	1.15995	0.408556	2.83914	0.00452357	0.389818	MAP2K6	protein_coding	0.0520697	(X2D_SOX11_DOX-X2D_SOX11_nDOX)-(X2D_EV_DOX-X2D_EV_nDOX)
B4GALNT4	ENSG00000182272.10	927.203	1.15875	0.442051	2.62131	0.00875938	0.553993	B4GALNT4	protein_coding	0.0691141	(X2D_SOX11_DOX-X2D_SOX11_nDOX)-(X2D_EV_DOX-X2D_EV_nDOX)
FAM171A1	ENSG00000148468.15	449.161	1.15276	0.392192	2.93926	0.00328997	0.320539	FAM171A1	protein_coding	0.0529955	(X2D_SOX11_DOX-X2D_SOX11_nDOX)-(X2D_EV_DOX-X2D_EV_nDOX)
RGL1	ENSG00000143344.14	114.87	1.15022	0.408977	2.81243	0.00491684	0.389818	RGL1	protein_coding	0.0508991	(X2D_SOX11_DOX-X2D_SOX11_nDOX)-(X2D_EV_DOX-X2D_EV_nDOX)
GRB10	ENSG00000106070.16	340.4	1.14914	0.482463	2.38183	0.0172269	0.785534	GRB10	protein_coding	0.080484	(X2D_SOX11_DOX-X2D_SOX11_nDOX)-(X2D_EV_DOX-X2D_EV_nDOX)
APCDD1	ENSG00000154856.11	60.2155	1.14599	0.511697	2.23959	0.0251177	0.911643	APCDD1	protein_coding	0.0760161	(X2D_SOX11_DOX-X2D_SOX11_nDOX)-(X2D_EV_DOX-X2D_EV_nDOX)
ZNF608	ENSG00000168916.14	233.939	1.14444	0.540337	2.11801	0.0341746	0.999834	ZNF608	protein_coding	0.100299	(X2D_SOX11_DOX-X2D_SOX11_nDOX)-(X2D_EV_DOX-X2D_EV_nDOX)
CAPN13	ENSG00000162949.15	55.6722	1.14413	0.570505	2.00546	0.0449135	0.999966	CAPN13	protein_coding	0.0951981	(X2D_SOX11_DOX-X2D_SOX11_nDOX)-(X2D_EV_DOX-X2D_EV_nDOX)
KDM1A	ENSG00000004487.14	3328.78	1.14325	0.28759	3.97528	7.02956e-05	0.0245859	KDM1A	protein_coding	0.0294698	(X2D_SOX11_DOX-X2D_SOX11_nDOX)-(X2D_EV_DOX-X2D_EV_nDOX)
TGIF2	ENSG00000118707.8	852.299	1.14306	0.392884	2.90942	0.00362105	0.329729	TGIF2	protein_coding	0.0543597	(X2D_SOX11_DOX-X2D_SOX11_nDOX)-(X2D_EV_DOX-X2D_EV_nDOX)
PLCG1	ENSG00000124181.13	1268.13	1.1393	0.390832	2.91507	0.00355606	0.329664	PLCG1	protein_coding	0.0541695	(X2D_SOX11_DOX-X2D_SOX11_nDOX)-(X2D_EV_DOX-X2D_EV_nDOX)
SCARA3	ENSG00000168077.12	646.471	1.13901	0.581023	1.96036	0.0499537	0.999966	SCARA3	protein_coding	0.118685	(X2D_SOX11_DOX-X2D_SOX11_nDOX)-(X2D_EV_DOX-X2D_EV_nDOX)
TMEM98	ENSG00000006042.10	565.912	1.1385	0.403232	2.82345	0.004751	0.389818	TMEM98	protein_coding	0.0566243	(X2D_SOX11_DOX-X2D_SOX11_nDOX)-(X2D_EV_DOX-X2D_EV_nDOX)
FAIM2	ENSG00000135472.7	327.177	1.13772	0.501845	2.26707	0.023386	0.884243	FAIM2	protein_coding	0.086867	(X2D_SOX11_DOX-X2D_SOX11_nDOX)-(X2D_EV_DOX-X2D_EV_nDOX)
HOXC9	ENSG00000180806.4	161.195	1.13546	0.458496	2.47649	0.0132682	0.699261	HOXC9	protein_coding	0.068777	(X2D_SOX11_DOX-X2D_SOX11_nDOX)-(X2D_EV_DOX-X2D_EV_nDOX)
DHRS2	ENSG00000100867.13	133.566	1.12999	0.500976	2.25558	0.0240971	0.897381	DHRS2	protein_coding	0.0783977	(X2D_SOX11_DOX-X2D_SOX11_nDOX)-(X2D_EV_DOX-X2D_EV_nDOX)
NUPR1	ENSG00000176046.8	825.823	1.12258	0.541324	2.07376	0.0381019	0.999966	NUPR1	protein_coding	0.104259	(X2D_SOX11_DOX-X2D_SOX11_nDOX)-(X2D_EV_DOX-X2D_EV_nDOX)
LFNG	ENSG00000106003.11	558.757	1.12217	0.507426	2.21149	0.0270021	0.930652	LFNG	protein_coding	0.0908545	(X2D_SOX11_DOX-X2D_SOX11_nDOX)-(X2D_EV_DOX-X2D_EV_nDOX)
ZNF519	ENSG00000175322.10	64.3573	1.11898	0.510058	2.19383	0.0282477	0.94177	ZNF519	protein_coding	0.0760532	(X2D_SOX11_DOX-X2D_SOX11_nDOX)-(X2D_EV_DOX-X2D_EV_nDOX)
CDR2L	ENSG00000109089.7	1067.13	1.11612	0.462112	2.41526	0.0157241	0.763675	CDR2L	protein_coding	0.075955	(X2D_SOX11_DOX-X2D_SOX11_nDOX)-(X2D_EV_DOX-X2D_EV_nDOX)
C6orf52	ENSG00000137434.10	71.7597	1.10395	0.512665	2.15336	0.0312904	0.972782	C6orf52	protein_coding	0.0793041	(X2D_SOX11_DOX-X2D_SOX11_nDOX)-(X2D_EV_DOX-X2D_EV_nDOX)
TTLL1	ENSG00000100271.15	116.24	1.10393	0.479321	2.30311	0.0212725	0.848334	TTLL1	protein_coding	0.0721809	(X2D_SOX11_DOX-X2D_SOX11_nDOX)-(X2D_EV_DOX-X2D_EV_nDOX)
FZD2	ENSG00000180340.6	301.247	1.101	0.516304	2.13246	0.0329689	0.996776	FZD2	protein_coding	0.0920216	(X2D_SOX11_DOX-X2D_SOX11_nDOX)-(X2D_EV_DOX-X2D_EV_nDOX)
FAM3D	ENSG00000198643.5	69.6665	1.10055	0.530263	2.07548	0.037942	0.999966	FAM3D	protein_coding	0.0830062	(X2D_SOX11_DOX-X2D_SOX11_nDOX)-(X2D_EV_DOX-X2D_EV_nDOX)
SH3PXD2B	ENSG00000174705.10	1964.55	1.09851	0.469328	2.3406	0.0192529	0.823426	SH3PXD2B	protein_coding	0.0787782	(X2D_SOX11_DOX-X2D_SOX11_nDOX)-(X2D_EV_DOX-X2D_EV_nDOX)
C4orf48	ENSG00000243449.5	508.412	1.09725	0.518738	2.11523	0.0344105	0.999966	C4orf48	protein_coding	0.0947725	(X2D_SOX11_DOX-X2D_SOX11_nDOX)-(X2D_EV_DOX-X2D_EV_nDOX)
FAM78A	ENSG00000126882.11	89.9216	1.0965	0.540752	2.02773	0.0425882	0.999966	FAM78A	protein_coding	0.0912158	(X2D_SOX11_DOX-X2D_SOX11_nDOX)-(X2D_EV_DOX-X2D_EV_nDOX)
ZNF821	ENSG00000102984.13	187.784	1.0912	0.523247	2.08543	0.03703	0.999966	ZNF821	protein_coding	0.092454	(X2D_SOX11_DOX-X2D_SOX11_nDOX)-(X2D_EV_DOX-X2D_EV_nDOX)
SLC35E2B	ENSG00000189339.10	685.751	1.0898	0.480634	2.26742	0.0233646	0.884243	SLC35E2B	protein_coding	0.0814273	(X2D_SOX11_DOX-X2D_SOX11_nDOX)-(X2D_EV_DOX-X2D_EV_nDOX)
FAM109A	ENSG00000198324.13	336.932	1.0892	0.553905	1.96641	0.0492514	0.999966	FAM109A	protein_coding	0.107216	(X2D_SOX11_DOX-X2D_SOX11_nDOX)-(X2D_EV_DOX-X2D_EV_nDOX)
BRD3	ENSG00000169925.15	665.448	1.08715	0.306576	3.54609	0.000390992	0.0865728	BRD3	protein_coding	0.0322439	(X2D_SOX11_DOX-X2D_SOX11_nDOX)-(X2D_EV_DOX-X2D_EV_nDOX)
ASAP3	ENSG00000088280.17	155.613	1.08684	0.466667	2.32895	0.0198616	0.82832	ASAP3	protein_coding	0.0711295	(X2D_SOX11_DOX-X2D_SOX11_nDOX)-(X2D_EV_DOX-X2D_EV_nDOX)
KDM5B	ENSG00000117139.15	2461.36	1.0845	0.327098	3.31552	0.000914714	0.15051	KDM5B	protein_coding	0.038098	(X2D_SOX11_DOX-X2D_SOX11_nDOX)-(X2D_EV_DOX-X2D_EV_nDOX)
NAV1	ENSG00000134369.14	872.859	1.08325	0.449606	2.40934	0.0159816	0.763675	NAV1	protein_coding	0.0716115	(X2D_SOX11_DOX-X2D_SOX11_nDOX)-(X2D_EV_DOX-X2D_EV_nDOX)
ANO8	ENSG00000074855.9	216.196	1.07492	0.496475	2.16511	0.0303794	0.960371	ANO8	protein_coding	0.0822431	(X2D_SOX11_DOX-X2D_SOX11_nDOX)-(X2D_EV_DOX-X2D_EV_nDOX)
STK38L	ENSG00000211455.6	246.075	1.07113	0.513996	2.08392	0.037167	0.999966	STK38L	protein_coding	0.0902289	(X2D_SOX11_DOX-X2D_SOX11_nDOX)-(X2D_EV_DOX-X2D_EV_nDOX)
PGBD1	ENSG00000137338.5	129.138	1.06741	0.415643	2.56809	0.0102261	0.598361	PGBD1	protein_coding	0.0540599	(X2D_SOX11_DOX-X2D_SOX11_nDOX)-(X2D_EV_DOX-X2D_EV_nDOX)
LDB1	ENSG00000198728.9	2085.34	1.06566	0.47952	2.22236	0.0262592	0.923107	LDB1	protein_coding	0.0823326	(X2D_SOX11_DOX-X2D_SOX11_nDOX)-(X2D_EV_DOX-X2D_EV_nDOX)
ARHGEF19	ENSG00000142632.15	1323.34	1.06399	0.482132	2.20684	0.0273255	0.934472	ARHGEF19	protein_coding	0.0828804	(X2D_SOX11_DOX-X2D_SOX11_nDOX)-(X2D_EV_DOX-X2D_EV_nDOX)
KDM4A	ENSG00000066135.11	1209.68	1.06171	0.393427	2.69862	0.00696267	0.470892	KDM4A	protein_coding	0.0549176	(X2D_SOX11_DOX-X2D_SOX11_nDOX)-(X2D_EV_DOX-X2D_EV_nDOX)
CCNJ	ENSG00000107443.14	180.643	1.05985	0.474526	2.23349	0.0255169	0.914099	CCNJ	protein_coding	0.0743293	(X2D_SOX11_DOX-X2D_SOX11_nDOX)-(X2D_EV_DOX-X2D_EV_nDOX)
FRMD4A	ENSG00000151474.18	61.6714	1.05916	0.460161	2.30172	0.021351	0.84879	FRMD4A	protein_coding	0.0588036	(X2D_SOX11_DOX-X2D_SOX11_nDOX)-(X2D_EV_DOX-X2D_EV_nDOX)
GPR137B	ENSG00000077585.12	226.384	1.05591	0.411669	2.56495	0.010319	0.601513	GPR137B	protein_coding	0.0560952	(X2D_SOX11_DOX-X2D_SOX11_nDOX)-(X2D_EV_DOX-X2D_EV_nDOX)
LRP3	ENSG00000130881.12	1823.74	1.05458	0.519156	2.03133	0.0422214	0.999966	LRP3	protein_coding	0.0964978	(X2D_SOX11_DOX-X2D_SOX11_nDOX)-(X2D_EV_DOX-X2D_EV_nDOX)
TMSB10	ENSG00000034510.5	50640.1	1.0506	0.37924	2.77029	0.00560071	0.418395	TMSB10	protein_coding	0.0518036	(X2D_SOX11_DOX-X2D_SOX11_nDOX)-(X2D_EV_DOX-X2D_EV_nDOX)
ING4	ENSG00000111653.18	505.007	1.0487	0.360243	2.91109	0.00360172	0.329729	ING4	protein_coding	0.0446568	(X2D_SOX11_DOX-X2D_SOX11_nDOX)-(X2D_EV_DOX-X2D_EV_nDOX)
PPARGC1A	ENSG00000109819.7	358.546	1.04444	0.507469	2.05813	0.0395774	0.999966	PPARGC1A	protein_coding	0.0890938	(X2D_SOX11_DOX-X2D_SOX11_nDOX)-(X2D_EV_DOX-X2D_EV_nDOX)
DLG3	ENSG00000082458.10	1333.28	1.03518	0.319692	3.23807	0.0012034	0.174709	DLG3	protein_coding	0.0359183	(X2D_SOX11_DOX-X2D_SOX11_nDOX)-(X2D_EV_DOX-X2D_EV_nDOX)
KIF21B	ENSG00000116852.13	100.473	1.03485	0.493965	2.09499	0.0361716	0.999966	KIF21B	protein_coding	0.0749165	(X2D_SOX11_DOX-X2D_SOX11_nDOX)-(X2D_EV_DOX-X2D_EV_nDOX)
DOC2A	ENSG00000149927.16	48.0536	1.03152	0.487409	2.11633	0.0343163	0.999966	DOC2A	protein_coding	0.061575	(X2D_SOX11_DOX-X2D_SOX11_nDOX)-(X2D_EV_DOX-X2D_EV_nDOX)
TMPRSS3	ENSG00000160183.12	86.231	1.02941	0.483459	2.12925	0.0332336	0.998783	TMPRSS3	protein_coding	0.0718312	(X2D_SOX11_DOX-X2D_SOX11_nDOX)-(X2D_EV_DOX-X2D_EV_nDOX)
ATXN7L2	ENSG00000162650.14	222.927	1.02787	0.404259	2.54261	0.0110029	0.624813	ATXN7L2	protein_coding	0.0539764	(X2D_SOX11_DOX-X2D_SOX11_nDOX)-(X2D_EV_DOX-X2D_EV_nDOX)
ZNF3	ENSG00000166526.15	671.639	1.024	0.324895	3.15179	0.00162272	0.206086	ZNF3	protein_coding	0.0364022	(X2D_SOX11_DOX-X2D_SOX11_nDOX)-(X2D_EV_DOX-X2D_EV_nDOX)
GLUL	ENSG00000135821.15	6616.18	1.02326	0.371171	2.75684	0.00583621	0.427683	GLUL	protein_coding	0.0494862	(X2D_SOX11_DOX-X2D_SOX11_nDOX)-(X2D_EV_DOX-X2D_EV_nDOX)
PODXL2	ENSG00000114631.10	1139.61	1.01983	0.505214	2.01861	0.0435278	0.999966	PODXL2	protein_coding	0.0909782	(X2D_SOX11_DOX-X2D_SOX11_nDOX)-(X2D_EV_DOX-X2D_EV_nDOX)
PPM1L	ENSG00000163590.12	109.179	1.01899	0.484045	2.10516	0.0352775	0.999966	PPM1L	protein_coding	0.0737161	(X2D_SOX11_DOX-X2D_SOX11_nDOX)-(X2D_EV_DOX-X2D_EV_nDOX)
TMEM160	ENSG00000130748.6	738.558	1.0182	0.508673	2.00169	0.045318	0.999966	TMEM160	protein_coding	0.091762	(X2D_SOX11_DOX-X2D_SOX11_nDOX)-(X2D_EV_DOX-X2D_EV_nDOX)
SMARCD3	ENSG00000082014.15	228.495	1.00879	0.429372	2.34944	0.0188015	0.818199	SMARCD3	protein_coding	0.061532	(X2D_SOX11_DOX-X2D_SOX11_nDOX)-(X2D_EV_DOX-X2D_EV_nDOX)
METRNL	ENSG00000176845.11	258.524	1.00318	0.46923	2.13793	0.0325228	0.990998	METRNL	protein_coding	0.0750925	(X2D_SOX11_DOX-X2D_SOX11_nDOX)-(X2D_EV_DOX-X2D_EV_nDOX)
C9orf116	ENSG00000160345.11	105.709	1.00101	0.459039	2.18066	0.0292083	0.947468	C9orf116	protein_coding	0.0646629	(X2D_SOX11_DOX-X2D_SOX11_nDOX)-(X2D_EV_DOX-X2D_EV_nDOX)
SELENBP1	ENSG00000143416.19	455.295	0.99905	0.4253	2.34905	0.0188214	0.818199	SELENBP1	protein_coding	0.0626926	(X2D_SOX11_DOX-X2D_SOX11_nDOX)-(X2D_EV_DOX-X2D_EV_nDOX)
PCDHB9	ENSG00000177839.6	121.423	0.997951	0.375106	2.66045	0.00780365	0.510823	PCDHB9	protein_coding	0.0416877	(X2D_SOX11_DOX-X2D_SOX11_nDOX)-(X2D_EV_DOX-X2D_EV_nDOX)
CIART	ENSG00000159208.14	132.187	0.996493	0.436034	2.28536	0.022292	0.876921	CIART	protein_coding	0.0604076	(X2D_SOX11_DOX-X2D_SOX11_nDOX)-(X2D_EV_DOX-X2D_EV_nDOX)
IRX1	ENSG00000170549.3	539.055	0.995971	0.472691	2.10702	0.0351156	0.999966	IRX1	protein_coding	0.0783335	(X2D_SOX11_DOX-X2D_SOX11_nDOX)-(X2D_EV_DOX-X2D_EV_nDOX)
ZSCAN9	ENSG00000137185.10	168.368	0.994586	0.359008	2.77037	0.00559919	0.418395	ZSCAN9	protein_coding	0.0397325	(X2D_SOX11_DOX-X2D_SOX11_nDOX)-(X2D_EV_DOX-X2D_EV_nDOX)
STK36	ENSG00000163482.10	200.346	0.993144	0.400508	2.47971	0.013149	0.695363	STK36	protein_coding	0.0524159	(X2D_SOX11_DOX-X2D_SOX11_nDOX)-(X2D_EV_DOX-X2D_EV_nDOX)
RAB11FIP4	ENSG00000131242.14	354.532	0.992306	0.388293	2.55556	0.0106018	0.613348	RAB11FIP4	protein_coding	0.0513676	(X2D_SOX11_DOX-X2D_SOX11_nDOX)-(X2D_EV_DOX-X2D_EV_nDOX)
SLC25A29	ENSG00000197119.11	945.238	0.98366	0.463988	2.12001	0.0340051	0.998783	SLC25A29	protein_coding	0.0763926	(X2D_SOX11_DOX-X2D_SOX11_nDOX)-(X2D_EV_DOX-X2D_EV_nDOX)
TFDP2	ENSG00000114126.16	1470.5	0.982995	0.285138	3.44743	0.000565942	0.116124	TFDP2	protein_coding	0.0285496	(X2D_SOX11_DOX-X2D_SOX11_nDOX)-(X2D_EV_DOX-X2D_EV_nDOX)
LMBR1L	ENSG00000139636.14	467.945	0.982398	0.435159	2.25756	0.0239729	0.895434	LMBR1L	protein_coding	0.0658565	(X2D_SOX11_DOX-X2D_SOX11_nDOX)-(X2D_EV_DOX-X2D_EV_nDOX)
ZNF669	ENSG00000188295.13	54.7423	0.977328	0.470443	2.07746	0.0377587	0.999966	ZNF669	protein_coding	0.0584444	(X2D_SOX11_DOX-X2D_SOX11_nDOX)-(X2D_EV_DOX-X2D_EV_nDOX)
ZNF74	ENSG00000185252.16	421.033	0.97569	0.427572	2.28193	0.0224936	0.876921	ZNF74	protein_coding	0.0632143	(X2D_SOX11_DOX-X2D_SOX11_nDOX)-(X2D_EV_DOX-X2D_EV_nDOX)
PITPNC1	ENSG00000154217.13	279.717	0.972175	0.40363	2.40858	0.0160146	0.763675	PITPNC1	protein_coding	0.0549998	(X2D_SOX11_DOX-X2D_SOX11_nDOX)-(X2D_EV_DOX-X2D_EV_nDOX)
CASP6	ENSG00000138794.8	510.149	0.969569	0.342717	2.82907	0.00466841	0.389818	CASP6	protein_coding	0.0397145	(X2D_SOX11_DOX-X2D_SOX11_nDOX)-(X2D_EV_DOX-X2D_EV_nDOX)
CSRNP2	ENSG00000110925.5	479.634	0.966276	0.343202	2.81548	0.00487052	0.389818	CSRNP2	protein_coding	0.0401707	(X2D_SOX11_DOX-X2D_SOX11_nDOX)-(X2D_EV_DOX-X2D_EV_nDOX)
EVL	ENSG00000196405.11	936.651	0.965087	0.485504	1.9878	0.0468333	0.999966	EVL	protein_coding	0.0836585	(X2D_SOX11_DOX-X2D_SOX11_nDOX)-(X2D_EV_DOX-X2D_EV_nDOX)
DFNB31	ENSG00000095397.12	88.6096	0.96474	0.465702	2.07158	0.0383046	0.999966	DFNB31	protein_coding	0.0655044	(X2D_SOX11_DOX-X2D_SOX11_nDOX)-(X2D_EV_DOX-X2D_EV_nDOX)
IP6K2	ENSG00000068745.13	2035.53	0.963068	0.362945	2.65348	0.00796657	0.510823	IP6K2	protein_coding	0.0469501	(X2D_SOX11_DOX-X2D_SOX11_nDOX)-(X2D_EV_DOX-X2D_EV_nDOX)
SLFN12	ENSG00000172123.11	192.351	0.962207	0.471913	2.03895	0.0414548	0.999966	SLFN12	protein_coding	0.0743935	(X2D_SOX11_DOX-X2D_SOX11_nDOX)-(X2D_EV_DOX-X2D_EV_nDOX)
FNBP1L	ENSG00000137942.15	949.541	0.961097	0.478101	2.01024	0.0444062	0.999966	FNBP1L	protein_coding	0.0810726	(X2D_SOX11_DOX-X2D_SOX11_nDOX)-(X2D_EV_DOX-X2D_EV_nDOX)
MYD88	ENSG00000172936.11	1236.71	0.960801	0.341415	2.81417	0.00489032	0.389818	MYD88	protein_coding	0.0411584	(X2D_SOX11_DOX-X2D_SOX11_nDOX)-(X2D_EV_DOX-X2D_EV_nDOX)
PCGF3	ENSG00000185619.16	1060.8	0.960725	0.289889	3.31411	0.000919354	0.15051	PCGF3	protein_coding	0.0292552	(X2D_SOX11_DOX-X2D_SOX11_nDOX)-(X2D_EV_DOX-X2D_EV_nDOX)
LMO4	ENSG00000143013.11	1411.38	0.960324	0.370511	2.59189	0.00954509	0.578304	LMO4	protein_coding	0.0487081	(X2D_SOX11_DOX-X2D_SOX11_nDOX)-(X2D_EV_DOX-X2D_EV_nDOX)
GSN	ENSG00000148180.15	1883.63	0.959938	0.473669	2.0266	0.0427032	0.999966	GSN	protein_coding	0.0802469	(X2D_SOX11_DOX-X2D_SOX11_nDOX)-(X2D_EV_DOX-X2D_EV_nDOX)
PBX1	ENSG00000185630.17	918.315	0.9551	0.34976	2.73073	0.00631945	0.442533	PBX1	protein_coding	0.0428803	(X2D_SOX11_DOX-X2D_SOX11_nDOX)-(X2D_EV_DOX-X2D_EV_nDOX)
SMOX	ENSG00000088826.16	361.056	0.953948	0.395915	2.40948	0.0159755	0.763675	SMOX	protein_coding	0.0536212	(X2D_SOX11_DOX-X2D_SOX11_nDOX)-(X2D_EV_DOX-X2D_EV_nDOX)
PATZ1	ENSG00000100105.16	1069.31	0.953387	0.399305	2.38762	0.016958	0.784147	PATZ1	protein_coding	0.0564687	(X2D_SOX11_DOX-X2D_SOX11_nDOX)-(X2D_EV_DOX-X2D_EV_nDOX)
MARCKS	ENSG00000277443.1	1028.29	0.952863	0.436258	2.18417	0.0289496	0.945183	MARCKS	protein_coding	0.0675086	(X2D_SOX11_DOX-X2D_SOX11_nDOX)-(X2D_EV_DOX-X2D_EV_nDOX)
CREB3L4	ENSG00000143578.14	695.054	0.950643	0.396184	2.3995	0.0164177	0.772635	CREB3L4	protein_coding	0.0550227	(X2D_SOX11_DOX-X2D_SOX11_nDOX)-(X2D_EV_DOX-X2D_EV_nDOX)
ZNF250	ENSG00000196150.12	134.282	0.949062	0.439952	2.15719	0.0309905	0.967921	ZNF250	protein_coding	0.0616621	(X2D_SOX11_DOX-X2D_SOX11_nDOX)-(X2D_EV_DOX-X2D_EV_nDOX)
ZBED1	ENSG00000214717.8	895.548	0.948435	0.416962	2.27463	0.0229278	0.882092	ZBED1	protein_coding	0.0614853	(X2D_SOX11_DOX-X2D_SOX11_nDOX)-(X2D_EV_DOX-X2D_EV_nDOX)
IGSF3	ENSG00000143061.16	949.418	0.942768	0.389471	2.42064	0.0154933	0.763675	IGSF3	protein_coding	0.0535239	(X2D_SOX11_DOX-X2D_SOX11_nDOX)-(X2D_EV_DOX-X2D_EV_nDOX)
PKIG	ENSG00000168734.12	562.339	0.942083	0.453497	2.07737	0.0377672	0.999966	PKIG	protein_coding	0.0721959	(X2D_SOX11_DOX-X2D_SOX11_nDOX)-(X2D_EV_DOX-X2D_EV_nDOX)
NARF	ENSG00000141562.16	1903.98	0.938604	0.355551	2.63985	0.0082942	0.527436	NARF	protein_coding	0.0449921	(X2D_SOX11_DOX-X2D_SOX11_nDOX)-(X2D_EV_DOX-X2D_EV_nDOX)
BMP1	ENSG00000168487.16	665.588	0.938061	0.432929	2.16678	0.0302519	0.960371	BMP1	protein_coding	0.0659236	(X2D_SOX11_DOX-X2D_SOX11_nDOX)-(X2D_EV_DOX-X2D_EV_nDOX)
ARHGAP31	ENSG00000031081.9	231.455	0.937602	0.375651	2.49594	0.0125623	0.674284	ARHGAP31	protein_coding	0.04622	(X2D_SOX11_DOX-X2D_SOX11_nDOX)-(X2D_EV_DOX-X2D_EV_nDOX)
LTBP1	ENSG00000049323.14	436.091	0.934316	0.430398	2.17082	0.0299447	0.958044	LTBP1	protein_coding	0.0637842	(X2D_SOX11_DOX-X2D_SOX11_nDOX)-(X2D_EV_DOX-X2D_EV_nDOX)
SEMA4C	ENSG00000168758.9	800.56	0.931427	0.43782	2.12742	0.0333853	0.998783	SEMA4C	protein_coding	0.0674799	(X2D_SOX11_DOX-X2D_SOX11_nDOX)-(X2D_EV_DOX-X2D_EV_nDOX)
ZSWIM3	ENSG00000132801.6	85.527	0.931221	0.436504	2.13336	0.032895	0.996499	ZSWIM3	protein_coding	0.056557	(X2D_SOX11_DOX-X2D_SOX11_nDOX)-(X2D_EV_DOX-X2D_EV_nDOX)
NEO1	ENSG00000067141.15	2786.27	0.92567	0.466432	1.98458	0.0471915	0.999966	NEO1	protein_coding	0.0778944	(X2D_SOX11_DOX-X2D_SOX11_nDOX)-(X2D_EV_DOX-X2D_EV_nDOX)
YPEL5	ENSG00000119801.11	405.672	0.922167	0.357163	2.58193	0.00982509	0.58604	YPEL5	protein_coding	0.0433352	(X2D_SOX11_DOX-X2D_SOX11_nDOX)-(X2D_EV_DOX-X2D_EV_nDOX)
DLX1	ENSG00000144355.13	98.1862	0.920059	0.421007	2.18538	0.0288613	0.945183	DLX1	protein_coding	0.0530183	(X2D_SOX11_DOX-X2D_SOX11_nDOX)-(X2D_EV_DOX-X2D_EV_nDOX)
CTTNBP2NL	ENSG00000143079.13	299.075	0.917493	0.418597	2.19183	0.0283919	0.94177	CTTNBP2NL	protein_coding	0.0590223	(X2D_SOX11_DOX-X2D_SOX11_nDOX)-(X2D_EV_DOX-X2D_EV_nDOX)
DPYSL2	ENSG00000092964.15	922.852	0.916228	0.388168	2.36039	0.0182557	0.802678	DPYSL2	protein_coding	0.0530255	(X2D_SOX11_DOX-X2D_SOX11_nDOX)-(X2D_EV_DOX-X2D_EV_nDOX)
LRRC61	ENSG00000127399.13	827.112	0.91304	0.439849	2.0758	0.0379123	0.999966	LRRC61	protein_coding	0.0683967	(X2D_SOX11_DOX-X2D_SOX11_nDOX)-(X2D_EV_DOX-X2D_EV_nDOX)
FBXO32	ENSG00000156804.6	4250.39	0.909133	0.383079	2.37323	0.0176335	0.788842	FBXO32	protein_coding	0.0525869	(X2D_SOX11_DOX-X2D_SOX11_nDOX)-(X2D_EV_DOX-X2D_EV_nDOX)
BCL7A	ENSG00000110987.7	832.741	0.907962	0.360873	2.51602	0.0118689	0.657016	BCL7A	protein_coding	0.0456493	(X2D_SOX11_DOX-X2D_SOX11_nDOX)-(X2D_EV_DOX-X2D_EV_nDOX)
SETMAR	ENSG00000170364.11	349.936	0.905091	0.348013	2.60074	0.00930227	0.57491	SETMAR	protein_coding	0.0403184	(X2D_SOX11_DOX-X2D_SOX11_nDOX)-(X2D_EV_DOX-X2D_EV_nDOX)
BTG2	ENSG00000159388.5	1474.2	0.904027	0.395714	2.28454	0.0223397	0.876921	BTG2	protein_coding	0.0557233	(X2D_SOX11_DOX-X2D_SOX11_nDOX)-(X2D_EV_DOX-X2D_EV_nDOX)
ZNF32	ENSG00000169740.12	334.672	0.903982	0.41214	2.19339	0.0282796	0.94177	ZNF32	protein_coding	0.058001	(X2D_SOX11_DOX-X2D_SOX11_nDOX)-(X2D_EV_DOX-X2D_EV_nDOX)
ALDH7A1	ENSG00000164904.14	4669.64	0.903714	0.379593	2.38075	0.0172777	0.785534	ALDH7A1	protein_coding	0.0516919	(X2D_SOX11_DOX-X2D_SOX11_nDOX)-(X2D_EV_DOX-X2D_EV_nDOX)
TMEM206	ENSG00000065600.11	502.557	0.898389	0.290447	3.09312	0.00198062	0.23594	TMEM206	protein_coding	0.0280519	(X2D_SOX11_DOX-X2D_SOX11_nDOX)-(X2D_EV_DOX-X2D_EV_nDOX)
SSBP3	ENSG00000157216.14	2808.42	0.895413	0.434864	2.05906	0.0394882	0.999966	SSBP3	protein_coding	0.0677619	(X2D_SOX11_DOX-X2D_SOX11_nDOX)-(X2D_EV_DOX-X2D_EV_nDOX)
BBC3	ENSG00000105327.14	335.578	0.894472	0.442346	2.02211	0.0431651	0.999966	BBC3	protein_coding	0.0670072	(X2D_SOX11_DOX-X2D_SOX11_nDOX)-(X2D_EV_DOX-X2D_EV_nDOX)
FAM210B	ENSG00000124098.9	714.219	0.894296	0.3569	2.50574	0.0122197	0.669213	FAM210B	protein_coding	0.0444135	(X2D_SOX11_DOX-X2D_SOX11_nDOX)-(X2D_EV_DOX-X2D_EV_nDOX)
STAP2	ENSG00000178078.10	2329.25	0.89379	0.397008	2.25132	0.0243654	0.897381	STAP2	protein_coding	0.056345	(X2D_SOX11_DOX-X2D_SOX11_nDOX)-(X2D_EV_DOX-X2D_EV_nDOX)
BPHL	ENSG00000137274.11	364.517	0.893045	0.38682	2.30868	0.0209612	0.844192	BPHL	protein_coding	0.0510963	(X2D_SOX11_DOX-X2D_SOX11_nDOX)-(X2D_EV_DOX-X2D_EV_nDOX)
HILPDA	ENSG00000135245.9	449.119	0.890752	0.429883	2.07208	0.0382581	0.999966	HILPDA	protein_coding	0.0641578	(X2D_SOX11_DOX-X2D_SOX11_nDOX)-(X2D_EV_DOX-X2D_EV_nDOX)
KLHL7	ENSG00000122550.16	358.144	0.890287	0.331388	2.68654	0.00721968	0.485169	KLHL7	protein_coding	0.0364718	(X2D_SOX11_DOX-X2D_SOX11_nDOX)-(X2D_EV_DOX-X2D_EV_nDOX)
TCF3	ENSG00000071564.13	3463.85	0.883055	0.444701	1.98573	0.0470637	0.999966	TCF3	protein_coding	0.0709292	(X2D_SOX11_DOX-X2D_SOX11_nDOX)-(X2D_EV_DOX-X2D_EV_nDOX)
PDE7A	ENSG00000205268.9	357.733	0.88255	0.351244	2.51264	0.0119831	0.6586	PDE7A	protein_coding	0.0412828	(X2D_SOX11_DOX-X2D_SOX11_nDOX)-(X2D_EV_DOX-X2D_EV_nDOX)
RNF130	ENSG00000113269.12	2116.51	0.880934	0.294054	2.99582	0.00273709	0.29049	RNF130	protein_coding	0.0306686	(X2D_SOX11_DOX-X2D_SOX11_nDOX)-(X2D_EV_DOX-X2D_EV_nDOX)
DDX19B	ENSG00000157349.14	237.021	0.877299	0.447596	1.96003	0.0499928	0.999966	DDX19B	protein_coding	0.0677956	(X2D_SOX11_DOX-X2D_SOX11_nDOX)-(X2D_EV_DOX-X2D_EV_nDOX)
NIPSNAP1	ENSG00000184117.10	4647.49	0.876027	0.419812	2.08671	0.0369143	0.999966	NIPSNAP1	protein_coding	0.0632804	(X2D_SOX11_DOX-X2D_SOX11_nDOX)-(X2D_EV_DOX-X2D_EV_nDOX)
VIPAS39	ENSG00000151445.14	580.51	0.875069	0.350648	2.49558	0.0125752	0.674284	VIPAS39	protein_coding	0.0425581	(X2D_SOX11_DOX-X2D_SOX11_nDOX)-(X2D_EV_DOX-X2D_EV_nDOX)
PLEKHA8	ENSG00000106086.17	199.333	0.869116	0.397987	2.18378	0.0289785	0.945183	PLEKHA8	protein_coding	0.0512857	(X2D_SOX11_DOX-X2D_SOX11_nDOX)-(X2D_EV_DOX-X2D_EV_nDOX)
VGLL4	ENSG00000144560.12	1647.41	0.863718	0.269037	3.21041	0.00132547	0.187008	VGLL4	protein_coding	0.0254408	(X2D_SOX11_DOX-X2D_SOX11_nDOX)-(X2D_EV_DOX-X2D_EV_nDOX)
TMEM237	ENSG00000155755.17	600.371	0.862551	0.410083	2.10336	0.0354343	0.999966	TMEM237	protein_coding	0.058553	(X2D_SOX11_DOX-X2D_SOX11_nDOX)-(X2D_EV_DOX-X2D_EV_nDOX)
OSR1	ENSG00000143867.6	1220.26	0.859688	0.437866	1.96336	0.0496048	0.999966	OSR1	protein_coding	0.0681233	(X2D_SOX11_DOX-X2D_SOX11_nDOX)-(X2D_EV_DOX-X2D_EV_nDOX)
KIAA0895L	ENSG00000196123.11	262.736	0.854691	0.364647	2.34389	0.019084	0.823426	KIAA0895L	protein_coding	0.0437743	(X2D_SOX11_DOX-X2D_SOX11_nDOX)-(X2D_EV_DOX-X2D_EV_nDOX)
FAXC	ENSG00000146267.11	200.632	0.853995	0.375102	2.2767	0.0228041	0.880304	FAXC	protein_coding	0.0452177	(X2D_SOX11_DOX-X2D_SOX11_nDOX)-(X2D_EV_DOX-X2D_EV_nDOX)
ERBB3	ENSG00000065361.13	1059.74	0.85175	0.314022	2.71239	0.00668002	0.456884	ERBB3	protein_coding	0.0345341	(X2D_SOX11_DOX-X2D_SOX11_nDOX)-(X2D_EV_DOX-X2D_EV_nDOX)
TSC22D1	ENSG00000102804.13	1245.23	0.84946	0.310985	2.73151	0.00630447	0.442533	TSC22D1	protein_coding	0.0339836	(X2D_SOX11_DOX-X2D_SOX11_nDOX)-(X2D_EV_DOX-X2D_EV_nDOX)
GFOD2	ENSG00000141098.11	676.323	0.848393	0.376433	2.25377	0.0242108	0.897381	GFOD2	protein_coding	0.0495543	(X2D_SOX11_DOX-X2D_SOX11_nDOX)-(X2D_EV_DOX-X2D_EV_nDOX)
ASF1A	ENSG00000111875.7	452.068	0.84777	0.428382	1.979	0.0478156	0.999966	ASF1A	protein_coding	0.0636851	(X2D_SOX11_DOX-X2D_SOX11_nDOX)-(X2D_EV_DOX-X2D_EV_nDOX)
ZBTB17	ENSG00000116809.10	949.077	0.847509	0.398469	2.12692	0.0334271	0.998783	ZBTB17	protein_coding	0.0560837	(X2D_SOX11_DOX-X2D_SOX11_nDOX)-(X2D_EV_DOX-X2D_EV_nDOX)
ZFYVE1	ENSG00000165861.12	375.774	0.845395	0.411273	2.05555	0.0398255	0.999966	ZFYVE1	protein_coding	0.0581966	(X2D_SOX11_DOX-X2D_SOX11_nDOX)-(X2D_EV_DOX-X2D_EV_nDOX)
RALGDS	ENSG00000160271.13	1005.52	0.844903	0.415398	2.03396	0.0419557	0.999966	RALGDS	protein_coding	0.0611085	(X2D_SOX11_DOX-X2D_SOX11_nDOX)-(X2D_EV_DOX-X2D_EV_nDOX)
GPC4	ENSG00000076716.8	439.931	0.841253	0.395722	2.12587	0.0335143	0.998783	GPC4	protein_coding	0.0539756	(X2D_SOX11_DOX-X2D_SOX11_nDOX)-(X2D_EV_DOX-X2D_EV_nDOX)
FAM213A	ENSG00000122378.12	335.509	0.8402	0.371631	2.26084	0.0237689	0.889975	FAM213A	protein_coding	0.0466944	(X2D_SOX11_DOX-X2D_SOX11_nDOX)-(X2D_EV_DOX-X2D_EV_nDOX)
ARHGEF25	ENSG00000240771.5	110.499	0.833102	0.420594	1.98078	0.0476164	0.999966	ARHGEF25	protein_coding	0.0542125	(X2D_SOX11_DOX-X2D_SOX11_nDOX)-(X2D_EV_DOX-X2D_EV_nDOX)
ANTXR1	ENSG00000169604.18	1159.39	0.830669	0.351094	2.36594	0.0179842	0.794942	ANTXR1	protein_coding	0.0434503	(X2D_SOX11_DOX-X2D_SOX11_nDOX)-(X2D_EV_DOX-X2D_EV_nDOX)
CEP41	ENSG00000106477.17	385.456	0.829007	0.309138	2.68167	0.00732548	0.488017	CEP41	protein_coding	0.031589	(X2D_SOX11_DOX-X2D_SOX11_nDOX)-(X2D_EV_DOX-X2D_EV_nDOX)
ARSD	ENSG00000006756.14	325.579	0.825449	0.391945	2.10604	0.0352013	0.999966	ARSD	protein_coding	0.0521421	(X2D_SOX11_DOX-X2D_SOX11_nDOX)-(X2D_EV_DOX-X2D_EV_nDOX)
ZNF428	ENSG00000131116.10	1455.39	0.824038	0.402801	2.04577	0.0407792	0.999966	ZNF428	protein_coding	0.0577472	(X2D_SOX11_DOX-X2D_SOX11_nDOX)-(X2D_EV_DOX-X2D_EV_nDOX)
SMPDL3B	ENSG00000130768.13	766.534	0.820739	0.392131	2.09302	0.0363471	0.999966	SMPDL3B	protein_coding	0.0540352	(X2D_SOX11_DOX-X2D_SOX11_nDOX)-(X2D_EV_DOX-X2D_EV_nDOX)
ANTXR2	ENSG00000163297.15	140.499	0.818775	0.397151	2.06162	0.0392438	0.999966	ANTXR2	protein_coding	0.0479275	(X2D_SOX11_DOX-X2D_SOX11_nDOX)-(X2D_EV_DOX-X2D_EV_nDOX)
TMSB4X	ENSG00000205542.9	13678.3	0.815738	0.331795	2.45856	0.0139497	0.722799	TMSB4X	protein_coding	0.0395884	(X2D_SOX11_DOX-X2D_SOX11_nDOX)-(X2D_EV_DOX-X2D_EV_nDOX)
EML1	ENSG00000066629.15	152.365	0.81447	0.387974	2.09929	0.0357916	0.999966	EML1	protein_coding	0.0466509	(X2D_SOX11_DOX-X2D_SOX11_nDOX)-(X2D_EV_DOX-X2D_EV_nDOX)
ABCD4	ENSG00000119688.19	516.842	0.811219	0.340823	2.38018	0.0173043	0.785534	ABCD4	protein_coding	0.039872	(X2D_SOX11_DOX-X2D_SOX11_nDOX)-(X2D_EV_DOX-X2D_EV_nDOX)
POLB	ENSG00000070501.10	1008.79	0.810817	0.331958	2.44253	0.0145848	0.743049	POLB	protein_coding	0.0385354	(X2D_SOX11_DOX-X2D_SOX11_nDOX)-(X2D_EV_DOX-X2D_EV_nDOX)
BTN3A1	ENSG00000026950.15	331.744	0.810675	0.352008	2.303	0.0212786	0.848334	BTN3A1	protein_coding	0.0413984	(X2D_SOX11_DOX-X2D_SOX11_nDOX)-(X2D_EV_DOX-X2D_EV_nDOX)
HEXDC	ENSG00000169660.14	383.4	0.808751	0.376513	2.148	0.0317136	0.977582	HEXDC	protein_coding	0.0483216	(X2D_SOX11_DOX-X2D_SOX11_nDOX)-(X2D_EV_DOX-X2D_EV_nDOX)
MXI1	ENSG00000119950.19	257.253	0.806101	0.381774	2.11146	0.0347329	0.999966	MXI1	protein_coding	0.048338	(X2D_SOX11_DOX-X2D_SOX11_nDOX)-(X2D_EV_DOX-X2D_EV_nDOX)
ADH5	ENSG00000197894.9	4862.89	0.805054	0.365763	2.20103	0.0277339	0.937132	ADH5	protein_coding	0.0479738	(X2D_SOX11_DOX-X2D_SOX11_nDOX)-(X2D_EV_DOX-X2D_EV_nDOX)
AP4M1	ENSG00000221838.8	508.704	0.797144	0.39022	2.04281	0.0410717	0.999966	AP4M1	protein_coding	0.0528549	(X2D_SOX11_DOX-X2D_SOX11_nDOX)-(X2D_EV_DOX-X2D_EV_nDOX)
CPS1	ENSG00000021826.13	712.993	0.794109	0.377513	2.10353	0.0354197	0.999966	CPS1	protein_coding	0.0497003	(X2D_SOX11_DOX-X2D_SOX11_nDOX)-(X2D_EV_DOX-X2D_EV_nDOX)
GTF2IRD1	ENSG00000006704.9	923.9	0.793319	0.384667	2.06235	0.0391743	0.999966	GTF2IRD1	protein_coding	0.0521581	(X2D_SOX11_DOX-X2D_SOX11_nDOX)-(X2D_EV_DOX-X2D_EV_nDOX)
NPR2	ENSG00000159899.13	152.059	0.791172	0.393521	2.01049	0.044379	0.999966	NPR2	protein_coding	0.049039	(X2D_SOX11_DOX-X2D_SOX11_nDOX)-(X2D_EV_DOX-X2D_EV_nDOX)
CTPS2	ENSG00000047230.13	629.717	0.789447	0.325858	2.42267	0.0154067	0.76236	CTPS2	protein_coding	0.0363569	(X2D_SOX11_DOX-X2D_SOX11_nDOX)-(X2D_EV_DOX-X2D_EV_nDOX)
USF1	ENSG00000158773.13	1895.88	0.788422	0.356546	2.21128	0.0270166	0.930652	USF1	protein_coding	0.0452249	(X2D_SOX11_DOX-X2D_SOX11_nDOX)-(X2D_EV_DOX-X2D_EV_nDOX)
LNX1	ENSG00000072201.12	108.824	0.78579	0.400866	1.96023	0.0499688	0.999966	LNX1	protein_coding	0.0477636	(X2D_SOX11_DOX-X2D_SOX11_nDOX)-(X2D_EV_DOX-X2D_EV_nDOX)
ZNF251	ENSG00000198169.7	176.885	0.784276	0.335057	2.34073	0.0192463	0.823426	ZNF251	protein_coding	0.0345158	(X2D_SOX11_DOX-X2D_SOX11_nDOX)-(X2D_EV_DOX-X2D_EV_nDOX)
TRIM5	ENSG00000132256.17	297.721	0.775561	0.352253	2.20172	0.0276853	0.937132	TRIM5	protein_coding	0.0409104	(X2D_SOX11_DOX-X2D_SOX11_nDOX)-(X2D_EV_DOX-X2D_EV_nDOX)
CNOT8	ENSG00000155508.12	1134.74	0.773807	0.29945	2.58409	0.00976363	0.58604	CNOT8	protein_coding	0.0313481	(X2D_SOX11_DOX-X2D_SOX11_nDOX)-(X2D_EV_DOX-X2D_EV_nDOX)
TFAP2C	ENSG00000087510.6	2613.83	0.769028	0.37933	2.02733	0.0426288	0.999966	TFAP2C	protein_coding	0.0514027	(X2D_SOX11_DOX-X2D_SOX11_nDOX)-(X2D_EV_DOX-X2D_EV_nDOX)
SEPT6	ENSG00000125354.21	483.808	0.765882	0.341487	2.24278	0.0249108	0.908418	SEPT6	protein_coding	0.0397807	(X2D_SOX11_DOX-X2D_SOX11_nDOX)-(X2D_EV_DOX-X2D_EV_nDOX)
HARS2	ENSG00000112855.13	1159.89	0.763421	0.287332	2.65693	0.0078855	0.510823	HARS2	protein_coding	0.0288316	(X2D_SOX11_DOX-X2D_SOX11_nDOX)-(X2D_EV_DOX-X2D_EV_nDOX)
ZNF532	ENSG00000074657.12	368.245	0.756692	0.362017	2.09021	0.0365987	0.999966	ZNF532	protein_coding	0.0441867	(X2D_SOX11_DOX-X2D_SOX11_nDOX)-(X2D_EV_DOX-X2D_EV_nDOX)
ZNF792	ENSG00000180884.9	100.876	0.74781	0.377174	1.98267	0.0474045	0.999966	ZNF792	protein_coding	0.0412594	(X2D_SOX11_DOX-X2D_SOX11_nDOX)-(X2D_EV_DOX-X2D_EV_nDOX)
NCK2	ENSG00000071051.12	669.022	0.746643	0.373153	2.0009	0.0454027	0.999966	NCK2	protein_coding	0.0485768	(X2D_SOX11_DOX-X2D_SOX11_nDOX)-(X2D_EV_DOX-X2D_EV_nDOX)
RPAIN	ENSG00000129197.13	717.325	0.743398	0.311549	2.38613	0.0170266	0.784499	RPAIN	protein_coding	0.0335167	(X2D_SOX11_DOX-X2D_SOX11_nDOX)-(X2D_EV_DOX-X2D_EV_nDOX)
TXNIP	ENSG00000265972.4	6136.72	0.736381	0.316686	2.32527	0.0200576	0.832297	TXNIP	protein_coding	0.0359705	(X2D_SOX11_DOX-X2D_SOX11_nDOX)-(X2D_EV_DOX-X2D_EV_nDOX)
NCOA5	ENSG00000124160.10	988.587	0.735168	0.323975	2.26921	0.0232554	0.884243	NCOA5	protein_coding	0.036712	(X2D_SOX11_DOX-X2D_SOX11_nDOX)-(X2D_EV_DOX-X2D_EV_nDOX)
SYK	ENSG00000165025.13	560.867	0.730529	0.329471	2.21728	0.0266042	0.928372	SYK	protein_coding	0.0371998	(X2D_SOX11_DOX-X2D_SOX11_nDOX)-(X2D_EV_DOX-X2D_EV_nDOX)
SMARCC1	ENSG00000173473.9	3191.33	0.723099	0.312951	2.31058	0.0208559	0.844192	SMARCC1	protein_coding	0.0349412	(X2D_SOX11_DOX-X2D_SOX11_nDOX)-(X2D_EV_DOX-X2D_EV_nDOX)
ABRACL	ENSG00000146386.7	1089.88	0.718372	0.295965	2.42722	0.015215	0.757748	ABRACL	protein_coding	0.0305982	(X2D_SOX11_DOX-X2D_SOX11_nDOX)-(X2D_EV_DOX-X2D_EV_nDOX)
BFSP1	ENSG00000125864.10	182.021	0.718221	0.365362	1.96578	0.0493239	0.999966	BFSP1	protein_coding	0.0423198	(X2D_SOX11_DOX-X2D_SOX11_nDOX)-(X2D_EV_DOX-X2D_EV_nDOX)
ZBTB40	ENSG00000184677.15	729.092	0.716241	0.293372	2.44141	0.0146302	0.743049	ZBTB40	protein_coding	0.0296032	(X2D_SOX11_DOX-X2D_SOX11_nDOX)-(X2D_EV_DOX-X2D_EV_nDOX)
PPFIBP2	ENSG00000166387.10	1147.58	0.7144	0.335849	2.12715	0.033408	0.998783	PPFIBP2	protein_coding	0.0397095	(X2D_SOX11_DOX-X2D_SOX11_nDOX)-(X2D_EV_DOX-X2D_EV_nDOX)
YWHAQ	ENSG00000134308.12	14488.2	0.714019	0.295304	2.41791	0.0156099	0.763675	YWHAQ	protein_coding	0.03135	(X2D_SOX11_DOX-X2D_SOX11_nDOX)-(X2D_EV_DOX-X2D_EV_nDOX)
USP3	ENSG00000140455.15	1148.86	0.713205	0.291731	2.44474	0.0144957	0.741112	USP3	protein_coding	0.0297458	(X2D_SOX11_DOX-X2D_SOX11_nDOX)-(X2D_EV_DOX-X2D_EV_nDOX)
SMARCC2	ENSG00000139613.10	1994.02	0.711416	0.36123	1.96943	0.0489041	0.999966	SMARCC2	protein_coding	0.0465053	(X2D_SOX11_DOX-X2D_SOX11_nDOX)-(X2D_EV_DOX-X2D_EV_nDOX)
TMTC4	ENSG00000125247.14	357.861	0.708499	0.324658	2.18229	0.0290879	0.946371	TMTC4	protein_coding	0.0350512	(X2D_SOX11_DOX-X2D_SOX11_nDOX)-(X2D_EV_DOX-X2D_EV_nDOX)
B4GALT5	ENSG00000158470.5	5466.69	0.706001	0.292255	2.4157	0.0157051	0.763675	B4GALT5	protein_coding	0.0305897	(X2D_SOX11_DOX-X2D_SOX11_nDOX)-(X2D_EV_DOX-X2D_EV_nDOX)
PANX1	ENSG00000110218.7	346.373	0.703607	0.331396	2.12316	0.0337404	0.998783	PANX1	protein_coding	0.036133	(X2D_SOX11_DOX-X2D_SOX11_nDOX)-(X2D_EV_DOX-X2D_EV_nDOX)
H3F3A	ENSG00000163041.8	1364.94	0.701899	0.289555	2.42406	0.0153481	0.76191	H3F3A	protein_coding	0.0294428	(X2D_SOX11_DOX-X2D_SOX11_nDOX)-(X2D_EV_DOX-X2D_EV_nDOX)
MARCH5	ENSG00000198060.8	760.72	0.6997	0.27668	2.52891	0.0114417	0.642642	MARCH5	protein_coding	0.0262164	(X2D_SOX11_DOX-X2D_SOX11_nDOX)-(X2D_EV_DOX-X2D_EV_nDOX)
ACAA2	ENSG00000167315.16	2134.96	0.698344	0.30386	2.29824	0.0215481	0.852453	ACAA2	protein_coding	0.0327831	(X2D_SOX11_DOX-X2D_SOX11_nDOX)-(X2D_EV_DOX-X2D_EV_nDOX)
OPN3	ENSG00000054277.11	360.521	0.698256	0.334345	2.08843	0.0367589	0.999966	OPN3	protein_coding	0.0373951	(X2D_SOX11_DOX-X2D_SOX11_nDOX)-(X2D_EV_DOX-X2D_EV_nDOX)
ZBED4	ENSG00000100426.6	640.405	0.698223	0.335062	2.08386	0.0371725	0.999966	ZBED4	protein_coding	0.0388176	(X2D_SOX11_DOX-X2D_SOX11_nDOX)-(X2D_EV_DOX-X2D_EV_nDOX)
ZBTB39	ENSG00000166860.2	334.325	0.686292	0.320656	2.14028	0.0323325	0.989194	ZBTB39	protein_coding	0.0338931	(X2D_SOX11_DOX-X2D_SOX11_nDOX)-(X2D_EV_DOX-X2D_EV_nDOX)
TRIB2	ENSG00000071575.10	2084.4	0.686157	0.301042	2.27927	0.022651	0.880244	TRIB2	protein_coding	0.0321094	(X2D_SOX11_DOX-X2D_SOX11_nDOX)-(X2D_EV_DOX-X2D_EV_nDOX)
NONO	ENSG00000147140.14	11243.7	0.684714	0.307725	2.22508	0.0260758	0.920368	NONO	protein_coding	0.0340318	(X2D_SOX11_DOX-X2D_SOX11_nDOX)-(X2D_EV_DOX-X2D_EV_nDOX)
ATXN7L3B	ENSG00000253719.3	1538.18	0.683284	0.29132	2.34548	0.0190028	0.823426	ATXN7L3B	protein_coding	0.0299253	(X2D_SOX11_DOX-X2D_SOX11_nDOX)-(X2D_EV_DOX-X2D_EV_nDOX)
C21orf58	ENSG00000160298.16	419.354	0.679687	0.328756	2.06745	0.038692	0.999966	C21orf58	protein_coding	0.0365286	(X2D_SOX11_DOX-X2D_SOX11_nDOX)-(X2D_EV_DOX-X2D_EV_nDOX)
DECR1	ENSG00000104325.5	780.44	0.673615	0.304269	2.21388	0.0268371	0.930173	DECR1	protein_coding	0.0320141	(X2D_SOX11_DOX-X2D_SOX11_nDOX)-(X2D_EV_DOX-X2D_EV_nDOX)
RBFOX2	ENSG00000100320.21	1788.23	0.672382	0.281638	2.3874	0.016968	0.784147	RBFOX2	protein_coding	0.0279923	(X2D_SOX11_DOX-X2D_SOX11_nDOX)-(X2D_EV_DOX-X2D_EV_nDOX)
TGIF1	ENSG00000177426.19	870.881	0.667411	0.337114	1.97978	0.0477287	0.999966	TGIF1	protein_coding	0.0397761	(X2D_SOX11_DOX-X2D_SOX11_nDOX)-(X2D_EV_DOX-X2D_EV_nDOX)
HMGN1	ENSG00000205581.9	3978.99	0.666657	0.280488	2.37677	0.0174648	0.785865	HMGN1	protein_coding	0.028088	(X2D_SOX11_DOX-X2D_SOX11_nDOX)-(X2D_EV_DOX-X2D_EV_nDOX)
ARHGEF37	ENSG00000183111.10	502.036	0.665744	0.337265	1.97395	0.0483875	0.999966	ARHGEF37	protein_coding	0.0389176	(X2D_SOX11_DOX-X2D_SOX11_nDOX)-(X2D_EV_DOX-X2D_EV_nDOX)
UBE2E3	ENSG00000170035.14	1526.81	0.664979	0.265696	2.50279	0.0123219	0.66925	UBE2E3	protein_coding	0.0247708	(X2D_SOX11_DOX-X2D_SOX11_nDOX)-(X2D_EV_DOX-X2D_EV_nDOX)
TMEM57	ENSG00000204178.8	675.892	0.658866	0.316211	2.08363	0.037194	0.999966	TMEM57	protein_coding	0.0344475	(X2D_SOX11_DOX-X2D_SOX11_nDOX)-(X2D_EV_DOX-X2D_EV_nDOX)
PFN2	ENSG00000070087.12	4114.86	0.658609	0.273632	2.40691	0.0160879	0.763675	PFN2	protein_coding	0.0267124	(X2D_SOX11_DOX-X2D_SOX11_nDOX)-(X2D_EV_DOX-X2D_EV_nDOX)
DNAJC18	ENSG00000170464.8	292.191	0.641133	0.321116	1.99658	0.0458712	0.999966	DNAJC18	protein_coding	0.0336563	(X2D_SOX11_DOX-X2D_SOX11_nDOX)-(X2D_EV_DOX-X2D_EV_nDOX)
CERK	ENSG00000100422.12	1542.2	0.638185	0.325184	1.96254	0.0497	0.999966	CERK	protein_coding	0.0374276	(X2D_SOX11_DOX-X2D_SOX11_nDOX)-(X2D_EV_DOX-X2D_EV_nDOX)
DPYSL3	ENSG00000113657.11	1594.52	0.629483	0.307799	2.04511	0.040844	0.999966	DPYSL3	protein_coding	0.0335032	(X2D_SOX11_DOX-X2D_SOX11_nDOX)-(X2D_EV_DOX-X2D_EV_nDOX)
THYN1	ENSG00000151500.13	566.362	0.622253	0.283796	2.1926	0.0283359	0.94177	THYN1	protein_coding	0.0269629	(X2D_SOX11_DOX-X2D_SOX11_nDOX)-(X2D_EV_DOX-X2D_EV_nDOX)
NASP	ENSG00000132780.15	3648.34	0.617705	0.293344	2.10574	0.0352271	0.999966	NASP	protein_coding	0.030715	(X2D_SOX11_DOX-X2D_SOX11_nDOX)-(X2D_EV_DOX-X2D_EV_nDOX)
TTC23	ENSG00000103852.11	285.791	0.6155	0.310558	1.98192	0.0474886	0.999966	TTC23	protein_coding	0.0311877	(X2D_SOX11_DOX-X2D_SOX11_nDOX)-(X2D_EV_DOX-X2D_EV_nDOX)
C1orf198	ENSG00000119280.15	766.691	0.611878	0.291262	2.10078	0.0356599	0.999966	C1orf198	protein_coding	0.0292361	(X2D_SOX11_DOX-X2D_SOX11_nDOX)-(X2D_EV_DOX-X2D_EV_nDOX)
PTPN9	ENSG00000169410.8	1446.57	0.609156	0.29901	2.03724	0.0416258	0.999966	PTPN9	protein_coding	0.0315239	(X2D_SOX11_DOX-X2D_SOX11_nDOX)-(X2D_EV_DOX-X2D_EV_nDOX)
CTNNA1	ENSG00000044115.19	15763.4	0.602046	0.265224	2.26995	0.0232104	0.884243	CTNNA1	protein_coding	0.0252828	(X2D_SOX11_DOX-X2D_SOX11_nDOX)-(X2D_EV_DOX-X2D_EV_nDOX)
METTL9	ENSG00000197006.12	1683.98	0.582694	0.264796	2.20054	0.0277687	0.937132	METTL9	protein_coding	0.0246541	(X2D_SOX11_DOX-X2D_SOX11_nDOX)-(X2D_EV_DOX-X2D_EV_nDOX)
REEP5	ENSG00000129625.11	2211.7	-0.635853	0.307653	-2.06679	0.0387543	0.999966	REEP5	protein_coding	0.0336249	(X2D_SOX11_DOX-X2D_SOX11_nDOX)-(X2D_EV_DOX-X2D_EV_nDOX)
ABHD6	ENSG00000163686.12	559.43	-0.646454	0.318835	-2.02755	0.0426063	0.999966	ABHD6	protein_coding	0.0347793	(X2D_SOX11_DOX-X2D_SOX11_nDOX)-(X2D_EV_DOX-X2D_EV_nDOX)
IL18	ENSG00000150782.10	1050.92	-0.655061	0.331102	-1.97842	0.0478809	0.999966	IL18	protein_coding	0.0384221	(X2D_SOX11_DOX-X2D_SOX11_nDOX)-(X2D_EV_DOX-X2D_EV_nDOX)
S100A14	ENSG00000189334.7	32913	-0.659758	0.325995	-2.02383	0.0429878	0.999966	S100A14	protein_coding	0.0382619	(X2D_SOX11_DOX-X2D_SOX11_nDOX)-(X2D_EV_DOX-X2D_EV_nDOX)
DUSP3	ENSG00000108861.7	1043.63	-0.677132	0.301375	-2.24681	0.0246522	0.901123	DUSP3	protein_coding	0.0316775	(X2D_SOX11_DOX-X2D_SOX11_nDOX)-(X2D_EV_DOX-X2D_EV_nDOX)
MOCOS	ENSG00000075643.5	1006.05	-0.6877	0.333752	-2.06051	0.0393494	0.999966	MOCOS	protein_coding	0.0390954	(X2D_SOX11_DOX-X2D_SOX11_nDOX)-(X2D_EV_DOX-X2D_EV_nDOX)
RHOV	ENSG00000104140.6	510.381	-0.699484	0.34795	-2.0103	0.0443996	0.999966	RHOV	protein_coding	0.0414474	(X2D_SOX11_DOX-X2D_SOX11_nDOX)-(X2D_EV_DOX-X2D_EV_nDOX)
NRP1	ENSG00000099250.16	419.48	-0.701938	0.343454	-2.04376	0.0409771	0.999966	NRP1	protein_coding	0.0398781	(X2D_SOX11_DOX-X2D_SOX11_nDOX)-(X2D_EV_DOX-X2D_EV_nDOX)
ITGB1BP1	ENSG00000119185.11	2304.64	-0.707547	0.306374	-2.30942	0.0209201	0.844192	ITGB1BP1	protein_coding	0.0333688	(X2D_SOX11_DOX-X2D_SOX11_nDOX)-(X2D_EV_DOX-X2D_EV_nDOX)
LGALS3	ENSG00000131981.14	2104.91	-0.710338	0.32221	-2.20458	0.0274835	0.937132	LGALS3	protein_coding	0.0368713	(X2D_SOX11_DOX-X2D_SOX11_nDOX)-(X2D_EV_DOX-X2D_EV_nDOX)
LIPG	ENSG00000101670.10	346.881	-0.7139	0.320481	-2.22759	0.0259078	0.92006	LIPG	protein_coding	0.0340029	(X2D_SOX11_DOX-X2D_SOX11_nDOX)-(X2D_EV_DOX-X2D_EV_nDOX)
TRIM16L	ENSG00000108448.19	1883.6	-0.715287	0.34924	-2.04813	0.0405477	0.999966	TRIM16L	protein_coding	0.0433929	(X2D_SOX11_DOX-X2D_SOX11_nDOX)-(X2D_EV_DOX-X2D_EV_nDOX)
TMEM141	ENSG00000244187.6	772.773	-0.717781	0.365327	-1.96476	0.0494418	0.999966	TMEM141	protein_coding	0.0467077	(X2D_SOX11_DOX-X2D_SOX11_nDOX)-(X2D_EV_DOX-X2D_EV_nDOX)
PTK2B	ENSG00000120899.16	952.987	-0.741307	0.372893	-1.98799	0.0468128	0.999966	PTK2B	protein_coding	0.048836	(X2D_SOX11_DOX-X2D_SOX11_nDOX)-(X2D_EV_DOX-X2D_EV_nDOX)
NME3	ENSG00000103024.6	1241.85	-0.741433	0.360532	-2.0565	0.0397345	0.999966	NME3	protein_coding	0.0459771	(X2D_SOX11_DOX-X2D_SOX11_nDOX)-(X2D_EV_DOX-X2D_EV_nDOX)
COMTD1	ENSG00000165644.9	1502.19	-0.74651	0.37941	-1.96755	0.0491193	0.999966	COMTD1	protein_coding	0.0511162	(X2D_SOX11_DOX-X2D_SOX11_nDOX)-(X2D_EV_DOX-X2D_EV_nDOX)
TAP2	ENSG00000204267.12	404.593	-0.748529	0.337139	-2.22024	0.0264023	0.925525	TAP2	protein_coding	0.0383923	(X2D_SOX11_DOX-X2D_SOX11_nDOX)-(X2D_EV_DOX-X2D_EV_nDOX)
CISD3	ENSG00000277972.1	1515.46	-0.751457	0.377984	-1.98807	0.0468042	0.999966	CISD3	protein_coding	0.0507612	(X2D_SOX11_DOX-X2D_SOX11_nDOX)-(X2D_EV_DOX-X2D_EV_nDOX)
INSIG1	ENSG00000186480.11	2206.31	-0.75558	0.376602	-2.00631	0.0448234	0.999966	INSIG1	protein_coding	0.0505893	(X2D_SOX11_DOX-X2D_SOX11_nDOX)-(X2D_EV_DOX-X2D_EV_nDOX)
ITGBL1	ENSG00000198542.12	146.813	-0.763699	0.377046	-2.02548	0.0428182	0.999966	ITGBL1	protein_coding	0.0443105	(X2D_SOX11_DOX-X2D_SOX11_nDOX)-(X2D_EV_DOX-X2D_EV_nDOX)
NR1H3	ENSG00000025434.17	479.998	-0.765738	0.328357	-2.33202	0.0196994	0.824158	NR1H3	protein_coding	0.0366536	(X2D_SOX11_DOX-X2D_SOX11_nDOX)-(X2D_EV_DOX-X2D_EV_nDOX)
AMIGO2	ENSG00000139211.6	304.775	-0.769509	0.392206	-1.962	0.0497624	0.999966	AMIGO2	protein_coding	0.0519228	(X2D_SOX11_DOX-X2D_SOX11_nDOX)-(X2D_EV_DOX-X2D_EV_nDOX)
TMEM223	ENSG00000168569.7	755.265	-0.77338	0.376025	-2.05672	0.039713	0.999966	TMEM223	protein_coding	0.0495665	(X2D_SOX11_DOX-X2D_SOX11_nDOX)-(X2D_EV_DOX-X2D_EV_nDOX)
ESRP2	ENSG00000103067.10	1373.8	-0.777873	0.379436	-2.05008	0.040357	0.999966	ESRP2	protein_coding	0.0511023	(X2D_SOX11_DOX-X2D_SOX11_nDOX)-(X2D_EV_DOX-X2D_EV_nDOX)
EVA1C	ENSG00000166979.11	441.01	-0.780144	0.391299	-1.99373	0.0461815	0.999966	EVA1C	protein_coding	0.0527361	(X2D_SOX11_DOX-X2D_SOX11_nDOX)-(X2D_EV_DOX-X2D_EV_nDOX)
CRABP2	ENSG00000143320.7	1752.77	-0.791112	0.392662	-2.01474	0.043932	0.999966	CRABP2	protein_coding	0.0548993	(X2D_SOX11_DOX-X2D_SOX11_nDOX)-(X2D_EV_DOX-X2D_EV_nDOX)
PRSS23	ENSG00000150687.10	1442.36	-0.792023	0.347933	-2.27636	0.0228242	0.880304	PRSS23	protein_coding	0.042768	(X2D_SOX11_DOX-X2D_SOX11_nDOX)-(X2D_EV_DOX-X2D_EV_nDOX)
ARRDC1	ENSG00000197070.12	1395.13	-0.792148	0.360145	-2.19952	0.0278408	0.937506	ARRDC1	protein_coding	0.0459808	(X2D_SOX11_DOX-X2D_SOX11_nDOX)-(X2D_EV_DOX-X2D_EV_nDOX)
BSPRY	ENSG00000119411.10	685.387	-0.800051	0.399158	-2.00435	0.0450331	0.999966	BSPRY	protein_coding	0.0555171	(X2D_SOX11_DOX-X2D_SOX11_nDOX)-(X2D_EV_DOX-X2D_EV_nDOX)
LYSMD2	ENSG00000140280.12	329.298	-0.801514	0.363175	-2.20696	0.0273168	0.934472	LYSMD2	protein_coding	0.0444254	(X2D_SOX11_DOX-X2D_SOX11_nDOX)-(X2D_EV_DOX-X2D_EV_nDOX)
SLC25A19	ENSG00000125454.10	1317.97	-0.802504	0.36426	-2.2031	0.0275874	0.937132	SLC25A19	protein_coding	0.0469822	(X2D_SOX11_DOX-X2D_SOX11_nDOX)-(X2D_EV_DOX-X2D_EV_nDOX)
LAT2	ENSG00000086730.15	107.446	-0.804642	0.40856	-1.96946	0.0489003	0.999966	LAT2	protein_coding	0.0505733	(X2D_SOX11_DOX-X2D_SOX11_nDOX)-(X2D_EV_DOX-X2D_EV_nDOX)
DHRS11	ENSG00000278535.3	643.961	-0.808681	0.359505	-2.24943	0.0244851	0.897381	DHRS11	protein_coding	0.0449416	(X2D_SOX11_DOX-X2D_SOX11_nDOX)-(X2D_EV_DOX-X2D_EV_nDOX)
MALL	ENSG00000144063.3	432.608	-0.812119	0.390691	-2.07868	0.037647	0.999966	MALL	protein_coding	0.0520212	(X2D_SOX11_DOX-X2D_SOX11_nDOX)-(X2D_EV_DOX-X2D_EV_nDOX)
SH2D4A	ENSG00000104611.10	536.799	-0.822914	0.413234	-1.9914	0.0464373	0.999966	SH2D4A	protein_coding	0.0593278	(X2D_SOX11_DOX-X2D_SOX11_nDOX)-(X2D_EV_DOX-X2D_EV_nDOX)
ALDOC	ENSG00000109107.12	796.534	-0.824039	0.385467	-2.13777	0.0325356	0.990998	ALDOC	protein_coding	0.05215	(X2D_SOX11_DOX-X2D_SOX11_nDOX)-(X2D_EV_DOX-X2D_EV_nDOX)
HSD17B8	ENSG00000204228.3	514.627	-0.82477	0.395256	-2.08667	0.0369177	0.999966	HSD17B8	protein_coding	0.0542118	(X2D_SOX11_DOX-X2D_SOX11_nDOX)-(X2D_EV_DOX-X2D_EV_nDOX)
MYO7A	ENSG00000137474.18	131.702	-0.841507	0.405172	-2.07691	0.0378097	0.999966	MYO7A	protein_coding	0.0504864	(X2D_SOX11_DOX-X2D_SOX11_nDOX)-(X2D_EV_DOX-X2D_EV_nDOX)
AP1S3	ENSG00000152056.15	315.731	-0.846241	0.406866	-2.0799	0.0375347	0.999966	AP1S3	protein_coding	0.0558351	(X2D_SOX11_DOX-X2D_SOX11_nDOX)-(X2D_EV_DOX-X2D_EV_nDOX)
LIF	ENSG00000128342.4	3943.31	-0.849402	0.395858	-2.14573	0.0318947	0.979697	LIF	protein_coding	0.0561904	(X2D_SOX11_DOX-X2D_SOX11_nDOX)-(X2D_EV_DOX-X2D_EV_nDOX)
ADAM12	ENSG00000148848.13	319.634	-0.852074	0.430543	-1.97907	0.0478084	0.999966	ADAM12	protein_coding	0.0635482	(X2D_SOX11_DOX-X2D_SOX11_nDOX)-(X2D_EV_DOX-X2D_EV_nDOX)
FUT3	ENSG00000171124.11	1226.23	-0.854515	0.358558	-2.3832	0.017163	0.785534	FUT3	protein_coding	0.0454479	(X2D_SOX11_DOX-X2D_SOX11_nDOX)-(X2D_EV_DOX-X2D_EV_nDOX)
GALK1	ENSG00000108479.10	951.186	-0.855882	0.425312	-2.01236	0.0441817	0.999966	GALK1	protein_coding	0.0639174	(X2D_SOX11_DOX-X2D_SOX11_nDOX)-(X2D_EV_DOX-X2D_EV_nDOX)
CYP1A1	ENSG00000140465.12	97.8141	-0.869801	0.402219	-2.16251	0.0305791	0.960371	CYP1A1	protein_coding	0.0447188	(X2D_SOX11_DOX-X2D_SOX11_nDOX)-(X2D_EV_DOX-X2D_EV_nDOX)
HSPB1	ENSG00000106211.8	8845.05	-0.870943	0.387151	-2.24962	0.0244729	0.897381	HSPB1	protein_coding	0.0538757	(X2D_SOX11_DOX-X2D_SOX11_nDOX)-(X2D_EV_DOX-X2D_EV_nDOX)
AGFG2	ENSG00000106351.11	521.546	-0.871056	0.396796	-2.19522	0.0281477	0.94177	AGFG2	protein_coding	0.0545222	(X2D_SOX11_DOX-X2D_SOX11_nDOX)-(X2D_EV_DOX-X2D_EV_nDOX)
PAQR5	ENSG00000137819.12	133.694	-0.875117	0.438375	-1.99627	0.045904	0.999966	PAQR5	protein_coding	0.0616021	(X2D_SOX11_DOX-X2D_SOX11_nDOX)-(X2D_EV_DOX-X2D_EV_nDOX)
SLC27A5	ENSG00000083807.8	830.925	-0.878723	0.395439	-2.22215	0.0262734	0.923107	SLC27A5	protein_coding	0.0550258	(X2D_SOX11_DOX-X2D_SOX11_nDOX)-(X2D_EV_DOX-X2D_EV_nDOX)
SLC10A3	ENSG00000126903.14	900.739	-0.88108	0.430986	-2.04434	0.0409204	0.999966	SLC10A3	protein_coding	0.0657419	(X2D_SOX11_DOX-X2D_SOX11_nDOX)-(X2D_EV_DOX-X2D_EV_nDOX)
STEAP3	ENSG00000115107.18	801.181	-0.891237	0.415033	-2.14739	0.0317624	0.977582	STEAP3	protein_coding	0.0606672	(X2D_SOX11_DOX-X2D_SOX11_nDOX)-(X2D_EV_DOX-X2D_EV_nDOX)
ASS1	ENSG00000130707.16	9323.63	-0.893061	0.41918	-2.1305	0.0331307	0.998783	ASS1	protein_coding	0.0631844	(X2D_SOX11_DOX-X2D_SOX11_nDOX)-(X2D_EV_DOX-X2D_EV_nDOX)
SAMD4A	ENSG00000020577.12	140.007	-0.893393	0.407786	-2.19084	0.0284634	0.941987	SAMD4A	protein_coding	0.0518783	(X2D_SOX11_DOX-X2D_SOX11_nDOX)-(X2D_EV_DOX-X2D_EV_nDOX)
BLVRB	ENSG00000090013.8	1407.4	-0.898588	0.373477	-2.406	0.016128	0.763675	BLVRB	protein_coding	0.0494996	(X2D_SOX11_DOX-X2D_SOX11_nDOX)-(X2D_EV_DOX-X2D_EV_nDOX)
NECAB3	ENSG00000125967.15	258.256	-0.906184	0.377134	-2.40281	0.0162694	0.768006	NECAB3	protein_coding	0.0469543	(X2D_SOX11_DOX-X2D_SOX11_nDOX)-(X2D_EV_DOX-X2D_EV_nDOX)
CSRNP1	ENSG00000144655.13	296.338	-0.907343	0.426277	-2.12853	0.0332933	0.998783	CSRNP1	protein_coding	0.0616769	(X2D_SOX11_DOX-X2D_SOX11_nDOX)-(X2D_EV_DOX-X2D_EV_nDOX)
PLCG2	ENSG00000197943.8	566.146	-0.91312	0.451004	-2.02464	0.0429045	0.999966	PLCG2	protein_coding	0.0711776	(X2D_SOX11_DOX-X2D_SOX11_nDOX)-(X2D_EV_DOX-X2D_EV_nDOX)
NAT6	ENSG00000243477.4	115.508	-0.914416	0.424037	-2.15646	0.0310481	0.967921	NAT6	protein_coding	0.055416	(X2D_SOX11_DOX-X2D_SOX11_nDOX)-(X2D_EV_DOX-X2D_EV_nDOX)
TFEB	ENSG00000112561.16	520.551	-0.915095	0.376289	-2.43189	0.0150201	0.752912	TFEB	protein_coding	0.048617	(X2D_SOX11_DOX-X2D_SOX11_nDOX)-(X2D_EV_DOX-X2D_EV_nDOX)
OCLN	ENSG00000197822.9	130.311	-0.920283	0.466162	-1.97417	0.0483627	0.999966	OCLN	protein_coding	0.0700826	(X2D_SOX11_DOX-X2D_SOX11_nDOX)-(X2D_EV_DOX-X2D_EV_nDOX)
UPP1	ENSG00000183696.12	3105.07	-0.921876	0.411522	-2.24016	0.0250802	0.911643	UPP1	protein_coding	0.0606572	(X2D_SOX11_DOX-X2D_SOX11_nDOX)-(X2D_EV_DOX-X2D_EV_nDOX)
SYNGR2	ENSG00000108639.6	6671.9	-0.924554	0.403262	-2.29269	0.021866	0.862811	SYNGR2	protein_coding	0.0584368	(X2D_SOX11_DOX-X2D_SOX11_nDOX)-(X2D_EV_DOX-X2D_EV_nDOX)
METTL12	ENSG00000214756.6	176.915	-0.92643	0.414496	-2.23508	0.0254124	0.914099	METTL12	protein_coding	0.0558024	(X2D_SOX11_DOX-X2D_SOX11_nDOX)-(X2D_EV_DOX-X2D_EV_nDOX)
BHLHE40	ENSG00000134107.4	1454.36	-0.926605	0.336304	-2.75526	0.0058646	0.427726	BHLHE40	protein_coding	0.0398675	(X2D_SOX11_DOX-X2D_SOX11_nDOX)-(X2D_EV_DOX-X2D_EV_nDOX)
GDF15	ENSG00000130513.6	1923.17	-0.927085	0.422983	-2.19178	0.0283957	0.94177	GDF15	protein_coding	0.0638975	(X2D_SOX11_DOX-X2D_SOX11_nDOX)-(X2D_EV_DOX-X2D_EV_nDOX)
AP4S1	ENSG00000100478.13	69.5441	-0.928213	0.432195	-2.14767	0.0317398	0.977582	AP4S1	protein_coding	0.052632	(X2D_SOX11_DOX-X2D_SOX11_nDOX)-(X2D_EV_DOX-X2D_EV_nDOX)
GPRC5A	ENSG00000013588.5	1426.78	-0.930829	0.408596	-2.27812	0.0227197	0.880304	GPRC5A	protein_coding	0.0591236	(X2D_SOX11_DOX-X2D_SOX11_nDOX)-(X2D_EV_DOX-X2D_EV_nDOX)
B3GNT3	ENSG00000179913.9	1818.47	-0.932609	0.362002	-2.57626	0.00998766	0.591154	B3GNT3	protein_coding	0.0466373	(X2D_SOX11_DOX-X2D_SOX11_nDOX)-(X2D_EV_DOX-X2D_EV_nDOX)
ZNF296	ENSG00000170684.7	215.067	-0.964381	0.489203	-1.97133	0.0486863	0.999966	ZNF296	protein_coding	0.0812823	(X2D_SOX11_DOX-X2D_SOX11_nDOX)-(X2D_EV_DOX-X2D_EV_nDOX)
SYBU	ENSG00000147642.15	62.5605	-0.964506	0.46729	-2.06404	0.0390138	0.999966	SYBU	protein_coding	0.0606468	(X2D_SOX11_DOX-X2D_SOX11_nDOX)-(X2D_EV_DOX-X2D_EV_nDOX)
PPP4R4	ENSG00000119698.10	77.9203	-0.970065	0.437714	-2.2162	0.0266775	0.928825	PPP4R4	protein_coding	0.0552137	(X2D_SOX11_DOX-X2D_SOX11_nDOX)-(X2D_EV_DOX-X2D_EV_nDOX)
PCDH1	ENSG00000156453.12	1458.6	-0.974903	0.422903	-2.30527	0.0211517	0.847666	PCDH1	protein_coding	0.0637012	(X2D_SOX11_DOX-X2D_SOX11_nDOX)-(X2D_EV_DOX-X2D_EV_nDOX)
MRM1	ENSG00000278619.3	440.134	-0.979941	0.382801	-2.55992	0.0104695	0.60798	MRM1	protein_coding	0.0503937	(X2D_SOX11_DOX-X2D_SOX11_nDOX)-(X2D_EV_DOX-X2D_EV_nDOX)
ALDH3B1	ENSG00000006534.14	490.405	-0.983182	0.420343	-2.339	0.0193354	0.823426	ALDH3B1	protein_coding	0.061285	(X2D_SOX11_DOX-X2D_SOX11_nDOX)-(X2D_EV_DOX-X2D_EV_nDOX)
CHCHD10	ENSG00000250479.7	2075.74	-0.99715	0.418484	-2.38277	0.017183	0.785534	CHCHD10	protein_coding	0.062552	(X2D_SOX11_DOX-X2D_SOX11_nDOX)-(X2D_EV_DOX-X2D_EV_nDOX)
ALS2CL	ENSG00000178038.15	275.1	-0.999967	0.431273	-2.31864	0.0204146	0.842253	ALS2CL	protein_coding	0.062888	(X2D_SOX11_DOX-X2D_SOX11_nDOX)-(X2D_EV_DOX-X2D_EV_nDOX)
KLHDC7A	ENSG00000179023.8	54.6635	-1.01057	0.514345	-1.96477	0.0494408	0.999966	KLHDC7A	protein_coding	0.0743181	(X2D_SOX11_DOX-X2D_SOX11_nDOX)-(X2D_EV_DOX-X2D_EV_nDOX)
NNMT	ENSG00000166741.6	2026.97	-1.01155	0.357931	-2.82611	0.00471178	0.389818	NNMT	protein_coding	0.0456233	(X2D_SOX11_DOX-X2D_SOX11_nDOX)-(X2D_EV_DOX-X2D_EV_nDOX)
CLDN1	ENSG00000163347.5	785.401	-1.01662	0.390009	-2.60666	0.00914311	0.571965	CLDN1	protein_coding	0.053405	(X2D_SOX11_DOX-X2D_SOX11_nDOX)-(X2D_EV_DOX-X2D_EV_nDOX)
GCLM	ENSG00000023909.8	432.807	-1.01835	0.470081	-2.16633	0.0302863	0.960371	GCLM	protein_coding	0.0771563	(X2D_SOX11_DOX-X2D_SOX11_nDOX)-(X2D_EV_DOX-X2D_EV_nDOX)
SFN	ENSG00000175793.11	13462.2	-1.02374	0.417276	-2.45339	0.0141517	0.730806	SFN	protein_coding	0.0626605	(X2D_SOX11_DOX-X2D_SOX11_nDOX)-(X2D_EV_DOX-X2D_EV_nDOX)
WNT10B	ENSG00000169884.12	187.905	-1.03859	0.449959	-2.30818	0.020989	0.844192	WNT10B	protein_coding	0.0672527	(X2D_SOX11_DOX-X2D_SOX11_nDOX)-(X2D_EV_DOX-X2D_EV_nDOX)
CYB561D2	ENSG00000114395.9	374.744	-1.04434	0.423241	-2.46749	0.0136064	0.709795	CYB561D2	protein_coding	0.0614795	(X2D_SOX11_DOX-X2D_SOX11_nDOX)-(X2D_EV_DOX-X2D_EV_nDOX)
C19orf83	ENSG00000267757.3	56.4665	-1.0481	0.512794	-2.0439	0.0409639	0.999966	C19orf83	protein_coding	0.0753447	(X2D_SOX11_DOX-X2D_SOX11_nDOX)-(X2D_EV_DOX-X2D_EV_nDOX)
ZFP36	ENSG00000128016.5	468.925	-1.06527	0.431603	-2.46817	0.0135807	0.709795	ZFP36	protein_coding	0.0644879	(X2D_SOX11_DOX-X2D_SOX11_nDOX)-(X2D_EV_DOX-X2D_EV_nDOX)
RHOF	ENSG00000139725.6	1018.69	-1.07184	0.415552	-2.57931	0.00989989	0.588222	RHOF	protein_coding	0.0611657	(X2D_SOX11_DOX-X2D_SOX11_nDOX)-(X2D_EV_DOX-X2D_EV_nDOX)
KRT81	ENSG00000205426.9	45157.1	-1.07339	0.36615	-2.93156	0.00337263	0.324384	KRT81	protein_coding	0.0482787	(X2D_SOX11_DOX-X2D_SOX11_nDOX)-(X2D_EV_DOX-X2D_EV_nDOX)
TNFRSF12A	ENSG00000006327.12	6362.25	-1.07372	0.425988	-2.52054	0.0117175	0.653335	TNFRSF12A	protein_coding	0.0652172	(X2D_SOX11_DOX-X2D_SOX11_nDOX)-(X2D_EV_DOX-X2D_EV_nDOX)
RRAS	ENSG00000126458.3	457.125	-1.08628	0.37457	-2.90006	0.00373087	0.335756	RRAS	protein_coding	0.0481354	(X2D_SOX11_DOX-X2D_SOX11_nDOX)-(X2D_EV_DOX-X2D_EV_nDOX)
GJB3	ENSG00000188910.7	1023.92	-1.08868	0.405668	-2.68368	0.00728158	0.487201	GJB3	protein_coding	0.05817	(X2D_SOX11_DOX-X2D_SOX11_nDOX)-(X2D_EV_DOX-X2D_EV_nDOX)
TUBA4A	ENSG00000127824.12	8703.73	-1.09042	0.390084	-2.79535	0.00518442	0.401455	TUBA4A	protein_coding	0.0547039	(X2D_SOX11_DOX-X2D_SOX11_nDOX)-(X2D_EV_DOX-X2D_EV_nDOX)
HAGHL	ENSG00000103253.16	668.092	-1.09588	0.341746	-3.20673	0.00134255	0.187008	HAGHL	protein_coding	0.0403897	(X2D_SOX11_DOX-X2D_SOX11_nDOX)-(X2D_EV_DOX-X2D_EV_nDOX)
EML2	ENSG00000125746.13	1786.56	-1.09883	0.322959	-3.40238	0.000668027	0.123859	EML2	protein_coding	0.0369348	(X2D_SOX11_DOX-X2D_SOX11_nDOX)-(X2D_EV_DOX-X2D_EV_nDOX)
CXCL1	ENSG00000163739.4	1585.12	-1.11593	0.56378	-1.97937	0.0477741	0.999966	CXCL1	protein_coding	0.113743	(X2D_SOX11_DOX-X2D_SOX11_nDOX)-(X2D_EV_DOX-X2D_EV_nDOX)
ANKRD2	ENSG00000165887.10	467.636	-1.12234	0.479769	-2.33934	0.0193181	0.823426	ANKRD2	protein_coding	0.0802085	(X2D_SOX11_DOX-X2D_SOX11_nDOX)-(X2D_EV_DOX-X2D_EV_nDOX)
RAB26	ENSG00000167964.11	488.23	-1.12594	0.345385	-3.25997	0.00111423	0.170961	RAB26	protein_coding	0.0405589	(X2D_SOX11_DOX-X2D_SOX11_nDOX)-(X2D_EV_DOX-X2D_EV_nDOX)
MATR3	ENSG00000280987.1	124.093	-1.13179	0.457934	-2.47151	0.0134545	0.706657	MATR3	protein_coding	0.0669404	(X2D_SOX11_DOX-X2D_SOX11_nDOX)-(X2D_EV_DOX-X2D_EV_nDOX)
FAM69A	ENSG00000154511.10	111.359	-1.13708	0.487628	-2.33186	0.0197082	0.824158	FAM69A	protein_coding	0.076267	(X2D_SOX11_DOX-X2D_SOX11_nDOX)-(X2D_EV_DOX-X2D_EV_nDOX)
IL15RA	ENSG00000134470.18	120.309	-1.14001	0.38023	-2.99822	0.00271561	0.290212	IL15RA	protein_coding	0.0429177	(X2D_SOX11_DOX-X2D_SOX11_nDOX)-(X2D_EV_DOX-X2D_EV_nDOX)
NCEH1	ENSG00000144959.8	312.709	-1.16213	0.521149	-2.22994	0.0257517	0.919474	NCEH1	protein_coding	0.0934399	(X2D_SOX11_DOX-X2D_SOX11_nDOX)-(X2D_EV_DOX-X2D_EV_nDOX)
NOX5	ENSG00000255346.8	294.397	-1.16229	0.557167	-2.08608	0.0369715	0.999966	NOX5	protein_coding	0.0992227	(X2D_SOX11_DOX-X2D_SOX11_nDOX)-(X2D_EV_DOX-X2D_EV_nDOX)
UNC13D	ENSG00000092929.10	1310.08	-1.16368	0.531991	-2.1874	0.0287136	0.945183	UNC13D	protein_coding	0.100796	(X2D_SOX11_DOX-X2D_SOX11_nDOX)-(X2D_EV_DOX-X2D_EV_nDOX)
BDKRB1	ENSG00000100739.9	103.536	-1.16721	0.54615	-2.13716	0.0325846	0.990998	BDKRB1	protein_coding	0.0965514	(X2D_SOX11_DOX-X2D_SOX11_nDOX)-(X2D_EV_DOX-X2D_EV_nDOX)
PTK6	ENSG00000101213.6	345.949	-1.18905	0.365701	-3.25143	0.00114825	0.171557	PTK6	protein_coding	0.0450782	(X2D_SOX11_DOX-X2D_SOX11_nDOX)-(X2D_EV_DOX-X2D_EV_nDOX)
P2RY2	ENSG00000175591.10	319.475	-1.1984	0.406392	-2.94887	0.00318934	0.31665	P2RY2	protein_coding	0.0557514	(X2D_SOX11_DOX-X2D_SOX11_nDOX)-(X2D_EV_DOX-X2D_EV_nDOX)
ST6GALNAC4	ENSG00000136840.17	861.198	-1.20014	0.425469	-2.82074	0.00479127	0.389818	ST6GALNAC4	protein_coding	0.0638451	(X2D_SOX11_DOX-X2D_SOX11_nDOX)-(X2D_EV_DOX-X2D_EV_nDOX)
F3	ENSG00000117525.12	371.217	-1.20459	0.439373	-2.74161	0.00611392	0.437614	F3	protein_coding	0.0665963	(X2D_SOX11_DOX-X2D_SOX11_nDOX)-(X2D_EV_DOX-X2D_EV_nDOX)
BAIAP2L2	ENSG00000128298.15	746.143	-1.20479	0.464637	-2.59297	0.00951521	0.578304	BAIAP2L2	protein_coding	0.0762194	(X2D_SOX11_DOX-X2D_SOX11_nDOX)-(X2D_EV_DOX-X2D_EV_nDOX)
LIPH	ENSG00000163898.8	144.111	-1.21637	0.411323	-2.9572	0.00310445	0.314305	LIPH	protein_coding	0.0518465	(X2D_SOX11_DOX-X2D_SOX11_nDOX)-(X2D_EV_DOX-X2D_EV_nDOX)
TGM5	ENSG00000104055.13	49.5926	-1.24193	0.56087	-2.21429	0.0268088	0.930173	TGM5	protein_coding	0.0882884	(X2D_SOX11_DOX-X2D_SOX11_nDOX)-(X2D_EV_DOX-X2D_EV_nDOX)
FGFBP1	ENSG00000137440.4	998.35	-1.24228	0.389103	-3.19267	0.00140964	0.187008	FGFBP1	protein_coding	0.0534319	(X2D_SOX11_DOX-X2D_SOX11_nDOX)-(X2D_EV_DOX-X2D_EV_nDOX)
LETM2	ENSG00000165046.11	105.948	-1.25386	0.524054	-2.39261	0.016729	0.782502	LETM2	protein_coding	0.0802378	(X2D_SOX11_DOX-X2D_SOX11_nDOX)-(X2D_EV_DOX-X2D_EV_nDOX)
IFI35	ENSG00000068079.6	276.186	-1.26301	0.439957	-2.87075	0.00409505	0.360107	IFI35	protein_coding	0.0654965	(X2D_SOX11_DOX-X2D_SOX11_nDOX)-(X2D_EV_DOX-X2D_EV_nDOX)
ASPHD1	ENSG00000174939.9	201.003	-1.28107	0.386112	-3.31788	0.000907033	0.15051	ASPHD1	protein_coding	0.0480183	(X2D_SOX11_DOX-X2D_SOX11_nDOX)-(X2D_EV_DOX-X2D_EV_nDOX)
ROM1	ENSG00000149489.7	112.808	-1.28247	0.434738	-2.94999	0.00317786	0.31665	ROM1	protein_coding	0.0580151	(X2D_SOX11_DOX-X2D_SOX11_nDOX)-(X2D_EV_DOX-X2D_EV_nDOX)
KLK10	ENSG00000129451.10	4881.98	-1.29451	0.407928	-3.17339	0.0015067	0.198176	KLK10	protein_coding	0.0597046	(X2D_SOX11_DOX-X2D_SOX11_nDOX)-(X2D_EV_DOX-X2D_EV_nDOX)
HBEGF	ENSG00000113070.7	713.125	-1.32106	0.42629	-3.09897	0.00194194	0.233473	HBEGF	protein_coding	0.0638406	(X2D_SOX11_DOX-X2D_SOX11_nDOX)-(X2D_EV_DOX-X2D_EV_nDOX)
C10orf54	ENSG00000107738.18	1383.34	-1.3356	0.469981	-2.84182	0.00448575	0.389818	C10orf54	protein_coding	0.0786011	(X2D_SOX11_DOX-X2D_SOX11_nDOX)-(X2D_EV_DOX-X2D_EV_nDOX)
LYPD3	ENSG00000124466.8	1415.04	-1.34028	0.458366	-2.92404	0.00345521	0.329394	LYPD3	protein_coding	0.0748402	(X2D_SOX11_DOX-X2D_SOX11_nDOX)-(X2D_EV_DOX-X2D_EV_nDOX)
MICB	ENSG00000204516.8	100.464	-1.34442	0.420106	-3.20019	0.00137338	0.187008	MICB	protein_coding	0.052459	(X2D_SOX11_DOX-X2D_SOX11_nDOX)-(X2D_EV_DOX-X2D_EV_nDOX)
RAET1E	ENSG00000164520.10	74.7363	-1.35135	0.599654	-2.25355	0.0242243	0.897381	RAET1E	protein_coding	0.109741	(X2D_SOX11_DOX-X2D_SOX11_nDOX)-(X2D_EV_DOX-X2D_EV_nDOX)
STAT4	ENSG00000138378.16	41.1922	-1.35927	0.588767	-2.30867	0.0209619	0.844192	STAT4	protein_coding	0.0972297	(X2D_SOX11_DOX-X2D_SOX11_nDOX)-(X2D_EV_DOX-X2D_EV_nDOX)
SLC16A3	ENSG00000141526.13	8631.95	-1.35996	0.41965	-3.2407	0.00119236	0.174709	SLC16A3	protein_coding	0.0633225	(X2D_SOX11_DOX-X2D_SOX11_nDOX)-(X2D_EV_DOX-X2D_EV_nDOX)
EMP1	ENSG00000134531.8	1772.12	-1.36229	0.456991	-2.98099	0.00287318	0.300785	EMP1	protein_coding	0.0739764	(X2D_SOX11_DOX-X2D_SOX11_nDOX)-(X2D_EV_DOX-X2D_EV_nDOX)
VEGFC	ENSG00000150630.3	48.7474	-1.38843	0.692401	-2.00524	0.0449371	0.999966	VEGFC	protein_coding	0.148777	(X2D_SOX11_DOX-X2D_SOX11_nDOX)-(X2D_EV_DOX-X2D_EV_nDOX)
DLC1	ENSG00000164741.13	36.0621	-1.39786	0.580937	-2.40621	0.0161192	0.763675	DLC1	protein_coding	0.089891	(X2D_SOX11_DOX-X2D_SOX11_nDOX)-(X2D_EV_DOX-X2D_EV_nDOX)
MMP28	ENSG00000271447.4	62.6458	-1.39797	0.590686	-2.36669	0.0179478	0.794942	MMP28	protein_coding	0.106192	(X2D_SOX11_DOX-X2D_SOX11_nDOX)-(X2D_EV_DOX-X2D_EV_nDOX)
CAPN12	ENSG00000182472.7	175.836	-1.41684	0.396678	-3.57177	0.000354573	0.081205	CAPN12	protein_coding	0.0500809	(X2D_SOX11_DOX-X2D_SOX11_nDOX)-(X2D_EV_DOX-X2D_EV_nDOX)
MROH6	ENSG00000204839.7	1189.51	-1.42404	0.466371	-3.05344	0.00226232	0.252282	MROH6	protein_coding	0.0773602	(X2D_SOX11_DOX-X2D_SOX11_nDOX)-(X2D_EV_DOX-X2D_EV_nDOX)
SULT2B1	ENSG00000088002.10	284.113	-1.45527	0.513815	-2.83229	0.00462159	0.389818	SULT2B1	protein_coding	0.0877719	(X2D_SOX11_DOX-X2D_SOX11_nDOX)-(X2D_EV_DOX-X2D_EV_nDOX)
PLEKHN1	ENSG00000187583.9	57.6801	-1.46359	0.607981	-2.40729	0.0160714	0.763675	PLEKHN1	protein_coding	0.11198	(X2D_SOX11_DOX-X2D_SOX11_nDOX)-(X2D_EV_DOX-X2D_EV_nDOX)
KRT80	ENSG00000167767.12	817.388	-1.46473	0.477075	-3.07024	0.00213888	0.246213	KRT80	protein_coding	0.0794008	(X2D_SOX11_DOX-X2D_SOX11_nDOX)-(X2D_EV_DOX-X2D_EV_nDOX)
PRICKLE4	ENSG00000124593.13	22.3722	-1.46476	0.740644	-1.97769	0.0479639	0.999966	PRICKLE4	protein_coding	0.146774	(X2D_SOX11_DOX-X2D_SOX11_nDOX)-(X2D_EV_DOX-X2D_EV_nDOX)
EPGN	ENSG00000182585.8	108.635	-1.46825	0.619088	-2.37163	0.0177098	0.788854	EPGN	protein_coding	0.127981	(X2D_SOX11_DOX-X2D_SOX11_nDOX)-(X2D_EV_DOX-X2D_EV_nDOX)
IL7R	ENSG00000168685.13	102.446	-1.47947	0.715896	-2.0666	0.0387721	0.999966	IL7R	protein_coding	0.155936	(X2D_SOX11_DOX-X2D_SOX11_nDOX)-(X2D_EV_DOX-X2D_EV_nDOX)
TRPV3	ENSG00000167723.13	74.1876	-1.4984	0.463859	-3.2303	0.00123661	0.176206	TRPV3	protein_coding	0.0566076	(X2D_SOX11_DOX-X2D_SOX11_nDOX)-(X2D_EV_DOX-X2D_EV_nDOX)
CYSRT1	ENSG00000197191.4	393.17	-1.50585	0.406509	-3.70434	0.000211943	0.0526064	CYSRT1	protein_coding	0.0557554	(X2D_SOX11_DOX-X2D_SOX11_nDOX)-(X2D_EV_DOX-X2D_EV_nDOX)
CLDND2	ENSG00000160318.5	18.9404	-1.51983	0.716475	-2.12126	0.0338997	0.998783	CLDND2	protein_coding	0.127627	(X2D_SOX11_DOX-X2D_SOX11_nDOX)-(X2D_EV_DOX-X2D_EV_nDOX)
PNLIPRP3	ENSG00000203837.4	73.6917	-1.56492	0.764239	-2.04769	0.0405907	0.999966	PNLIPRP3	protein_coding	0.180318	(X2D_SOX11_DOX-X2D_SOX11_nDOX)-(X2D_EV_DOX-X2D_EV_nDOX)
SLC22A4	ENSG00000197208.5	26.6645	-1.57565	0.707431	-2.22728	0.0259286	0.92006	SLC22A4	protein_coding	0.119875	(X2D_SOX11_DOX-X2D_SOX11_nDOX)-(X2D_EV_DOX-X2D_EV_nDOX)
TGM2	ENSG00000198959.10	4914.45	-1.58542	0.689059	-2.30085	0.0214004	0.84879	TGM2	protein_coding	0.170842	(X2D_SOX11_DOX-X2D_SOX11_nDOX)-(X2D_EV_DOX-X2D_EV_nDOX)
IL1RN	ENSG00000136689.17	37.2486	-1.58797	0.648617	-2.44824	0.0143558	0.736402	IL1RN	protein_coding	0.0965555	(X2D_SOX11_DOX-X2D_SOX11_nDOX)-(X2D_EV_DOX-X2D_EV_nDOX)
AREG	ENSG00000109321.9	894.939	-1.60779	0.510441	-3.1498	0.0016338	0.206086	AREG	protein_coding	0.0925299	(X2D_SOX11_DOX-X2D_SOX11_nDOX)-(X2D_EV_DOX-X2D_EV_nDOX)
KCTD12	ENSG00000178695.5	131.26	-1.61381	0.518781	-3.11077	0.001866	0.22611	KCTD12	protein_coding	0.0886864	(X2D_SOX11_DOX-X2D_SOX11_nDOX)-(X2D_EV_DOX-X2D_EV_nDOX)
TCAF2	ENSG00000170379.18	20.1812	-1.64103	0.830931	-1.97493	0.0482763	0.999966	TCAF2	protein_coding	0.192515	(X2D_SOX11_DOX-X2D_SOX11_nDOX)-(X2D_EV_DOX-X2D_EV_nDOX)
PAPPA	ENSG00000182752.9	39.7121	-1.65613	0.825738	-2.00564	0.0448945	0.999966	PAPPA	protein_coding	0.155437	(X2D_SOX11_DOX-X2D_SOX11_nDOX)-(X2D_EV_DOX-X2D_EV_nDOX)
CAPN8	ENSG00000203697.10	674.52	-1.67209	0.59778	-2.79716	0.00515544	0.401455	CAPN8	protein_coding	0.124356	(X2D_SOX11_DOX-X2D_SOX11_nDOX)-(X2D_EV_DOX-X2D_EV_nDOX)
SERPINA3	ENSG00000196136.15	320.24	-1.72056	0.441576	-3.89641	9.76278e-05	0.0314276	SERPINA3	protein_coding	0.065778	(X2D_SOX11_DOX-X2D_SOX11_nDOX)-(X2D_EV_DOX-X2D_EV_nDOX)
ABCC2	ENSG00000023839.9	63.2295	-1.73784	0.655512	-2.65112	0.00802242	0.51227	ABCC2	protein_coding	0.136634	(X2D_SOX11_DOX-X2D_SOX11_nDOX)-(X2D_EV_DOX-X2D_EV_nDOX)
IVL	ENSG00000163207.6	58.2918	-1.78879	0.578662	-3.09125	0.00199312	0.23594	IVL	protein_coding	0.091291	(X2D_SOX11_DOX-X2D_SOX11_nDOX)-(X2D_EV_DOX-X2D_EV_nDOX)
CD14	ENSG00000170458.12	288.504	-1.80248	0.528809	-3.40857	0.000653045	0.123859	CD14	protein_coding	0.0954476	(X2D_SOX11_DOX-X2D_SOX11_nDOX)-(X2D_EV_DOX-X2D_EV_nDOX)
SPP1	ENSG00000118785.12	15.9057	-1.80977	0.854195	-2.11868	0.0341173	0.999834	SPP1	protein_coding	0.1666	(X2D_SOX11_DOX-X2D_SOX11_nDOX)-(X2D_EV_DOX-X2D_EV_nDOX)
PSG4	ENSG00000243137.6	13.5965	-1.8393	0.873127	-2.10657	0.0351551	0.999966	PSG4	protein_coding	0.177481	(X2D_SOX11_DOX-X2D_SOX11_nDOX)-(X2D_EV_DOX-X2D_EV_nDOX)
GDPD3	ENSG00000102886.13	240.262	-1.84066	0.674612	-2.72847	0.00636288	0.442533	GDPD3	protein_coding	0.150401	(X2D_SOX11_DOX-X2D_SOX11_nDOX)-(X2D_EV_DOX-X2D_EV_nDOX)
CYP4F3	ENSG00000186529.13	13.1964	-1.84461	0.790753	-2.33273	0.0196625	0.824158	CYP4F3	protein_coding	0.136462	(X2D_SOX11_DOX-X2D_SOX11_nDOX)-(X2D_EV_DOX-X2D_EV_nDOX)
LDHD	ENSG00000166816.12	13.9414	-1.84919	0.899472	-2.05586	0.0397959	0.999966	LDHD	protein_coding	0.168876	(X2D_SOX11_DOX-X2D_SOX11_nDOX)-(X2D_EV_DOX-X2D_EV_nDOX)
IL1B	ENSG00000125538.10	24.1598	-1.90683	0.839367	-2.27175	0.0231019	0.884243	IL1B	protein_coding	0.203176	(X2D_SOX11_DOX-X2D_SOX11_nDOX)-(X2D_EV_DOX-X2D_EV_nDOX)
ZNF365	ENSG00000138311.14	18.5999	-1.97603	0.817697	-2.41658	0.0156673	0.763675	ZNF365	protein_coding	0.174168	(X2D_SOX11_DOX-X2D_SOX11_nDOX)-(X2D_EV_DOX-X2D_EV_nDOX)
PTGES	ENSG00000148344.10	877.925	-2.00107	0.35717	-5.60257	2.11195e-08	2.97612e-05	PTGES	protein_coding	0.0444069	(X2D_SOX11_DOX-X2D_SOX11_nDOX)-(X2D_EV_DOX-X2D_EV_nDOX)
UPK3B	ENSG00000243566.5	61.8104	-2.00212	0.603165	-3.31936	0.000902244	0.15051	UPK3B	protein_coding	0.106074	(X2D_SOX11_DOX-X2D_SOX11_nDOX)-(X2D_EV_DOX-X2D_EV_nDOX)
KRT4	ENSG00000170477.11	87.2535	-2.15034	0.660587	-3.25519	0.00113315	0.170961	KRT4	protein_coding	0.123088	(X2D_SOX11_DOX-X2D_SOX11_nDOX)-(X2D_EV_DOX-X2D_EV_nDOX)
EREG	ENSG00000124882.3	469.409	-2.30972	0.596936	-3.86929	0.000109152	0.0335948	EREG	protein_coding	0.125719	(X2D_SOX11_DOX-X2D_SOX11_nDOX)-(X2D_EV_DOX-X2D_EV_nDOX)
BAIAP3	ENSG00000007516.12	8.96139	-2.31357	1.02737	-2.25193	0.0243266	0.897381	BAIAP3	protein_coding	0.243772	(X2D_SOX11_DOX-X2D_SOX11_nDOX)-(X2D_EV_DOX-X2D_EV_nDOX)
SPRR1A	ENSG00000169474.4	14.5073	-2.31925	0.886289	-2.61681	0.00887557	0.557494	SPRR1A	protein_coding	0.152521	(X2D_SOX11_DOX-X2D_SOX11_nDOX)-(X2D_EV_DOX-X2D_EV_nDOX)
DNASE1L3	ENSG00000163687.12	9.37138	-2.51418	1.05749	-2.3775	0.0174304	0.785865	DNASE1L3	protein_coding	0.265339	(X2D_SOX11_DOX-X2D_SOX11_nDOX)-(X2D_EV_DOX-X2D_EV_nDOX)
TMEM52	ENSG00000178821.11	14.0697	-2.59735	0.936673	-2.77295	0.00555501	0.418395	TMEM52	protein_coding	0.200561	(X2D_SOX11_DOX-X2D_SOX11_nDOX)-(X2D_EV_DOX-X2D_EV_nDOX)
FBXO43	ENSG00000156509.12	3.63957	-2.86374	1.45072	-1.974	0.0483813	NA	FBXO43	protein_coding	0.411127	(X2D_SOX11_DOX-X2D_SOX11_nDOX)-(X2D_EV_DOX-X2D_EV_nDOX)
TLL1	ENSG00000038295.6	5.00835	-2.87737	1.32618	-2.16966	0.0300323	0.958852	TLL1	protein_coding	0.371179	(X2D_SOX11_DOX-X2D_SOX11_nDOX)-(X2D_EV_DOX-X2D_EV_nDOX)
PLA2G4F	ENSG00000168907.12	12.202	-3.21456	0.976145	-3.29312	0.000990825	0.158831	PLA2G4F	protein_coding	0.196835	(X2D_SOX11_DOX-X2D_SOX11_nDOX)-(X2D_EV_DOX-X2D_EV_nDOX)
C8G	ENSG00000176919.10	3.73588	-3.79336	1.57339	-2.41095	0.015911	NA	C8G	protein_coding	0.482447	(X2D_SOX11_DOX-X2D_SOX11_nDOX)-(X2D_EV_DOX-X2D_EV_nDOX)
HRASLS2	ENSG00000133328.3	7.98185	-3.84779	1.66602	-2.30957	0.0209119	0.844192	HRASLS2	protein_coding	0.429274	(X2D_SOX11_DOX-X2D_SOX11_nDOX)-(X2D_EV_DOX-X2D_EV_nDOX)
PTCH2	ENSG00000117425.12	2.46775	-3.91481	1.96495	-1.99232	0.0463364	NA	PTCH2	protein_coding	0.647304	(X2D_SOX11_DOX-X2D_SOX11_nDOX)-(X2D_EV_DOX-X2D_EV_nDOX)
FIGF	ENSG00000165197.4	3.28823	-4.04011	1.72016	-2.34868	0.0188402	NA	FIGF	protein_coding	0.592936	(X2D_SOX11_DOX-X2D_SOX11_nDOX)-(X2D_EV_DOX-X2D_EV_nDOX)
SMOC2	ENSG00000112562.17	5.57072	-4.47753	1.32878	-3.36965	0.00075263	0.133129	SMOC2	protein_coding	0.308274	(X2D_SOX11_DOX-X2D_SOX11_nDOX)-(X2D_EV_DOX-X2D_EV_nDOX)
GPR97	ENSG00000182885.15	2.02946	-4.78823	2.35935	-2.02947	0.0424103	NA	GPR97	protein_coding	1.02636	(X2D_SOX11_DOX-X2D_SOX11_nDOX)-(X2D_EV_DOX-X2D_EV_nDOX)
MC5R	ENSG00000176136.5	0.405313	-15.1312	5.86958	-2.5779	0.00994039	NA	MC5R	protein_coding	10.6185	(X2D_SOX11_DOX-X2D_SOX11_nDOX)-(X2D_EV_DOX-X2D_EV_nDOX)
MUSTN1	ENSG00000272573.4	0.409928	-16.5423	5.81386	-2.84532	0.00443662	NA	MUSTN1	protein_coding	10.3284	(X2D_SOX11_DOX-X2D_SOX11_nDOX)-(X2D_EV_DOX-X2D_EV_nDOX)

## Sheet: 1.585
	baseMean	log2FoldChange	lfcSE	stat	pvalue	padj	Symbol	Gene_type	disp	contrast
ENSG00000141293.14	0.44057	14.9503	5.68087	2.6317	0.00849593	NA	SKAP1	protein_coding	9.86141	(X2D_SOX11_DOX-X2D_SOX11_nDOX)-(X2D_EV_DOX-X2D_EV_nDOX)
ENSG00000176887.6	1669.09	7.57133	1.98746	3.80955	0.000139219	0.0382578	SOX11	protein_coding	0.416318	(X2D_SOX11_DOX-X2D_SOX11_nDOX)-(X2D_EV_DOX-X2D_EV_nDOX)
ENSG00000144031.10	1.64634	6.83888	2.61808	2.61217	0.00899683	NA	ANKRD53	protein_coding	1.26531	(X2D_SOX11_DOX-X2D_SOX11_nDOX)-(X2D_EV_DOX-X2D_EV_nDOX)
ENSG00000102678.6	3.77921	6.12535	2.01544	3.03921	0.00237196	NA	FGF9	protein_coding	0.770051	(X2D_SOX11_DOX-X2D_SOX11_nDOX)-(X2D_EV_DOX-X2D_EV_nDOX)
ENSG00000084710.12	8.19919	5.99686	1.51303	3.96349	7.38634e-05	0.0252597	EFR3B	protein_coding	0.294797	(X2D_SOX11_DOX-X2D_SOX11_nDOX)-(X2D_EV_DOX-X2D_EV_nDOX)
ENSG00000120322.3	2.3146	5.83446	2.45833	2.37335	0.0176277	NA	PCDHB8	protein_coding	1.20249	(X2D_SOX11_DOX-X2D_SOX11_nDOX)-(X2D_EV_DOX-X2D_EV_nDOX)
ENSG00000135898.8	11.2139	5.82407	1.40526	4.14448	3.40584e-05	0.014559	GPR55	protein_coding	0.269603	(X2D_SOX11_DOX-X2D_SOX11_nDOX)-(X2D_EV_DOX-X2D_EV_nDOX)
ENSG00000162490.6	23.6025	5.61551	1.3596	4.13026	3.62357e-05	0.0146745	DRAXIN	protein_coding	0.394085	(X2D_SOX11_DOX-X2D_SOX11_nDOX)-(X2D_EV_DOX-X2D_EV_nDOX)
ENSG00000168539.3	4.29447	5.45905	1.79306	3.04455	0.0023303	NA	CHRM1	protein_coding	0.521244	(X2D_SOX11_DOX-X2D_SOX11_nDOX)-(X2D_EV_DOX-X2D_EV_nDOX)
ENSG00000171532.4	1.52102	5.36133	2.69269	1.99107	0.0464735	NA	NEUROD2	protein_coding	1.53355	(X2D_SOX11_DOX-X2D_SOX11_nDOX)-(X2D_EV_DOX-X2D_EV_nDOX)
ENSG00000005108.14	6.27068	5.3176	1.63033	3.26167	0.00110757	0.170961	THSD7A	protein_coding	0.40134	(X2D_SOX11_DOX-X2D_SOX11_nDOX)-(X2D_EV_DOX-X2D_EV_nDOX)
ENSG00000166831.7	3.28566	5.14237	2.23658	2.29921	0.021493	NA	RBPMS2	protein_coding	0.892687	(X2D_SOX11_DOX-X2D_SOX11_nDOX)-(X2D_EV_DOX-X2D_EV_nDOX)
ENSG00000138622.3	5.55938	4.94253	2.13359	2.31653	0.0205293	0.844192	HCN4	protein_coding	0.847736	(X2D_SOX11_DOX-X2D_SOX11_nDOX)-(X2D_EV_DOX-X2D_EV_nDOX)
ENSG00000100027.13	17.9496	4.9316	1.2671	3.89204	9.94066e-05	0.0314276	YPEL1	protein_coding	0.183006	(X2D_SOX11_DOX-X2D_SOX11_nDOX)-(X2D_EV_DOX-X2D_EV_nDOX)
ENSG00000184613.9	61.3374	4.81055	0.806697	5.96327	2.47246e-09	5.43552e-06	NELL2	protein_coding	0.0960394	(X2D_SOX11_DOX-X2D_SOX11_nDOX)-(X2D_EV_DOX-X2D_EV_nDOX)
ENSG00000135643.4	6.86173	4.72232	1.67096	2.82611	0.00471169	0.389818	KCNMB4	protein_coding	0.49397	(X2D_SOX11_DOX-X2D_SOX11_nDOX)-(X2D_EV_DOX-X2D_EV_nDOX)
ENSG00000167914.9	2.89848	4.67742	2.14656	2.17903	0.0293293	NA	GSDMA	protein_coding	0.703083	(X2D_SOX11_DOX-X2D_SOX11_nDOX)-(X2D_EV_DOX-X2D_EV_nDOX)
ENSG00000204103.3	23.7958	4.5163	1.11161	4.06284	4.84789e-05	0.0174211	MAFB	protein_coding	0.170696	(X2D_SOX11_DOX-X2D_SOX11_nDOX)-(X2D_EV_DOX-X2D_EV_nDOX)
ENSG00000198846.5	6.88555	4.43392	1.58732	2.79334	0.00521676	0.401455	TOX	protein_coding	0.335645	(X2D_SOX11_DOX-X2D_SOX11_nDOX)-(X2D_EV_DOX-X2D_EV_nDOX)
ENSG00000160179.17	32.334	4.18928	0.923789	4.53489	5.76324e-06	0.00354762	ABCG1	protein_coding	0.208333	(X2D_SOX11_DOX-X2D_SOX11_nDOX)-(X2D_EV_DOX-X2D_EV_nDOX)
ENSG00000183496.5	79.8189	4.10191	0.604576	6.78478	1.16267e-11	8.94617e-08	MEX3B	protein_coding	0.0861837	(X2D_SOX11_DOX-X2D_SOX11_nDOX)-(X2D_EV_DOX-X2D_EV_nDOX)
ENSG00000063127.14	18.4972	4.06207	1.0754	3.77727	0.000158559	0.0420701	SLC6A16	protein_coding	0.215638	(X2D_SOX11_DOX-X2D_SOX11_nDOX)-(X2D_EV_DOX-X2D_EV_nDOX)
ENSG00000213420.6	80.2599	4.03005	0.665334	6.05719	1.38519e-09	3.55279e-06	GPC2	protein_coding	0.110933	(X2D_SOX11_DOX-X2D_SOX11_nDOX)-(X2D_EV_DOX-X2D_EV_nDOX)
ENSG00000101265.14	24.5318	3.99786	1.10361	3.62251	0.000291755	0.0701534	RASSF2	protein_coding	0.178217	(X2D_SOX11_DOX-X2D_SOX11_nDOX)-(X2D_EV_DOX-X2D_EV_nDOX)
ENSG00000167780.10	5.1367	3.9366	1.96532	2.00303	0.0451744	0.999966	SOAT2	protein_coding	0.59124	(X2D_SOX11_DOX-X2D_SOX11_nDOX)-(X2D_EV_DOX-X2D_EV_nDOX)
ENSG00000077522.11	6.88499	3.93503	1.54633	2.54476	0.0109353	0.623273	ACTN2	protein_coding	0.373942	(X2D_SOX11_DOX-X2D_SOX11_nDOX)-(X2D_EV_DOX-X2D_EV_nDOX)
ENSG00000158164.6	42.5665	3.90014	0.662268	5.88906	3.88395e-09	7.47126e-06	TMSB15A	protein_coding	0.0900103	(X2D_SOX11_DOX-X2D_SOX11_nDOX)-(X2D_EV_DOX-X2D_EV_nDOX)
ENSG00000167552.12	2399.87	3.85811	0.529052	7.2925	3.04256e-13	4.68219e-09	TUBA1A	protein_coding	0.099688	(X2D_SOX11_DOX-X2D_SOX11_nDOX)-(X2D_EV_DOX-X2D_EV_nDOX)
ENSG00000105088.7	137.136	3.81683	0.740164	5.15673	2.51302e-07	0.000276235	OLFM2	protein_coding	0.172053	(X2D_SOX11_DOX-X2D_SOX11_nDOX)-(X2D_EV_DOX-X2D_EV_nDOX)
ENSG00000139971.14	12.818	3.72296	1.14327	3.25643	0.00112824	0.170961	C14orf37	protein_coding	0.293124	(X2D_SOX11_DOX-X2D_SOX11_nDOX)-(X2D_EV_DOX-X2D_EV_nDOX)
ENSG00000213626.10	34.3083	3.71239	0.802476	4.62617	3.72495e-06	0.00272968	LBH	protein_coding	0.161788	(X2D_SOX11_DOX-X2D_SOX11_nDOX)-(X2D_EV_DOX-X2D_EV_nDOX)
ENSG00000104833.9	22.9122	3.69439	0.908623	4.06592	4.78441e-05	0.0174211	TUBB4A	protein_coding	0.191657	(X2D_SOX11_DOX-X2D_SOX11_nDOX)-(X2D_EV_DOX-X2D_EV_nDOX)
ENSG00000186469.7	10.2206	3.6691	1.05411	3.48075	0.000500014	0.103983	GNG2	protein_coding	0.197739	(X2D_SOX11_DOX-X2D_SOX11_nDOX)-(X2D_EV_DOX-X2D_EV_nDOX)
ENSG00000141639.10	22.6081	3.63149	0.941163	3.85851	0.00011408	0.0339886	MAPK4	protein_coding	0.222052	(X2D_SOX11_DOX-X2D_SOX11_nDOX)-(X2D_EV_DOX-X2D_EV_nDOX)
ENSG00000188322.4	275.167	3.5074	0.678812	5.16697	2.37926e-07	0.000276235	SBK1	protein_coding	0.15417	(X2D_SOX11_DOX-X2D_SOX11_nDOX)-(X2D_EV_DOX-X2D_EV_nDOX)
ENSG00000110492.14	921.188	3.44572	0.678713	5.07685	3.83753e-07	0.000393705	MDK	protein_coding	0.162834	(X2D_SOX11_DOX-X2D_SOX11_nDOX)-(X2D_EV_DOX-X2D_EV_nDOX)
ENSG00000254726.2	730.224	3.40652	0.514601	6.61974	3.59831e-11	1.84581e-07	MEX3A	protein_coding	0.0914504	(X2D_SOX11_DOX-X2D_SOX11_nDOX)-(X2D_EV_DOX-X2D_EV_nDOX)
ENSG00000164638.9	130.38	3.3378	0.63884	5.22478	1.74364e-07	0.000223607	SLC29A4	protein_coding	0.126982	(X2D_SOX11_DOX-X2D_SOX11_nDOX)-(X2D_EV_DOX-X2D_EV_nDOX)
ENSG00000023902.12	488.67	3.33649	0.576642	5.78607	7.20535e-09	1.23203e-05	PLEKHO1	protein_coding	0.116004	(X2D_SOX11_DOX-X2D_SOX11_nDOX)-(X2D_EV_DOX-X2D_EV_nDOX)
ENSG00000115935.15	5.10081	3.28408	1.40672	2.33457	0.0195659	0.824158	WIPF1	protein_coding	0.328269	(X2D_SOX11_DOX-X2D_SOX11_nDOX)-(X2D_EV_DOX-X2D_EV_nDOX)
ENSG00000161682.13	314.505	3.22414	0.70117	4.59823	4.26096e-06	0.00298054	FAM171A2	protein_coding	0.168387	(X2D_SOX11_DOX-X2D_SOX11_nDOX)-(X2D_EV_DOX-X2D_EV_nDOX)
ENSG00000183018.7	10.6039	3.22026	1.04686	3.07611	0.00209723	0.246213	SPNS2	protein_coding	0.255659	(X2D_SOX11_DOX-X2D_SOX11_nDOX)-(X2D_EV_DOX-X2D_EV_nDOX)
ENSG00000168961.15	128.768	3.21978	0.520887	6.18133	6.35636e-10	1.95636e-06	LGALS9	protein_coding	0.0796393	(X2D_SOX11_DOX-X2D_SOX11_nDOX)-(X2D_EV_DOX-X2D_EV_nDOX)
ENSG00000168874.11	6.56388	3.1744	1.52253	2.08495	0.0370741	0.999966	ATOH8	protein_coding	0.382795	(X2D_SOX11_DOX-X2D_SOX11_nDOX)-(X2D_EV_DOX-X2D_EV_nDOX)
ENSG00000162482.4	4.18613	3.16942	1.52381	2.07993	0.0375317	NA	AKR7A3	protein_coding	0.487482	(X2D_SOX11_DOX-X2D_SOX11_nDOX)-(X2D_EV_DOX-X2D_EV_nDOX)
ENSG00000149090.10	7.3035	3.11244	1.4676	2.12077	0.0339409	0.998783	PAMR1	protein_coding	0.508715	(X2D_SOX11_DOX-X2D_SOX11_nDOX)-(X2D_EV_DOX-X2D_EV_nDOX)
ENSG00000213722.7	447.454	3.0485	0.486511	6.26605	3.70322e-10	1.42472e-06	DDAH2	protein_coding	0.0815879	(X2D_SOX11_DOX-X2D_SOX11_nDOX)-(X2D_EV_DOX-X2D_EV_nDOX)
ENSG00000163083.5	33.8303	2.96675	0.870605	3.40768	0.000655167	0.123859	INHBB	protein_coding	0.198073	(X2D_SOX11_DOX-X2D_SOX11_nDOX)-(X2D_EV_DOX-X2D_EV_nDOX)
ENSG00000178372.7	36.4333	2.91134	1.00166	2.90652	0.00365476	0.330842	CALML5	protein_coding	0.306556	(X2D_SOX11_DOX-X2D_SOX11_nDOX)-(X2D_EV_DOX-X2D_EV_nDOX)
ENSG00000119535.16	41.2448	2.91032	0.950973	3.06036	0.00221074	0.248329	CSF3R	protein_coding	0.123967	(X2D_SOX11_DOX-X2D_SOX11_nDOX)-(X2D_EV_DOX-X2D_EV_nDOX)
ENSG00000104081.12	82.8066	2.87315	0.574439	5.00167	5.68364e-07	0.000514504	BMF	protein_coding	0.0995759	(X2D_SOX11_DOX-X2D_SOX11_nDOX)-(X2D_EV_DOX-X2D_EV_nDOX)
ENSG00000136378.13	207.159	2.84335	0.669125	4.24935	2.14393e-05	0.0101632	ADAMTS7	protein_coding	0.149177	(X2D_SOX11_DOX-X2D_SOX11_nDOX)-(X2D_EV_DOX-X2D_EV_nDOX)
ENSG00000158859.9	48.8982	2.8251	0.928935	3.04122	0.0023562	0.26086	ADAMTS4	protein_coding	0.209072	(X2D_SOX11_DOX-X2D_SOX11_nDOX)-(X2D_EV_DOX-X2D_EV_nDOX)
ENSG00000010810.16	55.9336	2.80634	0.650913	4.31139	1.6223e-05	0.00860883	FYN	protein_coding	0.11586	(X2D_SOX11_DOX-X2D_SOX11_nDOX)-(X2D_EV_DOX-X2D_EV_nDOX)
ENSG00000258947.5	13.7753	2.79706	1.02645	2.72498	0.00643062	0.443771	TUBB3	protein_coding	0.256793	(X2D_SOX11_DOX-X2D_SOX11_nDOX)-(X2D_EV_DOX-X2D_EV_nDOX)
ENSG00000103888.14	245.477	2.72723	0.671419	4.06188	4.86781e-05	0.0174211	CEMIP	protein_coding	0.15452	(X2D_SOX11_DOX-X2D_SOX11_nDOX)-(X2D_EV_DOX-X2D_EV_nDOX)
ENSG00000145824.11	135.019	2.61678	0.633289	4.13205	3.59548e-05	0.0146745	CXCL14	protein_coding	0.117056	(X2D_SOX11_DOX-X2D_SOX11_nDOX)-(X2D_EV_DOX-X2D_EV_nDOX)
ENSG00000128606.11	7.79587	2.60823	1.17539	2.21904	0.0264842	0.926286	LRRC17	protein_coding	0.28642	(X2D_SOX11_DOX-X2D_SOX11_nDOX)-(X2D_EV_DOX-X2D_EV_nDOX)
ENSG00000126217.19	9.48173	2.60631	0.982178	2.6536	0.00796373	0.510823	MCF2L	protein_coding	0.203775	(X2D_SOX11_DOX-X2D_SOX11_nDOX)-(X2D_EV_DOX-X2D_EV_nDOX)
ENSG00000184702.16	342.323	2.599	0.636752	4.08165	4.47171e-05	0.0172038	SEPT5	protein_coding	0.139992	(X2D_SOX11_DOX-X2D_SOX11_nDOX)-(X2D_EV_DOX-X2D_EV_nDOX)
ENSG00000170454.5	11.6662	2.56969	1.09388	2.34914	0.0188167	0.818199	KRT75	protein_coding	0.216739	(X2D_SOX11_DOX-X2D_SOX11_nDOX)-(X2D_EV_DOX-X2D_EV_nDOX)
ENSG00000105982.15	6.24785	2.56819	1.2289	2.08983	0.036633	0.999966	RNF32	protein_coding	0.344132	(X2D_SOX11_DOX-X2D_SOX11_nDOX)-(X2D_EV_DOX-X2D_EV_nDOX)
ENSG00000149633.10	132.283	2.54738	0.796486	3.19827	0.00138255	0.187008	KIAA1755	protein_coding	0.20706	(X2D_SOX11_DOX-X2D_SOX11_nDOX)-(X2D_EV_DOX-X2D_EV_nDOX)
ENSG00000109265.11	88.4581	2.52627	0.50297	5.0227	5.09492e-07	0.000490035	KIAA1211	protein_coding	0.0653866	(X2D_SOX11_DOX-X2D_SOX11_nDOX)-(X2D_EV_DOX-X2D_EV_nDOX)
ENSG00000103034.13	26.0254	2.52204	0.926557	2.72195	0.00648983	0.445857	NDRG4	protein_coding	0.231177	(X2D_SOX11_DOX-X2D_SOX11_nDOX)-(X2D_EV_DOX-X2D_EV_nDOX)
ENSG00000242574.7	5.39688	2.48544	1.25996	1.97263	0.0485375	0.999966	HLA-DMB	protein_coding	0.331888	(X2D_SOX11_DOX-X2D_SOX11_nDOX)-(X2D_EV_DOX-X2D_EV_nDOX)
ENSG00000133874.1	76.4029	2.46944	0.54074	4.56678	4.95275e-06	0.00317574	RNF122	protein_coding	0.0851939	(X2D_SOX11_DOX-X2D_SOX11_nDOX)-(X2D_EV_DOX-X2D_EV_nDOX)
ENSG00000144668.10	47.9369	2.4691	0.640182	3.85687	0.000114849	0.0339886	ITGA9	protein_coding	0.119407	(X2D_SOX11_DOX-X2D_SOX11_nDOX)-(X2D_EV_DOX-X2D_EV_nDOX)
ENSG00000099953.8	204.129	2.46169	0.683604	3.60105	0.000316933	0.0750351	MMP11	protein_coding	0.158079	(X2D_SOX11_DOX-X2D_SOX11_nDOX)-(X2D_EV_DOX-X2D_EV_nDOX)
ENSG00000178531.5	474.64	2.4578	0.5861	4.19348	2.74705e-05	0.0124336	CTXN1	protein_coding	0.120458	(X2D_SOX11_DOX-X2D_SOX11_nDOX)-(X2D_EV_DOX-X2D_EV_nDOX)
ENSG00000170899.9	62.5285	2.39432	0.52921	4.52432	6.05886e-06	0.00358615	GSTA4	protein_coding	0.0777275	(X2D_SOX11_DOX-X2D_SOX11_nDOX)-(X2D_EV_DOX-X2D_EV_nDOX)
ENSG00000167771.5	163.802	2.3865	0.621432	3.84033	0.00012287	0.0356764	RCOR2	protein_coding	0.129074	(X2D_SOX11_DOX-X2D_SOX11_nDOX)-(X2D_EV_DOX-X2D_EV_nDOX)
ENSG00000049089.12	53.2631	2.37681	0.827585	2.87199	0.00407899	0.360107	COL9A2	protein_coding	0.204268	(X2D_SOX11_DOX-X2D_SOX11_nDOX)-(X2D_EV_DOX-X2D_EV_nDOX)
ENSG00000108947.4	163.015	2.36017	0.693676	3.40241	0.000667945	0.123859	EFNB3	protein_coding	0.160913	(X2D_SOX11_DOX-X2D_SOX11_nDOX)-(X2D_EV_DOX-X2D_EV_nDOX)
ENSG00000129757.11	33.9088	2.35713	0.961544	2.4514	0.0142302	0.732403	CDKN1C	protein_coding	0.272358	(X2D_SOX11_DOX-X2D_SOX11_nDOX)-(X2D_EV_DOX-X2D_EV_nDOX)
ENSG00000175130.6	4485.39	2.34416	0.540097	4.34025	1.42318e-05	0.00782191	MARCKSL1	protein_coding	0.104756	(X2D_SOX11_DOX-X2D_SOX11_nDOX)-(X2D_EV_DOX-X2D_EV_nDOX)
ENSG00000127743.5	10.944	2.32821	1.07651	2.16274	0.030561	0.960371	IL17B	protein_coding	0.285025	(X2D_SOX11_DOX-X2D_SOX11_nDOX)-(X2D_EV_DOX-X2D_EV_nDOX)
ENSG00000198417.6	15.0043	2.32109	1.06221	2.18516	0.0288769	0.945183	MT1F	protein_coding	0.317969	(X2D_SOX11_DOX-X2D_SOX11_nDOX)-(X2D_EV_DOX-X2D_EV_nDOX)
ENSG00000149050.8	21.6182	2.30719	0.735567	3.13662	0.00170909	0.21383	ZNF214	protein_coding	0.132384	(X2D_SOX11_DOX-X2D_SOX11_nDOX)-(X2D_EV_DOX-X2D_EV_nDOX)
ENSG00000137726.14	178.499	2.30531	0.825301	2.79329	0.00521742	0.401455	FXYD6	protein_coding	0.230752	(X2D_SOX11_DOX-X2D_SOX11_nDOX)-(X2D_EV_DOX-X2D_EV_nDOX)
ENSG00000163346.15	1032.59	2.29308	0.540097	4.24567	2.17938e-05	0.0101632	PBXIP1	protein_coding	0.103478	(X2D_SOX11_DOX-X2D_SOX11_nDOX)-(X2D_EV_DOX-X2D_EV_nDOX)
ENSG00000148541.11	8.94358	2.25538	1.08967	2.06978	0.0384733	0.999966	FAM13C	protein_coding	0.27579	(X2D_SOX11_DOX-X2D_SOX11_nDOX)-(X2D_EV_DOX-X2D_EV_nDOX)
ENSG00000100167.18	143.346	2.22911	0.598555	3.72416	0.000195966	0.0498775	SEPT3	protein_coding	0.118354	(X2D_SOX11_DOX-X2D_SOX11_nDOX)-(X2D_EV_DOX-X2D_EV_nDOX)
ENSG00000106565.16	17.8627	2.21343	0.786601	2.81392	0.00489409	0.389818	TMEM176B	protein_coding	0.157816	(X2D_SOX11_DOX-X2D_SOX11_nDOX)-(X2D_EV_DOX-X2D_EV_nDOX)
ENSG00000113758.12	6268.81	2.14645	0.614212	3.49463	0.000474712	0.101463	DBN1	protein_coding	0.135681	(X2D_SOX11_DOX-X2D_SOX11_nDOX)-(X2D_EV_DOX-X2D_EV_nDOX)
ENSG00000143434.14	52.3835	2.1373	0.667008	3.2043	0.0013539	0.187008	SEMA6C	protein_coding	0.129894	(X2D_SOX11_DOX-X2D_SOX11_nDOX)-(X2D_EV_DOX-X2D_EV_nDOX)
ENSG00000141665.10	26.9107	2.12685	0.767684	2.77048	0.00559737	0.418395	FBXO15	protein_coding	0.150725	(X2D_SOX11_DOX-X2D_SOX11_nDOX)-(X2D_EV_DOX-X2D_EV_nDOX)
ENSG00000164485.13	28.6405	2.12124	0.772724	2.74514	0.00604849	0.434954	IL22RA2	protein_coding	0.172896	(X2D_SOX11_DOX-X2D_SOX11_nDOX)-(X2D_EV_DOX-X2D_EV_nDOX)
ENSG00000115596.3	17.9743	2.12077	1.06931	1.9833	0.0473334	0.999966	WNT6	protein_coding	0.290123	(X2D_SOX11_DOX-X2D_SOX11_nDOX)-(X2D_EV_DOX-X2D_EV_nDOX)
ENSG00000184012.10	14.4028	2.10447	0.880285	2.39067	0.0168177	0.784147	TMPRSS2	protein_coding	0.175081	(X2D_SOX11_DOX-X2D_SOX11_nDOX)-(X2D_EV_DOX-X2D_EV_nDOX)
ENSG00000173175.13	51.7596	2.08887	0.935409	2.23311	0.0255418	0.914099	ADCY5	protein_coding	0.275564	(X2D_SOX11_DOX-X2D_SOX11_nDOX)-(X2D_EV_DOX-X2D_EV_nDOX)
ENSG00000168824.13	79.3412	2.07804	0.707017	2.93916	0.00329099	0.320539	D4S234E	protein_coding	0.159599	(X2D_SOX11_DOX-X2D_SOX11_nDOX)-(X2D_EV_DOX-X2D_EV_nDOX)
ENSG00000134986.12	676.53	2.04586	0.365247	5.60131	2.12732e-08	2.97612e-05	NREP	protein_coding	0.0461096	(X2D_SOX11_DOX-X2D_SOX11_nDOX)-(X2D_EV_DOX-X2D_EV_nDOX)
ENSG00000176371.12	258.643	2.0067	0.4195	4.78354	1.72234e-06	0.001395	ZSCAN2	protein_coding	0.0585211	(X2D_SOX11_DOX-X2D_SOX11_nDOX)-(X2D_EV_DOX-X2D_EV_nDOX)
ENSG00000158427.13	11.2695	1.99358	0.881247	2.26223	0.0236835	0.889975	TMSB15B	protein_coding	0.170391	(X2D_SOX11_DOX-X2D_SOX11_nDOX)-(X2D_EV_DOX-X2D_EV_nDOX)
ENSG00000084731.12	516.902	1.98937	0.580473	3.42716	0.000609928	0.118812	KIF3C	protein_coding	0.118553	(X2D_SOX11_DOX-X2D_SOX11_nDOX)-(X2D_EV_DOX-X2D_EV_nDOX)
ENSG00000185338.4	24.1975	1.97939	0.677917	2.91982	0.00350237	0.329394	SOCS1	protein_coding	0.114561	(X2D_SOX11_DOX-X2D_SOX11_nDOX)-(X2D_EV_DOX-X2D_EV_nDOX)
ENSG00000172379.17	482.045	1.9715	0.445265	4.4277	9.52416e-06	0.00542842	ARNT2	protein_coding	0.0687882	(X2D_SOX11_DOX-X2D_SOX11_nDOX)-(X2D_EV_DOX-X2D_EV_nDOX)
ENSG00000136960.11	23.8558	1.95343	0.859692	2.27225	0.0230714	0.884243	ENPP2	protein_coding	0.199511	(X2D_SOX11_DOX-X2D_SOX11_nDOX)-(X2D_EV_DOX-X2D_EV_nDOX)
ENSG00000175274.17	521.273	1.93616	0.612943	3.15879	0.00158424	0.203166	TP53I11	protein_coding	0.132969	(X2D_SOX11_DOX-X2D_SOX11_nDOX)-(X2D_EV_DOX-X2D_EV_nDOX)
ENSG00000072422.15	75.6168	1.91324	0.507328	3.77121	0.000162455	0.0423732	RHOBTB1	protein_coding	0.0735455	(X2D_SOX11_DOX-X2D_SOX11_nDOX)-(X2D_EV_DOX-X2D_EV_nDOX)
ENSG00000105419.16	102.558	1.90043	0.541893	3.50703	0.000453146	0.0982179	MEIS3	protein_coding	0.0917354	(X2D_SOX11_DOX-X2D_SOX11_nDOX)-(X2D_EV_DOX-X2D_EV_nDOX)
ENSG00000074219.12	3154.57	1.88066	0.505293	3.72193	0.000197708	0.0498775	TEAD2	protein_coding	0.0916036	(X2D_SOX11_DOX-X2D_SOX11_nDOX)-(X2D_EV_DOX-X2D_EV_nDOX)
ENSG00000180537.11	14.3155	1.87023	0.925604	2.02055	0.0433265	0.999966	RNF182	protein_coding	0.21322	(X2D_SOX11_DOX-X2D_SOX11_nDOX)-(X2D_EV_DOX-X2D_EV_nDOX)
ENSG00000160145.14	57.973	1.83641	0.565372	3.24814	0.00116162	0.171886	KALRN	protein_coding	0.0934526	(X2D_SOX11_DOX-X2D_SOX11_nDOX)-(X2D_EV_DOX-X2D_EV_nDOX)
ENSG00000116668.11	21.0156	1.80998	0.681802	2.65469	0.00793805	0.510823	SWT1	protein_coding	0.107776	(X2D_SOX11_DOX-X2D_SOX11_nDOX)-(X2D_EV_DOX-X2D_EV_nDOX)
ENSG00000141750.6	97.2921	1.78232	0.659291	2.70339	0.00686366	0.467367	STAC2	protein_coding	0.134779	(X2D_SOX11_DOX-X2D_SOX11_nDOX)-(X2D_EV_DOX-X2D_EV_nDOX)
ENSG00000006016.9	197.775	1.77479	0.561223	3.16237	0.00156491	0.202627	CRLF1	protein_coding	0.105377	(X2D_SOX11_DOX-X2D_SOX11_nDOX)-(X2D_EV_DOX-X2D_EV_nDOX)
ENSG00000126970.14	223.851	1.76883	0.416131	4.25066	2.13139e-05	0.0101632	ZC4H2	protein_coding	0.0562955	(X2D_SOX11_DOX-X2D_SOX11_nDOX)-(X2D_EV_DOX-X2D_EV_nDOX)
ENSG00000272398.4	2947.4	1.75261	0.428047	4.09444	4.23189e-05	0.0166986	CD24	protein_coding	0.0655469	(X2D_SOX11_DOX-X2D_SOX11_nDOX)-(X2D_EV_DOX-X2D_EV_nDOX)
ENSG00000186197.11	92.1323	1.75199	0.706473	2.47991	0.0131414	0.695363	EDARADD	protein_coding	0.165021	(X2D_SOX11_DOX-X2D_SOX11_nDOX)-(X2D_EV_DOX-X2D_EV_nDOX)
ENSG00000129646.12	30.1299	1.75023	0.627591	2.7888	0.00529038	0.405043	QRICH2	protein_coding	0.103564	(X2D_SOX11_DOX-X2D_SOX11_nDOX)-(X2D_EV_DOX-X2D_EV_nDOX)
ENSG00000151692.13	178.391	1.74852	0.363648	4.80828	1.52236e-06	0.00130153	RNF144A	protein_coding	0.0406839	(X2D_SOX11_DOX-X2D_SOX11_nDOX)-(X2D_EV_DOX-X2D_EV_nDOX)
ENSG00000170153.9	92.6701	1.74557	0.581467	3.00201	0.00268202	0.288626	RNF150	protein_coding	0.106537	(X2D_SOX11_DOX-X2D_SOX11_nDOX)-(X2D_EV_DOX-X2D_EV_nDOX)
ENSG00000136367.13	38.9006	1.72313	0.735327	2.34335	0.0191114	0.823426	ZFHX2	protein_coding	0.159463	(X2D_SOX11_DOX-X2D_SOX11_nDOX)-(X2D_EV_DOX-X2D_EV_nDOX)
ENSG00000159403.14	299.68	1.71852	0.611365	2.81095	0.00493954	0.389818	C1R	protein_coding	0.128631	(X2D_SOX11_DOX-X2D_SOX11_nDOX)-(X2D_EV_DOX-X2D_EV_nDOX)
ENSG00000112852.6	281.546	1.7164	0.37567	4.56889	4.90312e-06	0.00317574	PCDHB2	protein_coding	0.0462007	(X2D_SOX11_DOX-X2D_SOX11_nDOX)-(X2D_EV_DOX-X2D_EV_nDOX)
ENSG00000154269.13	25.6648	1.70886	0.715155	2.38949	0.0168716	0.784147	ENPP3	protein_coding	0.121717	(X2D_SOX11_DOX-X2D_SOX11_nDOX)-(X2D_EV_DOX-X2D_EV_nDOX)
ENSG00000164039.13	127.95	1.705	0.444733	3.83377	0.000126195	0.0359632	BDH2	protein_coding	0.0610685	(X2D_SOX11_DOX-X2D_SOX11_nDOX)-(X2D_EV_DOX-X2D_EV_nDOX)
ENSG00000087245.11	1927.01	1.70386	0.505296	3.372	0.000746243	0.133129	MMP2	protein_coding	0.0912882	(X2D_SOX11_DOX-X2D_SOX11_nDOX)-(X2D_EV_DOX-X2D_EV_nDOX)
ENSG00000274180.1	146.782	1.69596	0.598691	2.83278	0.0046145	0.389818	NATD1	protein_coding	0.11839	(X2D_SOX11_DOX-X2D_SOX11_nDOX)-(X2D_EV_DOX-X2D_EV_nDOX)
ENSG00000187624.8	18.8115	1.6918	0.805415	2.10053	0.0356819	0.999966	C17orf97	protein_coding	0.174052	(X2D_SOX11_DOX-X2D_SOX11_nDOX)-(X2D_EV_DOX-X2D_EV_nDOX)
ENSG00000134516.14	178.334	1.68059	0.775754	2.16639	0.0302813	0.960371	DOCK2	protein_coding	0.206072	(X2D_SOX11_DOX-X2D_SOX11_nDOX)-(X2D_EV_DOX-X2D_EV_nDOX)
ENSG00000162458.11	2927.81	1.67845	0.563627	2.97794	0.00290189	0.301738	FBLIM1	protein_coding	0.11398	(X2D_SOX11_DOX-X2D_SOX11_nDOX)-(X2D_EV_DOX-X2D_EV_nDOX)
ENSG00000145014.16	123.677	1.67577	0.46958	3.56865	0.000358824	0.081205	TMEM44	protein_coding	0.0696696	(X2D_SOX11_DOX-X2D_SOX11_nDOX)-(X2D_EV_DOX-X2D_EV_nDOX)
ENSG00000110811.18	59.3359	1.67196	0.638064	2.62036	0.00878382	0.553993	P3H3	protein_coding	0.105185	(X2D_SOX11_DOX-X2D_SOX11_nDOX)-(X2D_EV_DOX-X2D_EV_nDOX)
ENSG00000168243.9	106.999	1.66739	0.557673	2.98992	0.00279053	0.294133	GNG4	protein_coding	0.10012	(X2D_SOX11_DOX-X2D_SOX11_nDOX)-(X2D_EV_DOX-X2D_EV_nDOX)
ENSG00000272674.3	187.553	1.6647	0.426126	3.90658	9.36105e-05	0.0313168	PCDHB16	protein_coding	0.0589294	(X2D_SOX11_DOX-X2D_SOX11_nDOX)-(X2D_EV_DOX-X2D_EV_nDOX)
ENSG00000187123.13	36.5425	1.65377	0.597617	2.76728	0.00565266	0.420236	LYPD6	protein_coding	0.0927665	(X2D_SOX11_DOX-X2D_SOX11_nDOX)-(X2D_EV_DOX-X2D_EV_nDOX)
ENSG00000160323.17	19.4414	1.65192	0.779222	2.11997	0.0340089	0.998783	ADAMTS13	protein_coding	0.147681	(X2D_SOX11_DOX-X2D_SOX11_nDOX)-(X2D_EV_DOX-X2D_EV_nDOX)
ENSG00000006118.13	2920.18	1.64979	0.502272	3.28466	0.00102105	0.16199	TMEM132A	protein_coding	0.0904136	(X2D_SOX11_DOX-X2D_SOX11_nDOX)-(X2D_EV_DOX-X2D_EV_nDOX)
ENSG00000105767.2	1571.14	1.64799	0.559543	2.94524	0.00322705	0.31834	CADM4	protein_coding	0.111911	(X2D_SOX11_DOX-X2D_SOX11_nDOX)-(X2D_EV_DOX-X2D_EV_nDOX)
ENSG00000178665.13	26.1899	1.64254	0.735053	2.23458	0.0254447	0.914099	ZNF713	protein_coding	0.147805	(X2D_SOX11_DOX-X2D_SOX11_nDOX)-(X2D_EV_DOX-X2D_EV_nDOX)
ENSG00000167889.11	189.645	1.63782	0.657378	2.49144	0.0127227	0.679827	MGAT5B	protein_coding	0.148153	(X2D_SOX11_DOX-X2D_SOX11_nDOX)-(X2D_EV_DOX-X2D_EV_nDOX)
ENSG00000164938.12	108.951	1.62955	0.485836	3.35411	0.000796211	0.139237	TP53INP1	protein_coding	0.0726074	(X2D_SOX11_DOX-X2D_SOX11_nDOX)-(X2D_EV_DOX-X2D_EV_nDOX)
ENSG00000188070.9	310.982	1.62605	0.576296	2.82156	0.00477905	0.389818	C11orf95	protein_coding	0.115104	(X2D_SOX11_DOX-X2D_SOX11_nDOX)-(X2D_EV_DOX-X2D_EV_nDOX)
ENSG00000160191.16	40.267	1.6198	0.644529	2.51315	0.0119658	0.6586	PDE9A	protein_coding	0.113202	(X2D_SOX11_DOX-X2D_SOX11_nDOX)-(X2D_EV_DOX-X2D_EV_nDOX)
ENSG00000070601.8	15.9668	1.61481	0.80918	1.99561	0.0459763	0.999966	FRMPD1	protein_coding	0.14273	(X2D_SOX11_DOX-X2D_SOX11_nDOX)-(X2D_EV_DOX-X2D_EV_nDOX)
ENSG00000079150.16	61.7893	1.6098	0.481562	3.34287	0.000829178	0.14178	FKBP7	protein_coding	0.0648066	(X2D_SOX11_DOX-X2D_SOX11_nDOX)-(X2D_EV_DOX-X2D_EV_nDOX)
ENSG00000176973.7	92.8943	1.60342	0.624139	2.56901	0.0101991	0.598361	FAM89B	protein_coding	0.127422	(X2D_SOX11_DOX-X2D_SOX11_nDOX)-(X2D_EV_DOX-X2D_EV_nDOX)
ENSG00000116990.10	97.2114	1.58709	0.674357	2.35349	0.0185982	0.815408	MYCL	protein_coding	0.14998	(X2D_SOX11_DOX-X2D_SOX11_nDOX)-(X2D_EV_DOX-X2D_EV_nDOX)
ENSG00000198959.10	4914.45	-1.58542	0.689059	-2.30085	0.0214004	0.84879	TGM2	protein_coding	0.170842	(X2D_SOX11_DOX-X2D_SOX11_nDOX)-(X2D_EV_DOX-X2D_EV_nDOX)
ENSG00000136689.17	37.2486	-1.58797	0.648617	-2.44824	0.0143558	0.736402	IL1RN	protein_coding	0.0965555	(X2D_SOX11_DOX-X2D_SOX11_nDOX)-(X2D_EV_DOX-X2D_EV_nDOX)
ENSG00000109321.9	894.939	-1.60779	0.510441	-3.1498	0.0016338	0.206086	AREG	protein_coding	0.0925299	(X2D_SOX11_DOX-X2D_SOX11_nDOX)-(X2D_EV_DOX-X2D_EV_nDOX)
ENSG00000178695.5	131.26	-1.61381	0.518781	-3.11077	0.001866	0.22611	KCTD12	protein_coding	0.0886864	(X2D_SOX11_DOX-X2D_SOX11_nDOX)-(X2D_EV_DOX-X2D_EV_nDOX)
ENSG00000170379.18	20.1812	-1.64103	0.830931	-1.97493	0.0482763	0.999966	TCAF2	protein_coding	0.192515	(X2D_SOX11_DOX-X2D_SOX11_nDOX)-(X2D_EV_DOX-X2D_EV_nDOX)
ENSG00000182752.9	39.7121	-1.65613	0.825738	-2.00564	0.0448945	0.999966	PAPPA	protein_coding	0.155437	(X2D_SOX11_DOX-X2D_SOX11_nDOX)-(X2D_EV_DOX-X2D_EV_nDOX)
ENSG00000203697.10	674.52	-1.67209	0.59778	-2.79716	0.00515544	0.401455	CAPN8	protein_coding	0.124356	(X2D_SOX11_DOX-X2D_SOX11_nDOX)-(X2D_EV_DOX-X2D_EV_nDOX)
ENSG00000196136.15	320.24	-1.72056	0.441576	-3.89641	9.76278e-05	0.0314276	SERPINA3	protein_coding	0.065778	(X2D_SOX11_DOX-X2D_SOX11_nDOX)-(X2D_EV_DOX-X2D_EV_nDOX)
ENSG00000023839.9	63.2295	-1.73784	0.655512	-2.65112	0.00802242	0.51227	ABCC2	protein_coding	0.136634	(X2D_SOX11_DOX-X2D_SOX11_nDOX)-(X2D_EV_DOX-X2D_EV_nDOX)
ENSG00000163207.6	58.2918	-1.78879	0.578662	-3.09125	0.00199312	0.23594	IVL	protein_coding	0.091291	(X2D_SOX11_DOX-X2D_SOX11_nDOX)-(X2D_EV_DOX-X2D_EV_nDOX)
ENSG00000170458.12	288.504	-1.80248	0.528809	-3.40857	0.000653045	0.123859	CD14	protein_coding	0.0954476	(X2D_SOX11_DOX-X2D_SOX11_nDOX)-(X2D_EV_DOX-X2D_EV_nDOX)
ENSG00000118785.12	15.9057	-1.80977	0.854195	-2.11868	0.0341173	0.999834	SPP1	protein_coding	0.1666	(X2D_SOX11_DOX-X2D_SOX11_nDOX)-(X2D_EV_DOX-X2D_EV_nDOX)
ENSG00000243137.6	13.5965	-1.8393	0.873127	-2.10657	0.0351551	0.999966	PSG4	protein_coding	0.177481	(X2D_SOX11_DOX-X2D_SOX11_nDOX)-(X2D_EV_DOX-X2D_EV_nDOX)
ENSG00000102886.13	240.262	-1.84066	0.674612	-2.72847	0.00636288	0.442533	GDPD3	protein_coding	0.150401	(X2D_SOX11_DOX-X2D_SOX11_nDOX)-(X2D_EV_DOX-X2D_EV_nDOX)
ENSG00000186529.13	13.1964	-1.84461	0.790753	-2.33273	0.0196625	0.824158	CYP4F3	protein_coding	0.136462	(X2D_SOX11_DOX-X2D_SOX11_nDOX)-(X2D_EV_DOX-X2D_EV_nDOX)
ENSG00000166816.12	13.9414	-1.84919	0.899472	-2.05586	0.0397959	0.999966	LDHD	protein_coding	0.168876	(X2D_SOX11_DOX-X2D_SOX11_nDOX)-(X2D_EV_DOX-X2D_EV_nDOX)
ENSG00000125538.10	24.1598	-1.90683	0.839367	-2.27175	0.0231019	0.884243	IL1B	protein_coding	0.203176	(X2D_SOX11_DOX-X2D_SOX11_nDOX)-(X2D_EV_DOX-X2D_EV_nDOX)
ENSG00000138311.14	18.5999	-1.97603	0.817697	-2.41658	0.0156673	0.763675	ZNF365	protein_coding	0.174168	(X2D_SOX11_DOX-X2D_SOX11_nDOX)-(X2D_EV_DOX-X2D_EV_nDOX)
ENSG00000148344.10	877.925	-2.00107	0.35717	-5.60257	2.11195e-08	2.97612e-05	PTGES	protein_coding	0.0444069	(X2D_SOX11_DOX-X2D_SOX11_nDOX)-(X2D_EV_DOX-X2D_EV_nDOX)
ENSG00000243566.5	61.8104	-2.00212	0.603165	-3.31936	0.000902244	0.15051	UPK3B	protein_coding	0.106074	(X2D_SOX11_DOX-X2D_SOX11_nDOX)-(X2D_EV_DOX-X2D_EV_nDOX)
ENSG00000170477.11	87.2535	-2.15034	0.660587	-3.25519	0.00113315	0.170961	KRT4	protein_coding	0.123088	(X2D_SOX11_DOX-X2D_SOX11_nDOX)-(X2D_EV_DOX-X2D_EV_nDOX)
ENSG00000124882.3	469.409	-2.30972	0.596936	-3.86929	0.000109152	0.0335948	EREG	protein_coding	0.125719	(X2D_SOX11_DOX-X2D_SOX11_nDOX)-(X2D_EV_DOX-X2D_EV_nDOX)
ENSG00000007516.12	8.96139	-2.31357	1.02737	-2.25193	0.0243266	0.897381	BAIAP3	protein_coding	0.243772	(X2D_SOX11_DOX-X2D_SOX11_nDOX)-(X2D_EV_DOX-X2D_EV_nDOX)
ENSG00000169474.4	14.5073	-2.31925	0.886289	-2.61681	0.00887557	0.557494	SPRR1A	protein_coding	0.152521	(X2D_SOX11_DOX-X2D_SOX11_nDOX)-(X2D_EV_DOX-X2D_EV_nDOX)
ENSG00000163687.12	9.37138	-2.51418	1.05749	-2.3775	0.0174304	0.785865	DNASE1L3	protein_coding	0.265339	(X2D_SOX11_DOX-X2D_SOX11_nDOX)-(X2D_EV_DOX-X2D_EV_nDOX)
ENSG00000178821.11	14.0697	-2.59735	0.936673	-2.77295	0.00555501	0.418395	TMEM52	protein_coding	0.200561	(X2D_SOX11_DOX-X2D_SOX11_nDOX)-(X2D_EV_DOX-X2D_EV_nDOX)
ENSG00000156509.12	3.63957	-2.86374	1.45072	-1.974	0.0483813	NA	FBXO43	protein_coding	0.411127	(X2D_SOX11_DOX-X2D_SOX11_nDOX)-(X2D_EV_DOX-X2D_EV_nDOX)
ENSG00000038295.6	5.00835	-2.87737	1.32618	-2.16966	0.0300323	0.958852	TLL1	protein_coding	0.371179	(X2D_SOX11_DOX-X2D_SOX11_nDOX)-(X2D_EV_DOX-X2D_EV_nDOX)
ENSG00000168907.12	12.202	-3.21456	0.976145	-3.29312	0.000990825	0.158831	PLA2G4F	protein_coding	0.196835	(X2D_SOX11_DOX-X2D_SOX11_nDOX)-(X2D_EV_DOX-X2D_EV_nDOX)
ENSG00000176919.10	3.73588	-3.79336	1.57339	-2.41095	0.015911	NA	C8G	protein_coding	0.482447	(X2D_SOX11_DOX-X2D_SOX11_nDOX)-(X2D_EV_DOX-X2D_EV_nDOX)
ENSG00000133328.3	7.98185	-3.84779	1.66602	-2.30957	0.0209119	0.844192	HRASLS2	protein_coding	0.429274	(X2D_SOX11_DOX-X2D_SOX11_nDOX)-(X2D_EV_DOX-X2D_EV_nDOX)
ENSG00000117425.12	2.46775	-3.91481	1.96495	-1.99232	0.0463364	NA	PTCH2	protein_coding	0.647304	(X2D_SOX11_DOX-X2D_SOX11_nDOX)-(X2D_EV_DOX-X2D_EV_nDOX)
ENSG00000165197.4	3.28823	-4.04011	1.72016	-2.34868	0.0188402	NA	FIGF	protein_coding	0.592936	(X2D_SOX11_DOX-X2D_SOX11_nDOX)-(X2D_EV_DOX-X2D_EV_nDOX)
ENSG00000112562.17	5.57072	-4.47753	1.32878	-3.36965	0.00075263	0.133129	SMOC2	protein_coding	0.308274	(X2D_SOX11_DOX-X2D_SOX11_nDOX)-(X2D_EV_DOX-X2D_EV_nDOX)
ENSG00000182885.15	2.02946	-4.78823	2.35935	-2.02947	0.0424103	NA	GPR97	protein_coding	1.02636	(X2D_SOX11_DOX-X2D_SOX11_nDOX)-(X2D_EV_DOX-X2D_EV_nDOX)
ENSG00000176136.5	0.405313	-15.1312	5.86958	-2.5779	0.00994039	NA	MC5R	protein_coding	10.6185	(X2D_SOX11_DOX-X2D_SOX11_nDOX)-(X2D_EV_DOX-X2D_EV_nDOX)
ENSG00000272573.4	0.409928	-16.5423	5.81386	-2.84532	0.00443662	NA	MUSTN1	protein_coding	10.3284	(X2D_SOX11_DOX-X2D_SOX11_nDOX)-(X2D_EV_DOX-X2D_EV_nDOX)

## Sheet: 0.585 3D 2days
Symbol		baseMean	log2FoldChange	lfcSE	stat	pvalue	padj	Symbol	Gene_type	disp	contrast							SOX11	8.75439
TEX38	ENSG00000186118.8	0.674291	19.9187	7.36458	2.70466	0.00683744	NA	TEX38	protein_coding	18	(X3D_SOX11_DOX2d-X3D_SOX11_nDOX)-(X3D_EV_DOX2d-X3D_EV_nDOX)							FGF9	2.30957
GNA14	ENSG00000156049.6	0.629024	19.2979	4.49389	4.29425	1.75286e-05	NA	GNA14	protein_coding	5.69164	(X3D_SOX11_DOX2d-X3D_SOX11_nDOX)-(X3D_EV_DOX2d-X3D_EV_nDOX)							EFR3B	1.47237
PRMT8	ENSG00000111218.10	1.52399	18.9388	3.08593	6.13716	8.40123e-10	NA	PRMT8	protein_coding	2.01286	(X3D_SOX11_DOX2d-X3D_SOX11_nDOX)-(X3D_EV_DOX2d-X3D_EV_nDOX)							DRAXIN	4.60417
GLT1D1	ENSG00000151948.10	0.444232	16.7757	5.96939	2.81029	0.00494964	NA	GLT1D1	protein_coding	11.2727	(X3D_SOX11_DOX2d-X3D_SOX11_nDOX)-(X3D_EV_DOX2d-X3D_EV_nDOX)							CHRM1	1.82785
SHANK1	ENSG00000161681.14	0.431804	16.4301	4.92451	3.33639	0.000848725	NA	SHANK1	protein_coding	7.0132	(X3D_SOX11_DOX2d-X3D_SOX11_nDOX)-(X3D_EV_DOX2d-X3D_EV_nDOX)							THSD7A	1.23808
ITM2A	ENSG00000078596.9	0.482942	15.8153	4.73417	3.34067	0.000835771	NA	ITM2A	protein_coding	6.29203	(X3D_SOX11_DOX2d-X3D_SOX11_nDOX)-(X3D_EV_DOX2d-X3D_EV_nDOX)							HCN4	4.80405
LCE3A	ENSG00000185962.1	0.396778	15.6686	6.22458	2.51722	0.0118287	NA	LCE3A	protein_coding	12.1048	(X3D_SOX11_DOX2d-X3D_SOX11_nDOX)-(X3D_EV_DOX2d-X3D_EV_nDOX)							YPEL1	3.20019
NID1	ENSG00000116962.13	0.656141	15.368	7.35876	2.08839	0.0367626	NA	NID1	protein_coding	18	(X3D_SOX11_DOX2d-X3D_SOX11_nDOX)-(X3D_EV_DOX2d-X3D_EV_nDOX)							NELL2	3.22865
RELN	ENSG00000189056.12	0.57232	12.476	4.16226	2.99741	0.00272285	NA	RELN	protein_coding	4.65948	(X3D_SOX11_DOX2d-X3D_SOX11_nDOX)-(X3D_EV_DOX2d-X3D_EV_nDOX)							KCNMB4	2.25739
KRTAP5-10	ENSG00000204572.7	0.61479	8.96891	4.55549	1.96881	0.0489747	NA	KRTAP5-10	protein_coding	5.93775	(X3D_SOX11_DOX2d-X3D_SOX11_nDOX)-(X3D_EV_DOX2d-X3D_EV_nDOX)							MAFB	1.62356
SOX11	ENSG00000176887.6	2126.42	8.75439	1.93235	4.53043	5.88639e-06	0.000625527	SOX11	protein_coding	0.327047	(X3D_SOX11_DOX2d-X3D_SOX11_nDOX)-(X3D_EV_DOX2d-X3D_EV_nDOX)							TOX	2.50263
TRPM3	ENSG00000083067.21	1.30237	7.81106	2.86368	2.72763	0.0063792	NA	TRPM3	protein_coding	1.77921	(X3D_SOX11_DOX2d-X3D_SOX11_nDOX)-(X3D_EV_DOX2d-X3D_EV_nDOX)							ABCG1	1.07366
ACTN2	ENSG00000077522.11	1.65868	6.68182	2.4256	2.75471	0.00587434	NA	ACTN2	protein_coding	0.920233	(X3D_SOX11_DOX2d-X3D_SOX11_nDOX)-(X3D_EV_DOX2d-X3D_EV_nDOX)							MEX3B	2.54025
SPI1	ENSG00000066336.10	0.861529	6.03083	2.96946	2.03095	0.0422599	NA	SPI1	protein_coding	1.85306	(X3D_SOX11_DOX2d-X3D_SOX11_nDOX)-(X3D_EV_DOX2d-X3D_EV_nDOX)							SLC6A16	1.97069
C2orf91	ENSG00000205086.6	2.51455	5.72756	2.14861	2.6657	0.00768274	NA	C2orf91	protein_coding	0.870319	(X3D_SOX11_DOX2d-X3D_SOX11_nDOX)-(X3D_EV_DOX2d-X3D_EV_nDOX)							GPC2	3.37608
PTPRR	ENSG00000153233.11	1.32671	5.61991	2.57544	2.18212	0.0291008	NA	PTPRR	protein_coding	1.29003	(X3D_SOX11_DOX2d-X3D_SOX11_nDOX)-(X3D_EV_DOX2d-X3D_EV_nDOX)							RASSF2	4.28981
KRT79	ENSG00000185640.5	6.99612	5.58478	1.54305	3.61932	0.000295378	NA	KRT79	protein_coding	0.320638	(X3D_SOX11_DOX2d-X3D_SOX11_nDOX)-(X3D_EV_DOX2d-X3D_EV_nDOX)							ACTN2	6.68182
BCL11B	ENSG00000127152.16	2.82519	5.22481	2.05636	2.54081	0.0110596	NA	BCL11B	protein_coding	0.617839	(X3D_SOX11_DOX2d-X3D_SOX11_nDOX)-(X3D_EV_DOX2d-X3D_EV_nDOX)							TMSB15A	2.8521
APOL4	ENSG00000100336.16	4.13661	5.20803	1.74389	2.98645	0.00282237	NA	APOL4	protein_coding	0.406244	(X3D_SOX11_DOX2d-X3D_SOX11_nDOX)-(X3D_EV_DOX2d-X3D_EV_nDOX)							TUBA1A	2.86587
RTBDN	ENSG00000132026.12	1.46218	5.18276	2.38213	2.17569	0.0295788	NA	RTBDN	protein_coding	0.995419	(X3D_SOX11_DOX2d-X3D_SOX11_nDOX)-(X3D_EV_DOX2d-X3D_EV_nDOX)							OLFM2	1.81351
HIST1H3B	ENSG00000274267.1	1.79977	5.09449	2.27093	2.24336	0.0248739	NA	HIST1H3B	protein_coding	1.01803	(X3D_SOX11_DOX2d-X3D_SOX11_nDOX)-(X3D_EV_DOX2d-X3D_EV_nDOX)							C14orf37	1.26597
NKAIN1	ENSG00000084628.8	5.46725	4.83087	1.6599	2.91033	0.00361049	NA	NKAIN1	protein_coding	0.398848	(X3D_SOX11_DOX2d-X3D_SOX11_nDOX)-(X3D_EV_DOX2d-X3D_EV_nDOX)							LBH	3.73612
HCN4	ENSG00000138622.3	8.96263	4.80405	1.14689	4.18876	2.8048e-05	NA	HCN4	protein_coding	0.175398	(X3D_SOX11_DOX2d-X3D_SOX11_nDOX)-(X3D_EV_DOX2d-X3D_EV_nDOX)							TUBB4A	2.42448
FGD5	ENSG00000154783.9	6.32511	4.66738	1.8877	2.47253	0.0134162	NA	FGD5	protein_coding	0.41071	(X3D_SOX11_DOX2d-X3D_SOX11_nDOX)-(X3D_EV_DOX2d-X3D_EV_nDOX)							MAPK4	1.43051
DRAXIN	ENSG00000162490.6	43.5443	4.60417	0.990842	4.64672	3.37257e-06	0.000410025	DRAXIN	protein_coding	0.28363	(X3D_SOX11_DOX2d-X3D_SOX11_nDOX)-(X3D_EV_DOX2d-X3D_EV_nDOX)							SBK1	2.50534
HSPB2	ENSG00000170276.5	1.87914	4.45882	2.0325	2.19376	0.0282526	NA	HSPB2	protein_coding	0.65215	(X3D_SOX11_DOX2d-X3D_SOX11_nDOX)-(X3D_EV_DOX2d-X3D_EV_nDOX)							MDK	1.90013
RASSF2	ENSG00000101265.14	16.1777	4.28981	0.980843	4.3736	1.22216e-05	NA	RASSF2	protein_coding	0.140429	(X3D_SOX11_DOX2d-X3D_SOX11_nDOX)-(X3D_EV_DOX2d-X3D_EV_nDOX)							MEX3A	2.68398
FAM182B	ENSG00000175170.13	3.97939	4.27246	1.48846	2.8704	0.00409959	NA	FAM182B	protein_coding	0.342448	(X3D_SOX11_DOX2d-X3D_SOX11_nDOX)-(X3D_EV_DOX2d-X3D_EV_nDOX)							SLC29A4	2.38463
RAB44	ENSG00000255587.6	2.75167	4.20548	1.89029	2.22478	0.026096	NA	RAB44	protein_coding	0.530755	(X3D_SOX11_DOX2d-X3D_SOX11_nDOX)-(X3D_EV_DOX2d-X3D_EV_nDOX)							PLEKHO1	2.42797
PALD1	ENSG00000107719.8	13.4111	4.18466	1.36546	3.06465	0.00217924	NA	PALD1	protein_coding	0.234188	(X3D_SOX11_DOX2d-X3D_SOX11_nDOX)-(X3D_EV_DOX2d-X3D_EV_nDOX)							FAM171A2	2.81802
KCNF1	ENSG00000162975.4	3.10347	4.04555	1.97174	2.05177	0.0401921	NA	KCNF1	protein_coding	0.708591	(X3D_SOX11_DOX2d-X3D_SOX11_nDOX)-(X3D_EV_DOX2d-X3D_EV_nDOX)							LGALS9	1.24562
LBH	ENSG00000213626.10	24.4706	3.73612	0.743806	5.02297	5.08785e-07	0.000104272	LBH	protein_coding	0.0809629	(X3D_SOX11_DOX2d-X3D_SOX11_nDOX)-(X3D_EV_DOX2d-X3D_EV_nDOX)							DDAH2	1.27113
AC104809.3	ENSG00000226321.5	15.7589	3.72278	1.16286	3.20139	0.00136766	NA	AC104809.3	protein_coding	0.273337	(X3D_SOX11_DOX2d-X3D_SOX11_nDOX)-(X3D_EV_DOX2d-X3D_EV_nDOX)							CALML5	1.47864
FSCN3	ENSG00000106328.9	3.09539	3.6182	1.72349	2.09935	0.0357862	NA	FSCN3	protein_coding	0.41002	(X3D_SOX11_DOX2d-X3D_SOX11_nDOX)-(X3D_EV_DOX2d-X3D_EV_nDOX)							BMF	2.17158
TMEM249	ENSG00000271698.1	2.67612	3.59221	1.78709	2.01009	0.0444217	NA	TMEM249	protein_coding	0.473856	(X3D_SOX11_DOX2d-X3D_SOX11_nDOX)-(X3D_EV_DOX2d-X3D_EV_nDOX)							ADAMTS7	2.82128
AC004754.3	ENSG00000269881.1	4.61178	3.44788	1.67378	2.05994	0.0394043	NA	AC004754.3	protein_coding	0.289439	(X3D_SOX11_DOX2d-X3D_SOX11_nDOX)-(X3D_EV_DOX2d-X3D_EV_nDOX)							ADAMTS4	1.86611
GPC2	ENSG00000213420.6	219.236	3.37608	0.383373	8.80626	1.29395e-18	6.18769e-15	GPC2	protein_coding	0.0407622	(X3D_SOX11_DOX2d-X3D_SOX11_nDOX)-(X3D_EV_DOX2d-X3D_EV_nDOX)							FYN	2.24957
YPEL4	ENSG00000166793.9	4.24089	3.35664	1.59974	2.09825	0.0358833	NA	YPEL4	protein_coding	0.333913	(X3D_SOX11_DOX2d-X3D_SOX11_nDOX)-(X3D_EV_DOX2d-X3D_EV_nDOX)							TUBB3	2.57161
NELL2	ENSG00000184613.9	44.1702	3.22865	0.542136	5.95543	2.5939e-09	1.16288e-06	NELL2	protein_coding	0.0439061	(X3D_SOX11_DOX2d-X3D_SOX11_nDOX)-(X3D_EV_DOX2d-X3D_EV_nDOX)							LRRC17	3.03641
YPEL1	ENSG00000100027.13	83.3098	3.20019	0.500377	6.39556	1.59964e-10	1.34991e-07	YPEL1	protein_coding	0.0611127	(X3D_SOX11_DOX2d-X3D_SOX11_nDOX)-(X3D_EV_DOX2d-X3D_EV_nDOX)							MCF2L	1.51801
RP11-12J10.3	ENSG00000258539.1	3.08283	3.16112	1.57021	2.01319	0.0440951	NA	RP11-12J10.3	protein_coding	0.384882	(X3D_SOX11_DOX2d-X3D_SOX11_nDOX)-(X3D_EV_DOX2d-X3D_EV_nDOX)							SEPT5	#N/A
GPR97	ENSG00000182885.15	2.71022	3.10485	1.57413	1.97242	0.0485614	NA	GPR97	protein_coding	0.429993	(X3D_SOX11_DOX2d-X3D_SOX11_nDOX)-(X3D_EV_DOX2d-X3D_EV_nDOX)							KIAA1755	1.12217
CCDC108	ENSG00000181378.12	6.91362	3.08699	1.09942	2.80784	0.00498754	NA	CCDC108	protein_coding	0.208717	(X3D_SOX11_DOX2d-X3D_SOX11_nDOX)-(X3D_EV_DOX2d-X3D_EV_nDOX)							KIAA1211	1.75652
EDAR	ENSG00000135960.8	20.217	3.0647	1.03243	2.96842	0.00299335	0.0433764	EDAR	protein_coding	0.161741	(X3D_SOX11_DOX2d-X3D_SOX11_nDOX)-(X3D_EV_DOX2d-X3D_EV_nDOX)							NDRG4	3.05388
GAL3ST4	ENSG00000197093.9	122.286	3.06401	0.423454	7.23574	4.62996e-13	9.48877e-10	GAL3ST4	protein_coding	0.0442461	(X3D_SOX11_DOX2d-X3D_SOX11_nDOX)-(X3D_EV_DOX2d-X3D_EV_nDOX)							RNF122	1.42198
NDRG4	ENSG00000103034.13	25.8911	3.05388	0.652277	4.68188	2.84255e-06	0.000367381	NDRG4	protein_coding	0.0662016	(X3D_SOX11_DOX2d-X3D_SOX11_nDOX)-(X3D_EV_DOX2d-X3D_EV_nDOX)							MMP11	2.05366
LRRC17	ENSG00000128606.11	20.3632	3.03641	0.815486	3.72344	0.000196528	0.00738061	LRRC17	protein_coding	0.12834	(X3D_SOX11_DOX2d-X3D_SOX11_nDOX)-(X3D_EV_DOX2d-X3D_EV_nDOX)							CTXN1	1.60433
KIAA1644	ENSG00000138944.7	42.4065	2.98554	1.42742	2.09157	0.0364773	0.195475	KIAA1644	protein_coding	0.487064	(X3D_SOX11_DOX2d-X3D_SOX11_nDOX)-(X3D_EV_DOX2d-X3D_EV_nDOX)							RCOR2	1.57478
LA16c-431H6.6	ENSG00000261732.1	6.80023	2.87416	1.12428	2.55645	0.0105745	NA	LA16c-431H6.6	protein_coding	0.229485	(X3D_SOX11_DOX2d-X3D_SOX11_nDOX)-(X3D_EV_DOX2d-X3D_EV_nDOX)							EFNB3	0.858175
TUBA1A	ENSG00000167552.12	2071.45	2.86587	0.243098	11.7889	4.45216e-32	6.38706e-28	TUBA1A	protein_coding	0.0203991	(X3D_SOX11_DOX2d-X3D_SOX11_nDOX)-(X3D_EV_DOX2d-X3D_EV_nDOX)							CDKN1C	1.43682
TMSB15A	ENSG00000158164.6	44.6566	2.8521	0.5993	4.75905	1.94504e-06	0.000293374	TMSB15A	protein_coding	0.0872919	(X3D_SOX11_DOX2d-X3D_SOX11_nDOX)-(X3D_EV_DOX2d-X3D_EV_nDOX)							MARCKSL1	1.06239
ADAMTS7	ENSG00000136378.13	489.003	2.82128	0.466667	6.04559	1.48862e-09	7.2586e-07	ADAMTS7	protein_coding	0.0738794	(X3D_SOX11_DOX2d-X3D_SOX11_nDOX)-(X3D_EV_DOX2d-X3D_EV_nDOX)							SEPT3	#N/A
FAM171A2	ENSG00000161682.13	143.332	2.81802	0.408786	6.89364	5.43839e-12	6.53831e-09	FAM171A2	protein_coding	0.046154	(X3D_SOX11_DOX2d-X3D_SOX11_nDOX)-(X3D_EV_DOX2d-X3D_EV_nDOX)							DBN1	1.3702
AC006547.14	ENSG00000234409.6	12.1211	2.78657	1.043	2.67169	0.00754709	NA	AC006547.14	protein_coding	0.199709	(X3D_SOX11_DOX2d-X3D_SOX11_nDOX)-(X3D_EV_DOX2d-X3D_EV_nDOX)							SEMA6C	0.964017
WNT6	ENSG00000115596.3	18.9386	2.75185	0.950891	2.89397	0.00380406	NA	WNT6	protein_coding	0.187624	(X3D_SOX11_DOX2d-X3D_SOX11_nDOX)-(X3D_EV_DOX2d-X3D_EV_nDOX)							FBXO15	1.22491
GPR18	ENSG00000125245.11	14.7744	2.71041	1.00162	2.70602	0.00680949	NA	GPR18	protein_coding	0.171436	(X3D_SOX11_DOX2d-X3D_SOX11_nDOX)-(X3D_EV_DOX2d-X3D_EV_nDOX)							WNT6	2.75185
ELAVL2	ENSG00000107105.13	7.51621	2.70368	1.13727	2.37734	0.0174381	NA	ELAVL2	protein_coding	0.215962	(X3D_SOX11_DOX2d-X3D_SOX11_nDOX)-(X3D_EV_DOX2d-X3D_EV_nDOX)							D4S234E	1.01949
GLP1R	ENSG00000112164.5	6.36834	2.69302	1.10226	2.44319	0.0145581	NA	GLP1R	protein_coding	0.208207	(X3D_SOX11_DOX2d-X3D_SOX11_nDOX)-(X3D_EV_DOX2d-X3D_EV_nDOX)							NREP	2.0138
MEX3A	ENSG00000254726.2	1684.28	2.68398	0.424302	6.32565	2.52166e-10	1.64435e-07	MEX3A	protein_coding	0.063746	(X3D_SOX11_DOX2d-X3D_SOX11_nDOX)-(X3D_EV_DOX2d-X3D_EV_nDOX)							ZSCAN2	1.19517
TMSB15B	ENSG00000158427.13	13.758	2.64178	0.834891	3.16422	0.00155499	NA	TMSB15B	protein_coding	0.145969	(X3D_SOX11_DOX2d-X3D_SOX11_nDOX)-(X3D_EV_DOX2d-X3D_EV_nDOX)							KIF3C	1.40515
TUBB3	ENSG00000258947.5	24.122	2.57161	0.676171	3.80319	0.000142845	0.00606287	TUBB3	protein_coding	0.101204	(X3D_SOX11_DOX2d-X3D_SOX11_nDOX)-(X3D_EV_DOX2d-X3D_EV_nDOX)							ARNT2	1.48139
MEX3B	ENSG00000183496.5	185.371	2.54025	0.383195	6.62912	3.37683e-11	3.46028e-08	MEX3B	protein_coding	0.0423611	(X3D_SOX11_DOX2d-X3D_SOX11_nDOX)-(X3D_EV_DOX2d-X3D_EV_nDOX)							TP53I11	0.689337
SBK1	ENSG00000188322.4	422.835	2.50534	0.486719	5.14741	2.64102e-07	6.21116e-05	SBK1	protein_coding	0.0797693	(X3D_SOX11_DOX2d-X3D_SOX11_nDOX)-(X3D_EV_DOX2d-X3D_EV_nDOX)							RHOBTB1	1.6226
TOX	ENSG00000198846.5	23.5247	2.50263	0.801771	3.12138	0.00180007	0.030706	TOX	protein_coding	0.115601	(X3D_SOX11_DOX2d-X3D_SOX11_nDOX)-(X3D_EV_DOX2d-X3D_EV_nDOX)							MEIS3	1.72577
DCLK1	ENSG00000133083.13	72.1149	2.48394	0.809069	3.07012	0.00213975	0.0346298	DCLK1	protein_coding	0.208127	(X3D_SOX11_DOX2d-X3D_SOX11_nDOX)-(X3D_EV_DOX2d-X3D_EV_nDOX)							TEAD2	1.21914
FBLN2	ENSG00000163520.12	64.8845	2.46526	0.572134	4.30889	1.64076e-05	0.00138037	FBLN2	protein_coding	0.086168	(X3D_SOX11_DOX2d-X3D_SOX11_nDOX)-(X3D_EV_DOX2d-X3D_EV_nDOX)							KALRN	2.1026
PLEKHO1	ENSG00000023902.12	250.619	2.42797	0.348565	6.96562	3.26963e-12	4.69061e-09	PLEKHO1	protein_coding	0.036801	(X3D_SOX11_DOX2d-X3D_SOX11_nDOX)-(X3D_EV_DOX2d-X3D_EV_nDOX)							SWT1	0.940238
TUBB4A	ENSG00000104833.9	18.5642	2.42448	0.823738	2.94326	0.00324776	NA	TUBB4A	protein_coding	0.13894	(X3D_SOX11_DOX2d-X3D_SOX11_nDOX)-(X3D_EV_DOX2d-X3D_EV_nDOX)							ZC4H2	1.33531
IL13	ENSG00000169194.8	9.12847	2.3934	1.04613	2.28785	0.0221464	NA	IL13	protein_coding	0.210527	(X3D_SOX11_DOX2d-X3D_SOX11_nDOX)-(X3D_EV_DOX2d-X3D_EV_nDOX)							QRICH2	1.0206
SLC29A4	ENSG00000164638.9	129.971	2.38463	0.419818	5.68016	1.3457e-08	4.82636e-06	SLC29A4	protein_coding	0.046245	(X3D_SOX11_DOX2d-X3D_SOX11_nDOX)-(X3D_EV_DOX2d-X3D_EV_nDOX)							RNF144A	0.873739
2003-09-01	ENSG00000100167.18	174.557	2.36442	0.332669	7.10745	1.18209e-12	1.88425e-09	2003-09-01	protein_coding	0.0311484	(X3D_SOX11_DOX2d-X3D_SOX11_nDOX)-(X3D_EV_DOX2d-X3D_EV_nDOX)							ZFHX2	0.95167
IFFO1	ENSG00000010295.18	6.09574	2.34879	1.13504	2.06935	0.0385136	NA	IFFO1	protein_coding	0.204918	(X3D_SOX11_DOX2d-X3D_SOX11_nDOX)-(X3D_EV_DOX2d-X3D_EV_nDOX)							PCDHB2	0.979541
ANKRD1	ENSG00000148677.6	21.2927	2.33805	0.660916	3.53759	0.000403799	0.0119936	ANKRD1	protein_coding	0.0910399	(X3D_SOX11_DOX2d-X3D_SOX11_nDOX)-(X3D_EV_DOX2d-X3D_EV_nDOX)							BDH2	1.13622
FGF9	ENSG00000102678.6	70.364	2.30957	0.423883	5.44861	5.07645e-08	1.49945e-05	FGF9	protein_coding	0.036928	(X3D_SOX11_DOX2d-X3D_SOX11_nDOX)-(X3D_EV_DOX2d-X3D_EV_nDOX)							MMP2	1.6212
GNG2	ENSG00000186469.7	27.0465	2.30824	0.568161	4.06265	4.85197e-05	0.00293224	GNG2	protein_coding	0.064143	(X3D_SOX11_DOX2d-X3D_SOX11_nDOX)-(X3D_EV_DOX2d-X3D_EV_nDOX)							GNG4	1.01064
SPATA12	ENSG00000186451.1	11.1619	2.30287	1.03909	2.21623	0.0266759	NA	SPATA12	protein_coding	0.229648	(X3D_SOX11_DOX2d-X3D_SOX11_nDOX)-(X3D_EV_DOX2d-X3D_EV_nDOX)							CADM4	1.13886
KCNMB4	ENSG00000135643.4	20.3757	2.25739	0.744692	3.0313	0.002435	0.0380528	KCNMB4	protein_coding	0.0995603	(X3D_SOX11_DOX2d-X3D_SOX11_nDOX)-(X3D_EV_DOX2d-X3D_EV_nDOX)							MGAT5B	1.2967
GLI2	ENSG00000074047.19	15.9458	2.2564	0.844043	2.67332	0.00751047	NA	GLI2	protein_coding	0.144766	(X3D_SOX11_DOX2d-X3D_SOX11_nDOX)-(X3D_EV_DOX2d-X3D_EV_nDOX)							C11orf95	1.17255
FYN	ENSG00000010810.16	91.5173	2.24957	0.411652	5.46473	4.63611e-08	1.4151e-05	FYN	protein_coding	0.0422137	(X3D_SOX11_DOX2d-X3D_SOX11_nDOX)-(X3D_EV_DOX2d-X3D_EV_nDOX)							FKBP7	0.834669
GRM4	ENSG00000124493.12	7.71984	2.23996	1.09713	2.04167	0.0411847	NA	GRM4	protein_coding	0.195259	(X3D_SOX11_DOX2d-X3D_SOX11_nDOX)-(X3D_EV_DOX2d-X3D_EV_nDOX)							SALL2	1.02242
TMEM132E	ENSG00000181291.5	18.4306	2.22497	0.737021	3.01887	0.00253722	NA	TMEM132E	protein_coding	0.0935431	(X3D_SOX11_DOX2d-X3D_SOX11_nDOX)-(X3D_EV_DOX2d-X3D_EV_nDOX)							CRISPLD2	1.33066
COL2A1	ENSG00000139219.16	15.3471	2.21337	0.791124	2.79775	0.005146	NA	COL2A1	protein_coding	0.135752	(X3D_SOX11_DOX2d-X3D_SOX11_nDOX)-(X3D_EV_DOX2d-X3D_EV_nDOX)							H2AFY2	0.783718
PCDHB11	ENSG00000197479.6	9.46365	2.19131	0.975975	2.24525	0.0247518	NA	PCDHB11	protein_coding	0.199315	(X3D_SOX11_DOX2d-X3D_SOX11_nDOX)-(X3D_EV_DOX2d-X3D_EV_nDOX)							HES7	1.52627
CRHR1	ENSG00000120088.13	14.9396	2.18899	0.903194	2.42361	0.015367	NA	CRHR1	protein_coding	0.132294	(X3D_SOX11_DOX2d-X3D_SOX11_nDOX)-(X3D_EV_DOX2d-X3D_EV_nDOX)							MST1	1.00343
MYH7B	ENSG00000078814.14	8.39131	2.17474	1.00394	2.16621	0.0302952	NA	MYH7B	protein_coding	0.215494	(X3D_SOX11_DOX2d-X3D_SOX11_nDOX)-(X3D_EV_DOX2d-X3D_EV_nDOX)							ZNF627	0.750008
ASGR1	ENSG00000141505.10	10.3052	2.17425	0.9011	2.41289	0.0158267	NA	ASGR1	protein_coding	0.162	(X3D_SOX11_DOX2d-X3D_SOX11_nDOX)-(X3D_EV_DOX2d-X3D_EV_nDOX)							GATS	0.899625
BMF	ENSG00000104081.12	369.226	2.17158	0.499649	4.34621	1.3851e-05	0.00120429	BMF	protein_coding	0.0850623	(X3D_SOX11_DOX2d-X3D_SOX11_nDOX)-(X3D_EV_DOX2d-X3D_EV_nDOX)							C2orf81	0.850666
CD7	ENSG00000173762.6	13.8275	2.15412	0.904802	2.38076	0.0172769	NA	CD7	protein_coding	0.140387	(X3D_SOX11_DOX2d-X3D_SOX11_nDOX)-(X3D_EV_DOX2d-X3D_EV_nDOX)							CDH2	1.31532
SLCO2A1	ENSG00000174640.11	15.8832	2.1341	0.886625	2.407	0.0160844	NA	SLCO2A1	protein_coding	0.151747	(X3D_SOX11_DOX2d-X3D_SOX11_nDOX)-(X3D_EV_DOX2d-X3D_EV_nDOX)							MEX3D	0.866589
DNAAF1	ENSG00000154099.16	9.48542	2.11994	0.942904	2.24831	0.0245565	NA	DNAAF1	protein_coding	0.166065	(X3D_SOX11_DOX2d-X3D_SOX11_nDOX)-(X3D_EV_DOX2d-X3D_EV_nDOX)							PLEKHA4	1.02956
KALRN	ENSG00000160145.14	272.058	2.1026	0.289557	7.26144	3.82979e-13	9.15703e-10	KALRN	protein_coding	0.0243785	(X3D_SOX11_DOX2d-X3D_SOX11_nDOX)-(X3D_EV_DOX2d-X3D_EV_nDOX)							TMEM59L	1.34436
TRAF1	ENSG00000056558.9	13.6299	2.05705	0.767945	2.67864	0.00739209	NA	TRAF1	protein_coding	0.122571	(X3D_SOX11_DOX2d-X3D_SOX11_nDOX)-(X3D_EV_DOX2d-X3D_EV_nDOX)							CENPV	1.12215
MMP11	ENSG00000099953.8	175.785	2.05366	0.339667	6.04609	1.48405e-09	7.2586e-07	MMP11	protein_coding	0.0332773	(X3D_SOX11_DOX2d-X3D_SOX11_nDOX)-(X3D_EV_DOX2d-X3D_EV_nDOX)							F2R	1.97054
NREP	ENSG00000134986.12	882.664	2.0138	0.403091	4.99591	5.85594e-07	0.00011668	NREP	protein_coding	0.0567562	(X3D_SOX11_DOX2d-X3D_SOX11_nDOX)-(X3D_EV_DOX2d-X3D_EV_nDOX)							FAM227A	1.33792
SKOR1	ENSG00000188779.9	15.6328	1.99198	0.720275	2.76558	0.00568212	NA	SKOR1	protein_coding	0.0875054	(X3D_SOX11_DOX2d-X3D_SOX11_nDOX)-(X3D_EV_DOX2d-X3D_EV_nDOX)							PDZD4	1.06515
DNAI1	ENSG00000122735.14	11.2093	1.97607	0.844521	2.33988	0.0192902	NA	DNAI1	protein_coding	0.13588	(X3D_SOX11_DOX2d-X3D_SOX11_nDOX)-(X3D_EV_DOX2d-X3D_EV_nDOX)							LRRC27	0.641964
SLC6A16	ENSG00000063127.14	206.23	1.97069	0.52272	3.77007	0.0001632	0.00661374	SLC6A16	protein_coding	0.0882258	(X3D_SOX11_DOX2d-X3D_SOX11_nDOX)-(X3D_EV_DOX2d-X3D_EV_nDOX)							CBX2	0.843718
F2R	ENSG00000181104.6	137.827	1.97054	0.318283	6.19114	5.97294e-10	3.42751e-07	F2R	protein_coding	0.0265068	(X3D_SOX11_DOX2d-X3D_SOX11_nDOX)-(X3D_EV_DOX2d-X3D_EV_nDOX)							DNAJC22	0.849295
TTC25	ENSG00000204815.7	12.6909	1.96834	0.82262	2.39277	0.0167219	NA	TTC25	protein_coding	0.12203	(X3D_SOX11_DOX2d-X3D_SOX11_nDOX)-(X3D_EV_DOX2d-X3D_EV_nDOX)							MMP15	1.17885
SNED1	ENSG00000162804.12	2018.33	1.9439	0.406834	4.7781	1.76957e-06	0.000276332	SNED1	protein_coding	0.0584591	(X3D_SOX11_DOX2d-X3D_SOX11_nDOX)-(X3D_EV_DOX2d-X3D_EV_nDOX)							IGSF9	1.07752
MDK	ENSG00000110492.14	1308.28	1.90013	0.378907	5.01478	5.30932e-07	0.000107278	MDK	protein_coding	0.0505247	(X3D_SOX11_DOX2d-X3D_SOX11_nDOX)-(X3D_EV_DOX2d-X3D_EV_nDOX)							PARD6G	1.01308
ADAMTS4	ENSG00000158859.9	332.455	1.86611	0.270732	6.89284	5.4691e-12	6.53831e-09	ADAMTS4	protein_coding	0.0220175	(X3D_SOX11_DOX2d-X3D_SOX11_nDOX)-(X3D_EV_DOX2d-X3D_EV_nDOX)							ATAT1	0.974961
RFPL2	ENSG00000128253.12	8.83367	1.85815	0.916962	2.02642	0.0427213	NA	RFPL2	protein_coding	0.142556	(X3D_SOX11_DOX2d-X3D_SOX11_nDOX)-(X3D_EV_DOX2d-X3D_EV_nDOX)							MAST1	1.57068
GJB1	ENSG00000169562.9	31.8836	1.84097	0.564687	3.26016	0.0011135	0.0231176	GJB1	protein_coding	0.072903	(X3D_SOX11_DOX2d-X3D_SOX11_nDOX)-(X3D_EV_DOX2d-X3D_EV_nDOX)							CACNB3	0.922995
HGFAC	ENSG00000109758.7	31.2108	1.82888	0.544533	3.35862	0.000783319	0.0185437	HGFAC	protein_coding	0.0614459	(X3D_SOX11_DOX2d-X3D_SOX11_nDOX)-(X3D_EV_DOX2d-X3D_EV_nDOX)							TMEM86A	0.891194
CHRM1	ENSG00000168539.3	23.3408	1.82785	0.790445	2.31243	0.0207537	0.142661	CHRM1	protein_coding	0.125435	(X3D_SOX11_DOX2d-X3D_SOX11_nDOX)-(X3D_EV_DOX2d-X3D_EV_nDOX)							ZBED3	0.697586
MYO15A	ENSG00000091536.15	13.4766	1.81692	0.728998	2.49235	0.0126902	NA	MYO15A	protein_coding	0.0953969	(X3D_SOX11_DOX2d-X3D_SOX11_nDOX)-(X3D_EV_DOX2d-X3D_EV_nDOX)							MICAL1	1.07234
OPRL1	ENSG00000125510.14	13.7259	1.81391	0.756087	2.39908	0.0164363	NA	OPRL1	protein_coding	0.105735	(X3D_SOX11_DOX2d-X3D_SOX11_nDOX)-(X3D_EV_DOX2d-X3D_EV_nDOX)							PCDHGB2	0.765049
OLFM2	ENSG00000105088.7	496.509	1.81351	0.286273	6.33491	2.3748e-10	1.64435e-07	OLFM2	protein_coding	0.0266652	(X3D_SOX11_DOX2d-X3D_SOX11_nDOX)-(X3D_EV_DOX2d-X3D_EV_nDOX)							CCDC40	1.45717
PODNL1	ENSG00000132000.10	9.53895	1.80722	0.91933	1.9658	0.0493221	NA	PODNL1	protein_coding	0.173671	(X3D_SOX11_DOX2d-X3D_SOX11_nDOX)-(X3D_EV_DOX2d-X3D_EV_nDOX)							C16orf45	1.06339
CHRNB2	ENSG00000160716.4	53.002	1.78609	0.501258	3.56322	0.000366333	0.0115516	CHRNB2	protein_coding	0.0631795	(X3D_SOX11_DOX2d-X3D_SOX11_nDOX)-(X3D_EV_DOX2d-X3D_EV_nDOX)							PPP1R15A	1.15053
KIAA1211	ENSG00000109265.11	165.453	1.75652	0.3632	4.83625	1.32313e-06	0.000225971	KIAA1211	protein_coding	0.0367368	(X3D_SOX11_DOX2d-X3D_SOX11_nDOX)-(X3D_EV_DOX2d-X3D_EV_nDOX)							PCDHGB1	0.822089
CHRNE	ENSG00000108556.7	14.4653	1.74007	0.872635	1.99405	0.046147	NA	CHRNE	protein_coding	0.15969	(X3D_SOX11_DOX2d-X3D_SOX11_nDOX)-(X3D_EV_DOX2d-X3D_EV_nDOX)							CYTH2	0.736942
MEIS3	ENSG00000105419.16	241.617	1.72577	0.336628	5.12664	2.94953e-07	6.50984e-05	MEIS3	protein_coding	0.033888	(X3D_SOX11_DOX2d-X3D_SOX11_nDOX)-(X3D_EV_DOX2d-X3D_EV_nDOX)							CMTM3	1.43303
NEK10	ENSG00000163491.15	32.2954	1.72427	0.627588	2.74745	0.00600604	0.0677913	NEK10	protein_coding	0.102746	(X3D_SOX11_DOX2d-X3D_SOX11_nDOX)-(X3D_EV_DOX2d-X3D_EV_nDOX)							ZNF358	0.920316
FGF13	ENSG00000129682.12	51.0114	1.71768	0.576911	2.97737	0.00290731	0.0423998	FGF13	protein_coding	0.0932639	(X3D_SOX11_DOX2d-X3D_SOX11_nDOX)-(X3D_EV_DOX2d-X3D_EV_nDOX)							MAP3K12	1.22864
EGR2	ENSG00000122877.12	67.9702	1.71754	0.533362	3.22021	0.00128098	0.0251738	EGR2	protein_coding	0.0759235	(X3D_SOX11_DOX2d-X3D_SOX11_nDOX)-(X3D_EV_DOX2d-X3D_EV_nDOX)							B4GALNT4	1.02333
ADAMTS18	ENSG00000140873.14	15.9529	1.71685	0.86593	1.98267	0.0474046	NA	ADAMTS18	protein_coding	0.157825	(X3D_SOX11_DOX2d-X3D_SOX11_nDOX)-(X3D_EV_DOX2d-X3D_EV_nDOX)							FAM171A1	0.845383
PTX3	ENSG00000163661.3	105.717	1.69832	0.647578	2.62258	0.00872672	0.0843939	PTX3	protein_coding	0.129267	(X3D_SOX11_DOX2d-X3D_SOX11_nDOX)-(X3D_EV_DOX2d-X3D_EV_nDOX)							RGL1	1.03125
CELF4	ENSG00000101489.17	13.8561	1.69289	0.67888	2.49366	0.0126435	NA	CELF4	protein_coding	0.085989	(X3D_SOX11_DOX2d-X3D_SOX11_nDOX)-(X3D_EV_DOX2d-X3D_EV_nDOX)							GRB10	1.11453
MYH15	ENSG00000144821.8	26.972	1.67456	0.559506	2.99292	0.00276318	0.0409933	MYH15	protein_coding	0.0680257	(X3D_SOX11_DOX2d-X3D_SOX11_nDOX)-(X3D_EV_DOX2d-X3D_EV_nDOX)							TGIF2	0.662594
ATP6V1G2	ENSG00000213760.9	19.3338	1.65704	0.656986	2.52219	0.0116626	0.101155	ATP6V1G2	protein_coding	0.092037	(X3D_SOX11_DOX2d-X3D_SOX11_nDOX)-(X3D_EV_DOX2d-X3D_EV_nDOX)							PLCG1	0.796054
LTK	ENSG00000062524.14	11.8552	1.64623	0.784324	2.09891	0.0358247	NA	LTK	protein_coding	0.122399	(X3D_SOX11_DOX2d-X3D_SOX11_nDOX)-(X3D_EV_DOX2d-X3D_EV_nDOX)							TMEM98	1.12089
NOTCH2NL	ENSG00000264343.4	11.164	1.64027	0.808344	2.02917	0.0424405	NA	NOTCH2NL	protein_coding	0.127437	(X3D_SOX11_DOX2d-X3D_SOX11_nDOX)-(X3D_EV_DOX2d-X3D_EV_nDOX)							HOXC9	1.18498
HSD17B14	ENSG00000087076.7	11.6933	1.63793	0.772905	2.11919	0.0340748	NA	HSD17B14	protein_coding	0.118029	(X3D_SOX11_DOX2d-X3D_SOX11_nDOX)-(X3D_EV_DOX2d-X3D_EV_nDOX)							CDR2L	0.656252
FXYD6	ENSG00000137726.14	318.932	1.63049	0.496616	3.2832	0.00102636	0.0221084	FXYD6	protein_coding	0.0833705	(X3D_SOX11_DOX2d-X3D_SOX11_nDOX)-(X3D_EV_DOX2d-X3D_EV_nDOX)							FZD2	0.762512
MAFB	ENSG00000204103.3	62.8228	1.62356	0.404418	4.01457	5.95549e-05	0.00328606	MAFB	protein_coding	0.0364936	(X3D_SOX11_DOX2d-X3D_SOX11_nDOX)-(X3D_EV_DOX2d-X3D_EV_nDOX)							FAM3D	-0.780822
TMEM88	ENSG00000167874.6	28.1877	1.62317	0.575185	2.82199	0.00477262	0.0585697	TMEM88	protein_coding	0.0714098	(X3D_SOX11_DOX2d-X3D_SOX11_nDOX)-(X3D_EV_DOX2d-X3D_EV_nDOX)							ZNF821	0.684314
RHOBTB1	ENSG00000072422.15	250.649	1.6226	0.284532	5.70269	1.17933e-08	4.45228e-06	RHOBTB1	protein_coding	0.0240543	(X3D_SOX11_DOX2d-X3D_SOX11_nDOX)-(X3D_EV_DOX2d-X3D_EV_nDOX)							ANO8	0.719643
MMP2	ENSG00000087245.11	1448.94	1.6212	0.455567	3.55863	0.000372789	0.0116276	MMP2	protein_coding	0.0736623	(X3D_SOX11_DOX2d-X3D_SOX11_nDOX)-(X3D_EV_DOX2d-X3D_EV_nDOX)							STK38L	0.790196
KCNA2	ENSG00000177301.12	17.1227	1.62028	0.76634	2.11432	0.0344884	NA	KCNA2	protein_coding	0.132816	(X3D_SOX11_DOX2d-X3D_SOX11_nDOX)-(X3D_EV_DOX2d-X3D_EV_nDOX)							ARHGEF19	0.785965
CTXN1	ENSG00000178531.5	405.445	1.60433	0.26551	6.04245	1.5179e-09	7.2586e-07	CTXN1	protein_coding	0.0219671	(X3D_SOX11_DOX2d-X3D_SOX11_nDOX)-(X3D_EV_DOX2d-X3D_EV_nDOX)							CCNJ	0.774786
PGM2L1	ENSG00000165434.7	62.8523	1.59347	0.454649	3.50483	0.000456892	0.0129537	PGM2L1	protein_coding	0.0535148	(X3D_SOX11_DOX2d-X3D_SOX11_nDOX)-(X3D_EV_DOX2d-X3D_EV_nDOX)							SMARCD3	1.11434
RORB	ENSG00000198963.9	25.0652	1.59133	0.652139	2.44017	0.0146803	0.116005	RORB	protein_coding	0.103352	(X3D_SOX11_DOX2d-X3D_SOX11_nDOX)-(X3D_EV_DOX2d-X3D_EV_nDOX)							C9orf116	0.880404
PCDHB5	ENSG00000113209.8	15.1131	1.58269	0.766359	2.06521	0.038903	NA	PCDHB5	protein_coding	0.112044	(X3D_SOX11_DOX2d-X3D_SOX11_nDOX)-(X3D_EV_DOX2d-X3D_EV_nDOX)							ZSCAN9	0.6753
RCOR2	ENSG00000167771.5	156.438	1.57478	0.37661	4.18147	2.89632e-05	0.00208797	RCOR2	protein_coding	0.0422166	(X3D_SOX11_DOX2d-X3D_SOX11_nDOX)-(X3D_EV_DOX2d-X3D_EV_nDOX)							ZNF74	0.845268
MAST1	ENSG00000105613.8	109.662	1.57068	0.306221	5.12923	2.90931e-07	6.50984e-05	MAST1	protein_coding	0.0218426	(X3D_SOX11_DOX2d-X3D_SOX11_nDOX)-(X3D_EV_DOX2d-X3D_EV_nDOX)							EVL	0.848247
NFE2	ENSG00000123405.12	99.0111	1.54792	0.338643	4.57096	4.85497e-06	0.000531675	NFE2	protein_coding	0.0300945	(X3D_SOX11_DOX2d-X3D_SOX11_nDOX)-(X3D_EV_DOX2d-X3D_EV_nDOX)							SMOX	0.845797
OLFML2A	ENSG00000185585.18	25.7349	1.53589	0.597198	2.57183	0.0101164	0.0924754	OLFML2A	protein_coding	0.0784921	(X3D_SOX11_DOX2d-X3D_SOX11_nDOX)-(X3D_EV_DOX2d-X3D_EV_nDOX)							ZNF250	0.838886
HES7	ENSG00000179111.7	24.6592	1.52627	0.686188	2.22427	0.0261305	0.162915	HES7	protein_coding	0.106498	(X3D_SOX11_DOX2d-X3D_SOX11_nDOX)-(X3D_EV_DOX2d-X3D_EV_nDOX)							TMEM206	0.849116
A2M	ENSG00000175899.13	75.8638	1.52586	0.422863	3.60842	0.000308073	0.0103216	A2M	protein_coding	0.0488431	(X3D_SOX11_DOX2d-X3D_SOX11_nDOX)-(X3D_EV_DOX2d-X3D_EV_nDOX)							KLHL7	0.907652
MCF2L	ENSG00000126217.19	66.4459	1.51801	0.450531	3.36939	0.000753349	0.0180427	MCF2L	protein_coding	0.0455495	(X3D_SOX11_DOX2d-X3D_SOX11_nDOX)-(X3D_EV_DOX2d-X3D_EV_nDOX)							TCF3	0.849852
AMY2B	ENSG00000240038.5	55.3509	1.50709	0.444911	3.38741	0.000705568	0.0172732	AMY2B	protein_coding	0.0469962	(X3D_SOX11_DOX2d-X3D_SOX11_nDOX)-(X3D_EV_DOX2d-X3D_EV_nDOX)							PDE7A	0.639355
EDIL3	ENSG00000164176.11	33.0399	1.50122	0.460829	3.25766	0.00112335	0.0232549	EDIL3	protein_coding	0.0453373	(X3D_SOX11_DOX2d-X3D_SOX11_nDOX)-(X3D_EV_DOX2d-X3D_EV_nDOX)							KIAA0895L	0.703972
DLX2	ENSG00000115844.9	59.0672	1.49427	0.532549	2.80588	0.00501798	0.0605959	DLX2	protein_coding	0.0704818	(X3D_SOX11_DOX2d-X3D_SOX11_nDOX)-(X3D_EV_DOX2d-X3D_EV_nDOX)							ARHGEF25	0.719292
HEY1	ENSG00000164683.15	56.0333	1.48398	0.407812	3.63889	0.000273816	0.00953204	HEY1	protein_coding	0.0353949	(X3D_SOX11_DOX2d-X3D_SOX11_nDOX)-(X3D_EV_DOX2d-X3D_EV_nDOX)							S100A14	-1.00393
ARNT2	ENSG00000172379.17	871.996	1.48139	0.230589	6.42438	1.32411e-10	1.18723e-07	ARNT2	protein_coding	0.0177403	(X3D_SOX11_DOX2d-X3D_SOX11_nDOX)-(X3D_EV_DOX2d-X3D_EV_nDOX)							LIPG	-0.787392
CALML5	ENSG00000178372.7	223.401	1.47864	0.319184	4.63255	3.61196e-06	0.000428242	CALML5	protein_coding	0.0302478	(X3D_SOX11_DOX2d-X3D_SOX11_nDOX)-(X3D_EV_DOX2d-X3D_EV_nDOX)							COMTD1	-0.730199
EFR3B	ENSG00000084710.12	25.8879	1.47237	0.622152	2.36658	0.0179534	0.13094	EFR3B	protein_coding	0.0868325	(X3D_SOX11_DOX2d-X3D_SOX11_nDOX)-(X3D_EV_DOX2d-X3D_EV_nDOX)							TAP2	-0.822201
CCDC40	ENSG00000141519.13	271.081	1.45717	0.277292	5.25501	1.48019e-07	3.59912e-05	CCDC40	protein_coding	0.0225604	(X3D_SOX11_DOX2d-X3D_SOX11_nDOX)-(X3D_EV_DOX2d-X3D_EV_nDOX)							INSIG1	-1.17217
B3GALT1	ENSG00000172318.5	16.7389	1.45509	0.69769	2.08558	0.0370163	NA	B3GALT1	protein_coding	0.0952156	(X3D_SOX11_DOX2d-X3D_SOX11_nDOX)-(X3D_EV_DOX2d-X3D_EV_nDOX)							PRSS23	-0.956368
CDKN1C	ENSG00000129757.11	21.6441	1.43682	0.569717	2.52198	0.0116696	0.101155	CDKN1C	protein_coding	0.0648481	(X3D_SOX11_DOX2d-X3D_SOX11_nDOX)-(X3D_EV_DOX2d-X3D_EV_nDOX)							SH2D4A	-0.590631
CMTM3	ENSG00000140931.18	280.198	1.43303	0.259486	5.52257	3.34079e-08	1.06504e-05	CMTM3	protein_coding	0.0200516	(X3D_SOX11_DOX2d-X3D_SOX11_nDOX)-(X3D_EV_DOX2d-X3D_EV_nDOX)							HSD17B8	-0.66315
NFATC1	ENSG00000131196.16	30.1791	1.43135	0.604124	2.36929	0.0178222	0.13051	NFATC1	protein_coding	0.0874147	(X3D_SOX11_DOX2d-X3D_SOX11_nDOX)-(X3D_EV_DOX2d-X3D_EV_nDOX)							ADAM12	-0.712411
MAPK4	ENSG00000141639.10	121.837	1.43051	0.399864	3.5775	0.000346901	0.0111584	MAPK4	protein_coding	0.0454893	(X3D_SOX11_DOX2d-X3D_SOX11_nDOX)-(X3D_EV_DOX2d-X3D_EV_nDOX)							FUT3	-1.0556
RNF122	ENSG00000133874.1	64.04	1.42198	0.49967	2.84583	0.0044296	0.0556959	RNF122	protein_coding	0.0705159	(X3D_SOX11_DOX2d-X3D_SOX11_nDOX)-(X3D_EV_DOX2d-X3D_EV_nDOX)							AGFG2	-0.63617
KIF3C	ENSG00000084731.12	408.52	1.40515	0.26245	5.35396	8.60521e-08	2.32925e-05	KIF3C	protein_coding	0.021772	(X3D_SOX11_DOX2d-X3D_SOX11_nDOX)-(X3D_EV_DOX2d-X3D_EV_nDOX)							PLCG2	-1.05108
CCDC113	ENSG00000103021.8	108.815	1.39634	0.315931	4.41976	9.88123e-06	0.000963716	CCDC113	protein_coding	0.0244824	(X3D_SOX11_DOX2d-X3D_SOX11_nDOX)-(X3D_EV_DOX2d-X3D_EV_nDOX)							GPRC5A	-0.923059
COL4A1	ENSG00000187498.13	1197.79	1.39246	0.223212	6.2383	4.42342e-10	2.75906e-07	COL4A1	protein_coding	0.0168334	(X3D_SOX11_DOX2d-X3D_SOX11_nDOX)-(X3D_EV_DOX2d-X3D_EV_nDOX)							ALDH3B1	-1.54083
PROX1	ENSG00000117707.14	27.6982	1.38827	0.704169	1.97151	0.0486658	0.231947	PROX1	protein_coding	0.105113	(X3D_SOX11_DOX2d-X3D_SOX11_nDOX)-(X3D_EV_DOX2d-X3D_EV_nDOX)							ALS2CL	-1.14416
CORO2B	ENSG00000103647.11	26.7631	1.38539	0.56911	2.43431	0.0149203	0.117415	CORO2B	protein_coding	0.0717218	(X3D_SOX11_DOX2d-X3D_SOX11_nDOX)-(X3D_EV_DOX2d-X3D_EV_nDOX)							KLHDC7A	-0.682318
ADAM11	ENSG00000073670.12	40.4174	1.37669	0.429427	3.20589	0.00134646	0.0256867	ADAM11	protein_coding	0.0374863	(X3D_SOX11_DOX2d-X3D_SOX11_nDOX)-(X3D_EV_DOX2d-X3D_EV_nDOX)							RHOF	-1.068
2005-09-01	ENSG00000184702.16	343.096	1.37538	0.225426	6.10124	1.05251e-09	5.80742e-07	2005-09-01	protein_coding	0.0145536	(X3D_SOX11_DOX2d-X3D_SOX11_nDOX)-(X3D_EV_DOX2d-X3D_EV_nDOX)							RRAS	-1.01877
DBN1	ENSG00000113758.12	5195.62	1.3702	0.18158	7.54599	4.48868e-14	1.28789e-10	DBN1	protein_coding	0.0116399	(X3D_SOX11_DOX2d-X3D_SOX11_nDOX)-(X3D_EV_DOX2d-X3D_EV_nDOX)							EML2	-0.696244
CEMIP	ENSG00000103888.14	293.051	1.36293	0.289282	4.71144	2.45972e-06	0.000342593	CEMIP	protein_coding	0.0264249	(X3D_SOX11_DOX2d-X3D_SOX11_nDOX)-(X3D_EV_DOX2d-X3D_EV_nDOX)							RAB26	-0.920369
ST6GALNAC3	ENSG00000184005.10	20.2525	1.35506	0.623706	2.17259	0.0298113	0.174381	ST6GALNAC3	protein_coding	0.07815	(X3D_SOX11_DOX2d-X3D_SOX11_nDOX)-(X3D_EV_DOX2d-X3D_EV_nDOX)							NCEH1	-0.838613
TMEM59L	ENSG00000105696.7	49.7576	1.34436	0.619723	2.16929	0.0300609	0.175402	TMEM59L	protein_coding	0.0805447	(X3D_SOX11_DOX2d-X3D_SOX11_nDOX)-(X3D_EV_DOX2d-X3D_EV_nDOX)							BAIAP2L2	-0.64416
FAM227A	ENSG00000184949.14	310.543	1.33792	0.277626	4.81913	1.44185e-06	0.00024052	FAM227A	protein_coding	0.0234048	(X3D_SOX11_DOX2d-X3D_SOX11_nDOX)-(X3D_EV_DOX2d-X3D_EV_nDOX)							TGM5	-1.03793
ZC4H2	ENSG00000126970.14	218.544	1.33531	0.307132	4.34768	1.37588e-05	0.00120356	ZC4H2	protein_coding	0.0282721	(X3D_SOX11_DOX2d-X3D_SOX11_nDOX)-(X3D_EV_DOX2d-X3D_EV_nDOX)							FGFBP1	-0.979131
CRISPLD2	ENSG00000103196.10	156.611	1.33066	0.320064	4.15748	3.21778e-05	0.00223006	CRISPLD2	protein_coding	0.0273691	(X3D_SOX11_DOX2d-X3D_SOX11_nDOX)-(X3D_EV_DOX2d-X3D_EV_nDOX)							IFI35	-1.07736
PLEKHG2	ENSG00000090924.13	900.864	1.32837	0.219602	6.04901	1.45739e-09	7.2586e-07	PLEKHG2	protein_coding	0.0158421	(X3D_SOX11_DOX2d-X3D_SOX11_nDOX)-(X3D_EV_DOX2d-X3D_EV_nDOX)							C10orf54	-0.954298
CYP21A2	ENSG00000231852.5	25.5807	1.32786	0.638667	2.07911	0.0376072	0.198599	CYP21A2	protein_coding	0.102379	(X3D_SOX11_DOX2d-X3D_SOX11_nDOX)-(X3D_EV_DOX2d-X3D_EV_nDOX)							RAET1E	-1.45039
CDH2	ENSG00000170558.7	179.491	1.31532	0.353553	3.72028	0.000199002	0.00743121	CDH2	protein_coding	0.0377716	(X3D_SOX11_DOX2d-X3D_SOX11_nDOX)-(X3D_EV_DOX2d-X3D_EV_nDOX)							CAPN12	-0.908076
MGAT5B	ENSG00000167889.11	153.357	1.2967	0.420776	3.08169	0.0020583	0.0337467	MGAT5B	protein_coding	0.0531988	(X3D_SOX11_DOX2d-X3D_SOX11_nDOX)-(X3D_EV_DOX2d-X3D_EV_nDOX)							TGM2	-1.31344
RSPH1	ENSG00000160188.8	20.5899	1.27566	0.640329	1.9922	0.0463496	0.225553	RSPH1	protein_coding	0.0941383	(X3D_SOX11_DOX2d-X3D_SOX11_nDOX)-(X3D_EV_DOX2d-X3D_EV_nDOX)							PAPPA	-1.67202
DDAH2	ENSG00000213722.7	543.493	1.27113	0.214126	5.93636	2.91418e-09	1.26687e-06	DDAH2	protein_coding	0.0142223	(X3D_SOX11_DOX2d-X3D_SOX11_nDOX)-(X3D_EV_DOX2d-X3D_EV_nDOX)							IVL	-0.922326
LRRC16B	ENSG00000186648.13	27.7025	1.27039	0.521189	2.43749	0.0147897	0.116515	LRRC16B	protein_coding	0.0511561	(X3D_SOX11_DOX2d-X3D_SOX11_nDOX)-(X3D_EV_DOX2d-X3D_EV_nDOX)							CD14	-1.86083
C14orf37	ENSG00000139971.14	36.2705	1.26597	0.624222	2.02808	0.0425526	0.213906	C14orf37	protein_coding	0.0950295	(X3D_SOX11_DOX2d-X3D_SOX11_nDOX)-(X3D_EV_DOX2d-X3D_EV_nDOX)							PTGES	-1.0577
CHODL	ENSG00000154645.12	30.4183	1.26346	0.605667	2.08607	0.0369724	0.196981	CHODL	protein_coding	0.0954024	(X3D_SOX11_DOX2d-X3D_SOX11_nDOX)-(X3D_EV_DOX2d-X3D_EV_nDOX)							SPRR1A	-1.18958
LGALS9	ENSG00000168961.15	275.853	1.24562	0.311707	3.99612	6.43878e-05	0.00351219	LGALS9	protein_coding	0.0301788	(X3D_SOX11_DOX2d-X3D_SOX11_nDOX)-(X3D_EV_DOX2d-X3D_EV_nDOX)							PLA2G4F	-1.73902
THSD7A	ENSG00000005108.14	61.1774	1.23808	0.501562	2.46845	0.01357	0.110746	THSD7A	protein_coding	0.0547076	(X3D_SOX11_DOX2d-X3D_SOX11_nDOX)-(X3D_EV_DOX2d-X3D_EV_nDOX)
DCX	ENSG00000077279.15	140.877	1.23263	0.329203	3.74429	0.000180906	0.00713404	DCX	protein_coding	0.0296688	(X3D_SOX11_DOX2d-X3D_SOX11_nDOX)-(X3D_EV_DOX2d-X3D_EV_nDOX)
MAP3K12	ENSG00000139625.11	608.278	1.22864	0.229421	5.3554	8.53663e-08	2.32925e-05	MAP3K12	protein_coding	0.0169117	(X3D_SOX11_DOX2d-X3D_SOX11_nDOX)-(X3D_EV_DOX2d-X3D_EV_nDOX)
SOCS2	ENSG00000120833.12	121.207	1.22722	0.281096	4.36584	1.26633e-05	0.00114256	SOCS2	protein_coding	0.019076	(X3D_SOX11_DOX2d-X3D_SOX11_nDOX)-(X3D_EV_DOX2d-X3D_EV_nDOX)
FBXO15	ENSG00000141665.10	63.8705	1.22491	0.347018	3.52982	0.000415837	0.0121747	FBXO15	protein_coding	0.024893	(X3D_SOX11_DOX2d-X3D_SOX11_nDOX)-(X3D_EV_DOX2d-X3D_EV_nDOX)
TEAD2	ENSG00000074219.12	2095.06	1.21914	0.228014	5.34679	8.953e-08	2.37851e-05	TEAD2	protein_coding	0.0181513	(X3D_SOX11_DOX2d-X3D_SOX11_nDOX)-(X3D_EV_DOX2d-X3D_EV_nDOX)
BEAN1	ENSG00000166546.12	16.9728	1.21612	0.620278	1.96061	0.0499246	NA	BEAN1	protein_coding	0.0793642	(X3D_SOX11_DOX2d-X3D_SOX11_nDOX)-(X3D_EV_DOX2d-X3D_EV_nDOX)
ZSCAN2	ENSG00000176371.12	282.519	1.19517	0.240093	4.97793	6.42678e-07	0.000126299	ZSCAN2	protein_coding	0.016492	(X3D_SOX11_DOX2d-X3D_SOX11_nDOX)-(X3D_EV_DOX2d-X3D_EV_nDOX)
NLGN3	ENSG00000196338.11	72.9706	1.19454	0.353166	3.38237	0.000718626	0.0174736	NLGN3	protein_coding	0.0270669	(X3D_SOX11_DOX2d-X3D_SOX11_nDOX)-(X3D_EV_DOX2d-X3D_EV_nDOX)
BAI1	ENSG00000181790.9	90.0823	1.18853	0.339675	3.49903	0.000466954	0.0131352	BAI1	protein_coding	0.0278046	(X3D_SOX11_DOX2d-X3D_SOX11_nDOX)-(X3D_EV_DOX2d-X3D_EV_nDOX)
HOXC9	ENSG00000180806.4	121.058	1.18498	0.254264	4.66042	3.15564e-06	0.000393659	HOXC9	protein_coding	0.0139058	(X3D_SOX11_DOX2d-X3D_SOX11_nDOX)-(X3D_EV_DOX2d-X3D_EV_nDOX)
POU5F1B	ENSG00000212993.4	35.4303	1.17958	0.501731	2.35102	0.0187222	0.133759	POU5F1B	protein_coding	0.0588783	(X3D_SOX11_DOX2d-X3D_SOX11_nDOX)-(X3D_EV_DOX2d-X3D_EV_nDOX)
MMP15	ENSG00000102996.4	877.83	1.17885	0.203249	5.80003	6.63037e-09	2.6422e-06	MMP15	protein_coding	0.0133965	(X3D_SOX11_DOX2d-X3D_SOX11_nDOX)-(X3D_EV_DOX2d-X3D_EV_nDOX)
C11orf95	ENSG00000188070.9	1104.19	1.17255	0.184088	6.36951	1.89631e-10	1.43182e-07	C11orf95	protein_coding	0.0111112	(X3D_SOX11_DOX2d-X3D_SOX11_nDOX)-(X3D_EV_DOX2d-X3D_EV_nDOX)
ENTPD2	ENSG00000054179.10	3483.23	1.17137	0.174112	6.7277	1.72365e-11	1.90212e-08	ENTPD2	protein_coding	0.0105444	(X3D_SOX11_DOX2d-X3D_SOX11_nDOX)-(X3D_EV_DOX2d-X3D_EV_nDOX)
HIST2H2BF	ENSG00000203814.6	45.9447	1.16784	0.429123	2.72146	0.00649946	0.0709599	HIST2H2BF	protein_coding	0.0416737	(X3D_SOX11_DOX2d-X3D_SOX11_nDOX)-(X3D_EV_DOX2d-X3D_EV_nDOX)
PPP1R15A	ENSG00000087074.7	537.248	1.15053	0.276568	4.16001	3.18236e-05	0.00221622	PPP1R15A	protein_coding	0.0256216	(X3D_SOX11_DOX2d-X3D_SOX11_nDOX)-(X3D_EV_DOX2d-X3D_EV_nDOX)
EMILIN1	ENSG00000138080.12	27.9828	1.14601	0.536012	2.13803	0.0325139	0.182848	EMILIN1	protein_coding	0.0630089	(X3D_SOX11_DOX2d-X3D_SOX11_nDOX)-(X3D_EV_DOX2d-X3D_EV_nDOX)
BCAN	ENSG00000132692.17	30.6353	1.14007	0.488288	2.33483	0.0195522	0.137162	BCAN	protein_coding	0.0487494	(X3D_SOX11_DOX2d-X3D_SOX11_nDOX)-(X3D_EV_DOX2d-X3D_EV_nDOX)
CADM4	ENSG00000105767.2	2440.57	1.13886	0.367708	3.0972	0.00195356	0.0327023	CADM4	protein_coding	0.0482105	(X3D_SOX11_DOX2d-X3D_SOX11_nDOX)-(X3D_EV_DOX2d-X3D_EV_nDOX)
TCN2	ENSG00000185339.7	175.997	1.13765	0.330478	3.44245	0.000576472	0.0150216	TCN2	protein_coding	0.0325192	(X3D_SOX11_DOX2d-X3D_SOX11_nDOX)-(X3D_EV_DOX2d-X3D_EV_nDOX)
BDH2	ENSG00000164039.13	427.732	1.13622	0.245104	4.63568	3.55764e-06	0.000425316	BDH2	protein_coding	0.0188723	(X3D_SOX11_DOX2d-X3D_SOX11_nDOX)-(X3D_EV_DOX2d-X3D_EV_nDOX)
PCDHB7	ENSG00000113212.6	33.0949	1.13384	0.499219	2.27122	0.0231336	0.151802	PCDHB7	protein_coding	0.0572488	(X3D_SOX11_DOX2d-X3D_SOX11_nDOX)-(X3D_EV_DOX2d-X3D_EV_nDOX)
PCDHB3	ENSG00000113205.4	32.9925	1.12685	0.492997	2.28572	0.0222708	0.149298	PCDHB3	protein_coding	0.048131	(X3D_SOX11_DOX2d-X3D_SOX11_nDOX)-(X3D_EV_DOX2d-X3D_EV_nDOX)
KIAA1755	ENSG00000149633.10	1189.25	1.12217	0.349679	3.20914	0.00133135	0.0256025	KIAA1755	protein_coding	0.0429906	(X3D_SOX11_DOX2d-X3D_SOX11_nDOX)-(X3D_EV_DOX2d-X3D_EV_nDOX)
CENPV	ENSG00000166582.8	166.448	1.12215	0.272199	4.12253	3.7473e-05	0.00252389	CENPV	protein_coding	0.0194655	(X3D_SOX11_DOX2d-X3D_SOX11_nDOX)-(X3D_EV_DOX2d-X3D_EV_nDOX)
CD101	ENSG00000134256.11	23.406	1.12139	0.534125	2.0995	0.0357731	0.193369	CD101	protein_coding	0.0550685	(X3D_SOX11_DOX2d-X3D_SOX11_nDOX)-(X3D_EV_DOX2d-X3D_EV_nDOX)
TMEM98	ENSG00000006042.10	208.678	1.12089	0.287667	3.8965	9.75917e-05	0.00456393	TMEM98	protein_coding	0.0237953	(X3D_SOX11_DOX2d-X3D_SOX11_nDOX)-(X3D_EV_DOX2d-X3D_EV_nDOX)
ATF3	ENSG00000162772.15	48.4911	1.11584	0.504007	2.21394	0.0268327	0.165211	ATF3	protein_coding	0.0655249	(X3D_SOX11_DOX2d-X3D_SOX11_nDOX)-(X3D_EV_DOX2d-X3D_EV_nDOX)
GRB10	ENSG00000106070.16	558.377	1.11453	0.195117	5.7121	1.11593e-08	4.32679e-06	GRB10	protein_coding	0.0115013	(X3D_SOX11_DOX2d-X3D_SOX11_nDOX)-(X3D_EV_DOX2d-X3D_EV_nDOX)
SMARCD3	ENSG00000082014.15	390.301	1.11434	0.227364	4.90114	9.528e-07	0.000170861	SMARCD3	protein_coding	0.0155161	(X3D_SOX11_DOX2d-X3D_SOX11_nDOX)-(X3D_EV_DOX2d-X3D_EV_nDOX)
FOXD4	ENSG00000170122.5	35.5423	1.10713	0.458909	2.41254	0.0158419	0.121089	FOXD4	protein_coding	0.0440684	(X3D_SOX11_DOX2d-X3D_SOX11_nDOX)-(X3D_EV_DOX2d-X3D_EV_nDOX)
PTN	ENSG00000105894.10	62.5213	1.08871	0.45181	2.40967	0.0159671	0.12152	PTN	protein_coding	0.0481744	(X3D_SOX11_DOX2d-X3D_SOX11_nDOX)-(X3D_EV_DOX2d-X3D_EV_nDOX)
KIAA1549L	ENSG00000110427.13	111.271	1.08632	0.279762	3.88302	0.000103166	0.00474366	KIAA1549L	protein_coding	0.0161828	(X3D_SOX11_DOX2d-X3D_SOX11_nDOX)-(X3D_EV_DOX2d-X3D_EV_nDOX)
LRRC66	ENSG00000188993.3	36.807	1.08603	0.476994	2.27682	0.0227968	0.150805	LRRC66	protein_coding	0.0499251	(X3D_SOX11_DOX2d-X3D_SOX11_nDOX)-(X3D_EV_DOX2d-X3D_EV_nDOX)
TECTA	ENSG00000109927.8	52.4532	1.08408	0.466918	2.32178	0.020245	0.140307	TECTA	protein_coding	0.0528452	(X3D_SOX11_DOX2d-X3D_SOX11_nDOX)-(X3D_EV_DOX2d-X3D_EV_nDOX)
IGSF9	ENSG00000085552.15	1583.84	1.07752	0.167352	6.43866	1.20535e-10	1.1528e-07	IGSF9	protein_coding	0.00934978	(X3D_SOX11_DOX2d-X3D_SOX11_nDOX)-(X3D_EV_DOX2d-X3D_EV_nDOX)
RTN1	ENSG00000139970.15	300.558	1.07742	0.266497	4.04289	5.27973e-05	0.00306198	RTN1	protein_coding	0.0210229	(X3D_SOX11_DOX2d-X3D_SOX11_nDOX)-(X3D_EV_DOX2d-X3D_EV_nDOX)
ABCG1	ENSG00000160179.17	125.174	1.07366	0.406108	2.64378	0.0081987	0.0811722	ABCG1	protein_coding	0.0491778	(X3D_SOX11_DOX2d-X3D_SOX11_nDOX)-(X3D_EV_DOX2d-X3D_EV_nDOX)
MICAL1	ENSG00000135596.16	1320.28	1.07234	0.18897	5.67467	1.3896e-08	4.86223e-06	MICAL1	protein_coding	0.0119167	(X3D_SOX11_DOX2d-X3D_SOX11_nDOX)-(X3D_EV_DOX2d-X3D_EV_nDOX)
KIF26B	ENSG00000162849.14	29.4037	1.07151	0.544473	1.96797	0.0490714	0.232951	KIF26B	protein_coding	0.0641924	(X3D_SOX11_DOX2d-X3D_SOX11_nDOX)-(X3D_EV_DOX2d-X3D_EV_nDOX)
PPIL6	ENSG00000185250.14	38.8307	1.06965	0.450105	2.37645	0.01748	0.129271	PPIL6	protein_coding	0.0429681	(X3D_SOX11_DOX2d-X3D_SOX11_nDOX)-(X3D_EV_DOX2d-X3D_EV_nDOX)
EFCAB6	ENSG00000186976.13	29.0173	1.06717	0.49278	2.16561	0.0303411	0.17601	EFCAB6	protein_coding	0.0468621	(X3D_SOX11_DOX2d-X3D_SOX11_nDOX)-(X3D_EV_DOX2d-X3D_EV_nDOX)
PDZD4	ENSG00000067840.11	59.9895	1.06515	0.409918	2.59845	0.00936453	0.0879212	PDZD4	protein_coding	0.0409484	(X3D_SOX11_DOX2d-X3D_SOX11_nDOX)-(X3D_EV_DOX2d-X3D_EV_nDOX)
C16orf45	ENSG00000166780.9	168.569	1.06339	0.284067	3.74345	0.000181509	0.00713404	C16orf45	protein_coding	0.0213624	(X3D_SOX11_DOX2d-X3D_SOX11_nDOX)-(X3D_EV_DOX2d-X3D_EV_nDOX)
VGF	ENSG00000128564.6	32.4152	1.06271	0.510789	2.08052	0.0374779	0.198187	VGF	protein_coding	0.0622642	(X3D_SOX11_DOX2d-X3D_SOX11_nDOX)-(X3D_EV_DOX2d-X3D_EV_nDOX)
MARCKSL1	ENSG00000175130.6	8195.58	1.06239	0.1972	5.38739	7.14875e-08	2.0109e-05	MARCKSL1	protein_coding	0.0138708	(X3D_SOX11_DOX2d-X3D_SOX11_nDOX)-(X3D_EV_DOX2d-X3D_EV_nDOX)
RAG1	ENSG00000166349.8	24.2842	1.05395	0.506586	2.0805	0.0374795	0.198187	RAG1	protein_coding	0.0489761	(X3D_SOX11_DOX2d-X3D_SOX11_nDOX)-(X3D_EV_DOX2d-X3D_EV_nDOX)
KLHL31	ENSG00000124743.5	52.2082	1.05192	0.473285	2.2226	0.0262427	0.163319	KLHL31	protein_coding	0.0562625	(X3D_SOX11_DOX2d-X3D_SOX11_nDOX)-(X3D_EV_DOX2d-X3D_EV_nDOX)
COL9A2	ENSG00000049089.12	283.368	1.04995	0.28185	3.72521	0.00019515	0.00737857	COL9A2	protein_coding	0.0245794	(X3D_SOX11_DOX2d-X3D_SOX11_nDOX)-(X3D_EV_DOX2d-X3D_EV_nDOX)
SLIT2	ENSG00000145147.18	216.752	1.04938	0.265705	3.9494	7.83457e-05	0.00399701	SLIT2	protein_coding	0.01982	(X3D_SOX11_DOX2d-X3D_SOX11_nDOX)-(X3D_EV_DOX2d-X3D_EV_nDOX)
RGS6	ENSG00000182732.15	37.5032	1.0469	0.474289	2.2073	0.0272931	0.16617	RGS6	protein_coding	0.0472495	(X3D_SOX11_DOX2d-X3D_SOX11_nDOX)-(X3D_EV_DOX2d-X3D_EV_nDOX)
AHRR	ENSG00000063438.15	44.4751	1.03703	0.492253	2.10669	0.0351444	0.19134	AHRR	protein_coding	0.0540354	(X3D_SOX11_DOX2d-X3D_SOX11_nDOX)-(X3D_EV_DOX2d-X3D_EV_nDOX)
LRFN1	ENSG00000128011.4	83.9985	1.03681	0.359146	2.88689	0.00389074	0.0510672	LRFN1	protein_coding	0.0302286	(X3D_SOX11_DOX2d-X3D_SOX11_nDOX)-(X3D_EV_DOX2d-X3D_EV_nDOX)
EPHB6	ENSG00000106123.10	145.081	1.03563	0.281427	3.67991	0.000233318	0.00841	EPHB6	protein_coding	0.0195958	(X3D_SOX11_DOX2d-X3D_SOX11_nDOX)-(X3D_EV_DOX2d-X3D_EV_nDOX)
RGL1	ENSG00000143344.14	230.985	1.03125	0.276282	3.7326	0.000189514	0.00730468	RGL1	protein_coding	0.022289	(X3D_SOX11_DOX2d-X3D_SOX11_nDOX)-(X3D_EV_DOX2d-X3D_EV_nDOX)
PLEKHA4	ENSG00000105559.10	1377.81	1.02956	0.135127	7.61922	2.55213e-14	9.15323e-11	PLEKHA4	protein_coding	0.00579217	(X3D_SOX11_DOX2d-X3D_SOX11_nDOX)-(X3D_EV_DOX2d-X3D_EV_nDOX)
FANK1	ENSG00000203780.9	88.6106	1.02904	0.308685	3.33361	0.000857267	0.0195866	FANK1	protein_coding	0.0216521	(X3D_SOX11_DOX2d-X3D_SOX11_nDOX)-(X3D_EV_DOX2d-X3D_EV_nDOX)
B4GALNT4	ENSG00000182272.10	1612.13	1.02333	0.181782	5.62941	1.8083e-08	6.08326e-06	B4GALNT4	protein_coding	0.0111299	(X3D_SOX11_DOX2d-X3D_SOX11_nDOX)-(X3D_EV_DOX2d-X3D_EV_nDOX)
SALL2	ENSG00000165821.10	166.87	1.02242	0.318314	3.21198	0.00131825	0.025453	SALL2	protein_coding	0.0296051	(X3D_SOX11_DOX2d-X3D_SOX11_nDOX)-(X3D_EV_DOX2d-X3D_EV_nDOX)
QRICH2	ENSG00000129646.12	181.029	1.0206	0.330008	3.09266	0.00198369	0.0330907	QRICH2	protein_coding	0.0318454	(X3D_SOX11_DOX2d-X3D_SOX11_nDOX)-(X3D_EV_DOX2d-X3D_EV_nDOX)
D4S234E	ENSG00000168824.13	96.8673	1.01949	0.308658	3.30296	0.000956684	0.0209536	D4S234E	protein_coding	0.0217387	(X3D_SOX11_DOX2d-X3D_SOX11_nDOX)-(X3D_EV_DOX2d-X3D_EV_nDOX)
ZNF23	ENSG00000167377.16	37.2582	1.01456	0.426699	2.3777	0.0174208	0.129157	ZNF23	protein_coding	0.0353435	(X3D_SOX11_DOX2d-X3D_SOX11_nDOX)-(X3D_EV_DOX2d-X3D_EV_nDOX)
PARD6G	ENSG00000178184.14	178.354	1.01308	0.246462	4.1105	3.94798e-05	0.00261003	PARD6G	protein_coding	0.0155782	(X3D_SOX11_DOX2d-X3D_SOX11_nDOX)-(X3D_EV_DOX2d-X3D_EV_nDOX)
GNG4	ENSG00000168243.9	120.767	1.01064	0.303738	3.32733	0.000876812	0.019809	GNG4	protein_coding	0.0231666	(X3D_SOX11_DOX2d-X3D_SOX11_nDOX)-(X3D_EV_DOX2d-X3D_EV_nDOX)
GDF9	ENSG00000164404.7	38.0574	1.01012	0.436788	2.31262	0.0207436	0.14266	GDF9	protein_coding	0.0397762	(X3D_SOX11_DOX2d-X3D_SOX11_nDOX)-(X3D_EV_DOX2d-X3D_EV_nDOX)
ARHGAP4	ENSG00000089820.14	98.0674	1.0038	0.350288	2.86564	0.00416169	0.0535939	ARHGAP4	protein_coding	0.0317998	(X3D_SOX11_DOX2d-X3D_SOX11_nDOX)-(X3D_EV_DOX2d-X3D_EV_nDOX)
MST1	ENSG00000173531.14	357.005	1.00343	0.238531	4.20672	2.59106e-05	0.00190262	MST1	protein_coding	0.0171188	(X3D_SOX11_DOX2d-X3D_SOX11_nDOX)-(X3D_EV_DOX2d-X3D_EV_nDOX)
FAM227B	ENSG00000166262.14	105.231	0.999041	0.267234	3.73845	0.000185156	0.00725751	FAM227B	protein_coding	0.0148189	(X3D_SOX11_DOX2d-X3D_SOX11_nDOX)-(X3D_EV_DOX2d-X3D_EV_nDOX)
PLCXD2	ENSG00000240891.5	38.8811	0.983509	0.447419	2.19818	0.0279359	0.16832	PLCXD2	protein_coding	0.0435854	(X3D_SOX11_DOX2d-X3D_SOX11_nDOX)-(X3D_EV_DOX2d-X3D_EV_nDOX)
PCDHB2	ENSG00000112852.6	1002.38	0.979541	0.21291	4.60073	4.21003e-06	0.000471853	PCDHB2	protein_coding	0.0150817	(X3D_SOX11_DOX2d-X3D_SOX11_nDOX)-(X3D_EV_DOX2d-X3D_EV_nDOX)
ATAT1	ENSG00000137343.16	814.32	0.974961	0.176802	5.51444	3.49894e-08	1.09121e-05	ATAT1	protein_coding	0.0097895	(X3D_SOX11_DOX2d-X3D_SOX11_nDOX)-(X3D_EV_DOX2d-X3D_EV_nDOX)
ZSCAN23	ENSG00000187987.8	76.4858	0.97433	0.375907	2.59194	0.00954351	0.0890769	ZSCAN23	protein_coding	0.035303	(X3D_SOX11_DOX2d-X3D_SOX11_nDOX)-(X3D_EV_DOX2d-X3D_EV_nDOX)
SEMA6C	ENSG00000143434.14	198.257	0.964017	0.29524	3.2652	0.00109388	0.0228092	SEMA6C	protein_coding	0.0249883	(X3D_SOX11_DOX2d-X3D_SOX11_nDOX)-(X3D_EV_DOX2d-X3D_EV_nDOX)
ACRBP	ENSG00000111644.6	34.9974	0.963129	0.45225	2.12964	0.0332016	0.185479	ACRBP	protein_coding	0.0385626	(X3D_SOX11_DOX2d-X3D_SOX11_nDOX)-(X3D_EV_DOX2d-X3D_EV_nDOX)
NR4A2	ENSG00000153234.12	405.186	0.955823	0.247788	3.85742	0.000114592	0.00512129	NR4A2	protein_coding	0.0190427	(X3D_SOX11_DOX2d-X3D_SOX11_nDOX)-(X3D_EV_DOX2d-X3D_EV_nDOX)
C1QTNF6	ENSG00000133466.12	345.718	0.953786	0.204944	4.65388	3.25751e-06	0.000399421	C1QTNF6	protein_coding	0.0118636	(X3D_SOX11_DOX2d-X3D_SOX11_nDOX)-(X3D_EV_DOX2d-X3D_EV_nDOX)
ZFHX2	ENSG00000136367.13	189.741	0.95167	0.272173	3.49656	0.000471292	0.0131976	ZFHX2	protein_coding	0.0199363	(X3D_SOX11_DOX2d-X3D_SOX11_nDOX)-(X3D_EV_DOX2d-X3D_EV_nDOX)
TRIM36	ENSG00000152503.8	82.0593	0.948298	0.386459	2.45381	0.0141352	0.11354	TRIM36	protein_coding	0.0389474	(X3D_SOX11_DOX2d-X3D_SOX11_nDOX)-(X3D_EV_DOX2d-X3D_EV_nDOX)
SPRED3	ENSG00000188766.11	170.861	0.947072	0.330342	2.86695	0.00414453	0.0535653	SPRED3	protein_coding	0.0321881	(X3D_SOX11_DOX2d-X3D_SOX11_nDOX)-(X3D_EV_DOX2d-X3D_EV_nDOX)
APOD	ENSG00000189058.7	604.957	0.945693	0.45192	2.09261	0.0363839	0.195273	APOD	protein_coding	0.0714815	(X3D_SOX11_DOX2d-X3D_SOX11_nDOX)-(X3D_EV_DOX2d-X3D_EV_nDOX)
CNIH2	ENSG00000174871.9	78.0084	0.945006	0.396701	2.38216	0.0172113	0.128001	CNIH2	protein_coding	0.0433041	(X3D_SOX11_DOX2d-X3D_SOX11_nDOX)-(X3D_EV_DOX2d-X3D_EV_nDOX)
TSNAXIP1	ENSG00000102904.13	75.4631	0.941295	0.378389	2.48764	0.0128594	0.107243	TSNAXIP1	protein_coding	0.0365493	(X3D_SOX11_DOX2d-X3D_SOX11_nDOX)-(X3D_EV_DOX2d-X3D_EV_nDOX)
SWT1	ENSG00000116668.11	102.841	0.940238	0.301266	3.12096	0.00180264	0.0307134	SWT1	protein_coding	0.0218549	(X3D_SOX11_DOX2d-X3D_SOX11_nDOX)-(X3D_EV_DOX2d-X3D_EV_nDOX)
KLF2	ENSG00000127528.5	47.4143	0.940221	0.422092	2.22753	0.0259121	0.162117	KLF2	protein_coding	0.0358101	(X3D_SOX11_DOX2d-X3D_SOX11_nDOX)-(X3D_EV_DOX2d-X3D_EV_nDOX)
MAD2L2	ENSG00000116670.13	612.298	0.938993	0.19526	4.80893	1.51744e-06	0.000246734	MAD2L2	protein_coding	0.0119156	(X3D_SOX11_DOX2d-X3D_SOX11_nDOX)-(X3D_EV_DOX2d-X3D_EV_nDOX)
LRRC49	ENSG00000137821.10	163.88	0.938914	0.264192	3.5539	0.000379558	0.01171	LRRC49	protein_coding	0.0181517	(X3D_SOX11_DOX2d-X3D_SOX11_nDOX)-(X3D_EV_DOX2d-X3D_EV_nDOX)
DNAH7	ENSG00000118997.12	51.4969	0.934689	0.375677	2.48801	0.0128459	0.107243	DNAH7	protein_coding	0.0298779	(X3D_SOX11_DOX2d-X3D_SOX11_nDOX)-(X3D_EV_DOX2d-X3D_EV_nDOX)
ZFP37	ENSG00000136866.12	69.0768	0.926178	0.360073	2.57219	0.0101057	0.0924754	ZFP37	protein_coding	0.0311514	(X3D_SOX11_DOX2d-X3D_SOX11_nDOX)-(X3D_EV_DOX2d-X3D_EV_nDOX)
CACNB3	ENSG00000167535.6	802.596	0.922995	0.209745	4.40056	1.07971e-05	0.0010258	CACNB3	protein_coding	0.0143721	(X3D_SOX11_DOX2d-X3D_SOX11_nDOX)-(X3D_EV_DOX2d-X3D_EV_nDOX)
ADAMTS1	ENSG00000154734.13	96.5235	0.921284	0.322306	2.85841	0.00425765	0.0543902	ADAMTS1	protein_coding	0.0240709	(X3D_SOX11_DOX2d-X3D_SOX11_nDOX)-(X3D_EV_DOX2d-X3D_EV_nDOX)
ZNF358	ENSG00000198816.5	517.071	0.920316	0.19596	4.69644	2.6473e-06	0.000361696	ZNF358	protein_coding	0.0115014	(X3D_SOX11_DOX2d-X3D_SOX11_nDOX)-(X3D_EV_DOX2d-X3D_EV_nDOX)
MYCL	ENSG00000116990.10	58.8717	0.920205	0.366658	2.50971	0.0120831	0.103444	MYCL	protein_coding	0.0298716	(X3D_SOX11_DOX2d-X3D_SOX11_nDOX)-(X3D_EV_DOX2d-X3D_EV_nDOX)
MAP1B	ENSG00000131711.13	137.162	0.917578	0.349029	2.62895	0.00856501	0.0835922	MAP1B	protein_coding	0.0342794	(X3D_SOX11_DOX2d-X3D_SOX11_nDOX)-(X3D_EV_DOX2d-X3D_EV_nDOX)
KCND1	ENSG00000102057.8	58.8905	0.913448	0.439582	2.07799	0.03771	0.198892	KCND1	protein_coding	0.0486804	(X3D_SOX11_DOX2d-X3D_SOX11_nDOX)-(X3D_EV_DOX2d-X3D_EV_nDOX)
AOC2	ENSG00000131480.7	52.4226	0.91148	0.385284	2.36574	0.0179942	0.131038	AOC2	protein_coding	0.0310462	(X3D_SOX11_DOX2d-X3D_SOX11_nDOX)-(X3D_EV_DOX2d-X3D_EV_nDOX)
HIST1H2BG	ENSG00000273802.1	67.0211	0.908036	0.382622	2.37319	0.0176351	0.129934	HIST1H2BG	protein_coding	0.0338748	(X3D_SOX11_DOX2d-X3D_SOX11_nDOX)-(X3D_EV_DOX2d-X3D_EV_nDOX)
KLHL7	ENSG00000122550.16	546.341	0.907652	0.205925	4.40769	1.04479e-05	0.0010013	KLHL7	protein_coding	0.0131964	(X3D_SOX11_DOX2d-X3D_SOX11_nDOX)-(X3D_EV_DOX2d-X3D_EV_nDOX)
PLAU	ENSG00000122861.14	797.002	0.905299	0.396469	2.28341	0.0224065	0.149651	PLAU	protein_coding	0.0551598	(X3D_SOX11_DOX2d-X3D_SOX11_nDOX)-(X3D_EV_DOX2d-X3D_EV_nDOX)
GATS	ENSG00000239521.6	222.554	0.899625	0.29032	3.09873	0.00194349	0.0326066	GATS	protein_coding	0.0247489	(X3D_SOX11_DOX2d-X3D_SOX11_nDOX)-(X3D_EV_DOX2d-X3D_EV_nDOX)
NCALD	ENSG00000104490.16	307.928	0.892213	0.303747	2.93735	0.00331026	0.0461506	NCALD	protein_coding	0.0294591	(X3D_SOX11_DOX2d-X3D_SOX11_nDOX)-(X3D_EV_DOX2d-X3D_EV_nDOX)
TMEM86A	ENSG00000151117.7	117.031	0.891194	0.333896	2.66908	0.007606	0.077497	TMEM86A	protein_coding	0.0298907	(X3D_SOX11_DOX2d-X3D_SOX11_nDOX)-(X3D_EV_DOX2d-X3D_EV_nDOX)
RLBP1	ENSG00000140522.10	96.0838	0.887132	0.44328	2.00129	0.0453608	0.222173	RLBP1	protein_coding	0.0587649	(X3D_SOX11_DOX2d-X3D_SOX11_nDOX)-(X3D_EV_DOX2d-X3D_EV_nDOX)
ITGA9	ENSG00000144668.10	125.804	0.886814	0.360519	2.45982	0.0139006	0.112422	ITGA9	protein_coding	0.0383916	(X3D_SOX11_DOX2d-X3D_SOX11_nDOX)-(X3D_EV_DOX2d-X3D_EV_nDOX)
LFNG	ENSG00000106003.11	94.9185	0.884996	0.315404	2.80591	0.00501743	0.0605959	LFNG	protein_coding	0.0226283	(X3D_SOX11_DOX2d-X3D_SOX11_nDOX)-(X3D_EV_DOX2d-X3D_EV_nDOX)
PBXIP1	ENSG00000163346.15	3709.21	0.884186	0.182336	4.84921	1.23954e-06	0.000214246	PBXIP1	protein_coding	0.0116593	(X3D_SOX11_DOX2d-X3D_SOX11_nDOX)-(X3D_EV_DOX2d-X3D_EV_nDOX)
C9orf116	ENSG00000160345.11	110.765	0.880404	0.274212	3.21067	0.00132424	0.0255	C9orf116	protein_coding	0.0172676	(X3D_SOX11_DOX2d-X3D_SOX11_nDOX)-(X3D_EV_DOX2d-X3D_EV_nDOX)
ARHGAP30	ENSG00000186517.12	66.0932	0.876638	0.382979	2.289	0.0220795	0.148426	ARHGAP30	protein_coding	0.0356154	(X3D_SOX11_DOX2d-X3D_SOX11_nDOX)-(X3D_EV_DOX2d-X3D_EV_nDOX)
C4B	ENSG00000224389.7	123.351	0.874697	0.283206	3.08855	0.00201134	0.0332427	C4B	protein_coding	0.0203529	(X3D_SOX11_DOX2d-X3D_SOX11_nDOX)-(X3D_EV_DOX2d-X3D_EV_nDOX)
RNF144A	ENSG00000151692.13	343.558	0.873739	0.217239	4.02201	5.77031e-05	0.00322105	RNF144A	protein_coding	0.0136654	(X3D_SOX11_DOX2d-X3D_SOX11_nDOX)-(X3D_EV_DOX2d-X3D_EV_nDOX)
ST8SIA1	ENSG00000111728.9	83.2014	0.871858	0.357162	2.44107	0.0146439	0.11587	ST8SIA1	protein_coding	0.0327569	(X3D_SOX11_DOX2d-X3D_SOX11_nDOX)-(X3D_EV_DOX2d-X3D_EV_nDOX)
ZNF670	ENSG00000277462.1	138.76	0.870892	0.278974	3.12177	0.00179766	0.0307015	ZNF670	protein_coding	0.0193009	(X3D_SOX11_DOX2d-X3D_SOX11_nDOX)-(X3D_EV_DOX2d-X3D_EV_nDOX)
MEX3D	ENSG00000181588.16	427.853	0.866589	0.22918	3.78126	0.000156036	0.00644527	MEX3D	protein_coding	0.0158957	(X3D_SOX11_DOX2d-X3D_SOX11_nDOX)-(X3D_EV_DOX2d-X3D_EV_nDOX)
PCDHGA5	ENSG00000253485.2	81.9316	0.865195	0.310844	2.78337	0.00537972	0.0634683	PCDHGA5	protein_coding	0.0214025	(X3D_SOX11_DOX2d-X3D_SOX11_nDOX)-(X3D_EV_DOX2d-X3D_EV_nDOX)
ZNF286B	ENSG00000249459.7	78.9557	0.86499	0.409368	2.11299	0.0346019	0.1899	ZNF286B	protein_coding	0.0452401	(X3D_SOX11_DOX2d-X3D_SOX11_nDOX)-(X3D_EV_DOX2d-X3D_EV_nDOX)
CHN1	ENSG00000128656.12	72.2571	0.858891	0.355144	2.41843	0.0155876	0.120161	CHN1	protein_coding	0.0287094	(X3D_SOX11_DOX2d-X3D_SOX11_nDOX)-(X3D_EV_DOX2d-X3D_EV_nDOX)
SPOCK1	ENSG00000152377.11	241.565	0.858288	0.35181	2.43963	0.0147022	0.116041	SPOCK1	protein_coding	0.037963	(X3D_SOX11_DOX2d-X3D_SOX11_nDOX)-(X3D_EV_DOX2d-X3D_EV_nDOX)
EFNB3	ENSG00000108947.4	380.547	0.858175	0.279945	3.06551	0.00217297	0.0348772	EFNB3	protein_coding	0.0251939	(X3D_SOX11_DOX2d-X3D_SOX11_nDOX)-(X3D_EV_DOX2d-X3D_EV_nDOX)
EBLN2	ENSG00000255423.1	61.8801	0.857321	0.336627	2.5468	0.0108716	0.096699	EBLN2	protein_coding	0.0228334	(X3D_SOX11_DOX2d-X3D_SOX11_nDOX)-(X3D_EV_DOX2d-X3D_EV_nDOX)
RAB7B	ENSG00000276600.3	139.436	0.856705	0.257703	3.32439	0.000886129	0.0199577	RAB7B	protein_coding	0.0163137	(X3D_SOX11_DOX2d-X3D_SOX11_nDOX)-(X3D_EV_DOX2d-X3D_EV_nDOX)
HIP1	ENSG00000127946.15	470.818	0.851376	0.204875	4.15559	3.24452e-05	0.00223146	HIP1	protein_coding	0.0125115	(X3D_SOX11_DOX2d-X3D_SOX11_nDOX)-(X3D_EV_DOX2d-X3D_EV_nDOX)
C2orf81	ENSG00000159239.10	170.58	0.850666	0.252192	3.37309	0.000743286	0.0179515	C2orf81	protein_coding	0.0160422	(X3D_SOX11_DOX2d-X3D_SOX11_nDOX)-(X3D_EV_DOX2d-X3D_EV_nDOX)
TCF3	ENSG00000071564.13	3008.35	0.849852	0.149375	5.68937	1.27509e-08	4.69038e-06	TCF3	protein_coding	0.00764857	(X3D_SOX11_DOX2d-X3D_SOX11_nDOX)-(X3D_EV_DOX2d-X3D_EV_nDOX)
DNAAF3	ENSG00000167646.12	100.563	0.849584	0.300119	2.83082	0.00464285	0.0574193	DNAAF3	protein_coding	0.0204608	(X3D_SOX11_DOX2d-X3D_SOX11_nDOX)-(X3D_EV_DOX2d-X3D_EV_nDOX)
DNAJC22	ENSG00000178401.13	406.278	0.849295	0.239464	3.54665	0.000390165	0.0117578	DNAJC22	protein_coding	0.0176369	(X3D_SOX11_DOX2d-X3D_SOX11_nDOX)-(X3D_EV_DOX2d-X3D_EV_nDOX)
TMEM206	ENSG00000065600.11	498.93	0.849116	0.173927	4.88202	1.05005e-06	0.000185975	TMEM206	protein_coding	0.00869584	(X3D_SOX11_DOX2d-X3D_SOX11_nDOX)-(X3D_EV_DOX2d-X3D_EV_nDOX)
EVL	ENSG00000196405.11	1538.13	0.848247	0.191649	4.42604	9.59772e-06	0.000956173	EVL	protein_coding	0.0124488	(X3D_SOX11_DOX2d-X3D_SOX11_nDOX)-(X3D_EV_DOX2d-X3D_EV_nDOX)
VASH2	ENSG00000143494.14	114.248	0.847085	0.315015	2.68903	0.00716604	0.0750942	VASH2	protein_coding	0.0255197	(X3D_SOX11_DOX2d-X3D_SOX11_nDOX)-(X3D_EV_DOX2d-X3D_EV_nDOX)
SMOX	ENSG00000088826.16	439.558	0.845797	0.206606	4.09376	4.24439e-05	0.00273049	SMOX	protein_coding	0.0128031	(X3D_SOX11_DOX2d-X3D_SOX11_nDOX)-(X3D_EV_DOX2d-X3D_EV_nDOX)
GNG7	ENSG00000176533.11	208.483	0.845413	0.30019	2.81626	0.00485858	0.0591596	GNG7	protein_coding	0.0265308	(X3D_SOX11_DOX2d-X3D_SOX11_nDOX)-(X3D_EV_DOX2d-X3D_EV_nDOX)
FAM171A1	ENSG00000148468.15	685.553	0.845383	0.233337	3.62302	0.000291187	0.00987559	FAM171A1	protein_coding	0.0179765	(X3D_SOX11_DOX2d-X3D_SOX11_nDOX)-(X3D_EV_DOX2d-X3D_EV_nDOX)
ZNF74	ENSG00000185252.16	556.815	0.845268	0.185166	4.56493	4.99666e-06	0.000543047	ZNF74	protein_coding	0.0103198	(X3D_SOX11_DOX2d-X3D_SOX11_nDOX)-(X3D_EV_DOX2d-X3D_EV_nDOX)
CBX2	ENSG00000173894.9	1787.28	0.843718	0.190876	4.42024	9.85919e-06	0.000963716	CBX2	protein_coding	0.0124188	(X3D_SOX11_DOX2d-X3D_SOX11_nDOX)-(X3D_EV_DOX2d-X3D_EV_nDOX)
ZNF250	ENSG00000196150.12	222.402	0.838886	0.237694	3.52926	0.000416718	0.0121756	ZNF250	protein_coding	0.0154058	(X3D_SOX11_DOX2d-X3D_SOX11_nDOX)-(X3D_EV_DOX2d-X3D_EV_nDOX)
C6orf141	ENSG00000197261.10	421.167	0.838848	0.183309	4.57614	4.73642e-06	0.000523207	C6orf141	protein_coding	0.00952984	(X3D_SOX11_DOX2d-X3D_SOX11_nDOX)-(X3D_EV_DOX2d-X3D_EV_nDOX)
COL22A1	ENSG00000169436.15	99.7351	0.837836	0.33685	2.48727	0.0128728	0.107243	COL22A1	protein_coding	0.0292232	(X3D_SOX11_DOX2d-X3D_SOX11_nDOX)-(X3D_EV_DOX2d-X3D_EV_nDOX)
FKBP7	ENSG00000079150.16	134.283	0.834669	0.271397	3.07545	0.00210183	0.0342646	FKBP7	protein_coding	0.018457	(X3D_SOX11_DOX2d-X3D_SOX11_nDOX)-(X3D_EV_DOX2d-X3D_EV_nDOX)
BMP1	ENSG00000168487.16	1049.28	0.833041	0.175526	4.74598	2.075e-06	0.000303754	BMP1	protein_coding	0.0100105	(X3D_SOX11_DOX2d-X3D_SOX11_nDOX)-(X3D_EV_DOX2d-X3D_EV_nDOX)
COL4A2	ENSG00000134871.16	5039.02	0.832381	0.142666	5.83445	5.39675e-09	2.21205e-06	COL4A2	protein_coding	0.0071063	(X3D_SOX11_DOX2d-X3D_SOX11_nDOX)-(X3D_EV_DOX2d-X3D_EV_nDOX)
C17orf97	ENSG00000187624.8	53.6812	0.8321	0.419244	1.98476	0.0471708	0.227941	C17orf97	protein_coding	0.0419468	(X3D_SOX11_DOX2d-X3D_SOX11_nDOX)-(X3D_EV_DOX2d-X3D_EV_nDOX)
L3MBTL3	ENSG00000198945.6	499.12	0.829809	0.202301	4.10185	4.09856e-05	0.00267264	L3MBTL3	protein_coding	0.0124798	(X3D_SOX11_DOX2d-X3D_SOX11_nDOX)-(X3D_EV_DOX2d-X3D_EV_nDOX)
DCLK2	ENSG00000170390.13	84.6611	0.825051	0.309672	2.66427	0.00771551	0.0782238	DCLK2	protein_coding	0.0211316	(X3D_SOX11_DOX2d-X3D_SOX11_nDOX)-(X3D_EV_DOX2d-X3D_EV_nDOX)
ZNF286A	ENSG00000187607.14	350.029	0.823615	0.206557	3.98735	6.68152e-05	0.00359	ZNF286A	protein_coding	0.0120717	(X3D_SOX11_DOX2d-X3D_SOX11_nDOX)-(X3D_EV_DOX2d-X3D_EV_nDOX)
PCDHGB1	ENSG00000254221.2	291.427	0.822089	0.268289	3.06419	0.00218258	0.034966	PCDHGB1	protein_coding	0.0216739	(X3D_SOX11_DOX2d-X3D_SOX11_nDOX)-(X3D_EV_DOX2d-X3D_EV_nDOX)
VPS37D	ENSG00000176428.5	56.8854	0.814982	0.347326	2.34645	0.0189534	0.134799	VPS37D	protein_coding	0.0244004	(X3D_SOX11_DOX2d-X3D_SOX11_nDOX)-(X3D_EV_DOX2d-X3D_EV_nDOX)
C17orf96	ENSG00000273604.1	203.076	0.810407	0.280133	2.89294	0.00381653	0.0503663	C17orf96	protein_coding	0.0229753	(X3D_SOX11_DOX2d-X3D_SOX11_nDOX)-(X3D_EV_DOX2d-X3D_EV_nDOX)
GDF11	ENSG00000135414.8	326.739	0.806813	0.257327	3.13536	0.00171643	0.0300292	GDF11	protein_coding	0.0202007	(X3D_SOX11_DOX2d-X3D_SOX11_nDOX)-(X3D_EV_DOX2d-X3D_EV_nDOX)
SHC3	ENSG00000148082.8	98.6229	0.806728	0.359039	2.24691	0.0246457	0.158196	SHC3	protein_coding	0.0349058	(X3D_SOX11_DOX2d-X3D_SOX11_nDOX)-(X3D_EV_DOX2d-X3D_EV_nDOX)
ENPP3	ENSG00000154269.13	830.519	0.804671	0.227279	3.54045	0.000399439	0.0119134	ENPP3	protein_coding	0.0172863	(X3D_SOX11_DOX2d-X3D_SOX11_nDOX)-(X3D_EV_DOX2d-X3D_EV_nDOX)
HES2	ENSG00000069812.10	277.768	0.801316	0.280082	2.861	0.00422301	0.0540923	HES2	protein_coding	0.023545	(X3D_SOX11_DOX2d-X3D_SOX11_nDOX)-(X3D_EV_DOX2d-X3D_EV_nDOX)
NTN1	ENSG00000065320.7	77.6543	0.7978	0.343119	2.32514	0.0200642	0.139396	NTN1	protein_coding	0.0277483	(X3D_SOX11_DOX2d-X3D_SOX11_nDOX)-(X3D_EV_DOX2d-X3D_EV_nDOX)
KLF7	ENSG00000118263.13	266.17	0.796555	0.246664	3.22932	0.00124087	0.0246277	KLF7	protein_coding	0.0175837	(X3D_SOX11_DOX2d-X3D_SOX11_nDOX)-(X3D_EV_DOX2d-X3D_EV_nDOX)
PLCG1	ENSG00000124181.13	2433.34	0.796054	0.188368	4.22605	2.3783e-05	0.00181484	PLCG1	protein_coding	0.012312	(X3D_SOX11_DOX2d-X3D_SOX11_nDOX)-(X3D_EV_DOX2d-X3D_EV_nDOX)
FLNA	ENSG00000196924.13	187.78	0.795291	0.210824	3.7723	0.000161747	0.00657733	FLNA	protein_coding	0.00977386	(X3D_SOX11_DOX2d-X3D_SOX11_nDOX)-(X3D_EV_DOX2d-X3D_EV_nDOX)
ZFP69B	ENSG00000187801.13	60.8689	0.794653	0.377992	2.1023	0.0355269	0.192619	ZFP69B	protein_coding	0.0323591	(X3D_SOX11_DOX2d-X3D_SOX11_nDOX)-(X3D_EV_DOX2d-X3D_EV_nDOX)
APBB3	ENSG00000113108.16	901.504	0.792475	0.194847	4.06718	4.75864e-05	0.00289269	APBB3	protein_coding	0.0124057	(X3D_SOX11_DOX2d-X3D_SOX11_nDOX)-(X3D_EV_DOX2d-X3D_EV_nDOX)
STK38L	ENSG00000211455.6	860.894	0.790196	0.207103	3.81547	0.000135922	0.00583813	STK38L	protein_coding	0.0142092	(X3D_SOX11_DOX2d-X3D_SOX11_nDOX)-(X3D_EV_DOX2d-X3D_EV_nDOX)
C20orf96	ENSG00000196476.10	355.766	0.788419	0.249778	3.15648	0.00159688	0.0288162	C20orf96	protein_coding	0.0191909	(X3D_SOX11_DOX2d-X3D_SOX11_nDOX)-(X3D_EV_DOX2d-X3D_EV_nDOX)
ARHGEF19	ENSG00000142632.15	1885.73	0.785965	0.16696	4.70751	2.50764e-06	0.00034591	ARHGEF19	protein_coding	0.00942986	(X3D_SOX11_DOX2d-X3D_SOX11_nDOX)-(X3D_EV_DOX2d-X3D_EV_nDOX)
SNN	ENSG00000184602.5	1030.12	0.785601	0.188608	4.16527	3.10989e-05	0.00218174	SNN	protein_coding	0.011712	(X3D_SOX11_DOX2d-X3D_SOX11_nDOX)-(X3D_EV_DOX2d-X3D_EV_nDOX)
ITGA7	ENSG00000135424.14	88.738	0.785242	0.335792	2.33848	0.0193625	0.136365	ITGA7	protein_coding	0.0279206	(X3D_SOX11_DOX2d-X3D_SOX11_nDOX)-(X3D_EV_DOX2d-X3D_EV_nDOX)
CD70	ENSG00000125726.9	80.9522	0.784681	0.396379	1.97963	0.0477457	0.229633	CD70	protein_coding	0.0428334	(X3D_SOX11_DOX2d-X3D_SOX11_nDOX)-(X3D_EV_DOX2d-X3D_EV_nDOX)
H2AFY2	ENSG00000099284.12	995.541	0.783718	0.145374	5.39105	7.00477e-08	2.00981e-05	H2AFY2	protein_coding	0.00651869	(X3D_SOX11_DOX2d-X3D_SOX11_nDOX)-(X3D_EV_DOX2d-X3D_EV_nDOX)
SOCS3	ENSG00000184557.4	240.168	0.782661	0.246557	3.17436	0.00150166	0.0277257	SOCS3	protein_coding	0.017375	(X3D_SOX11_DOX2d-X3D_SOX11_nDOX)-(X3D_EV_DOX2d-X3D_EV_nDOX)
FBLIM1	ENSG00000162458.11	3949.3	0.782503	0.187889	4.1647	3.11764e-05	0.00218174	FBLIM1	protein_coding	0.0124208	(X3D_SOX11_DOX2d-X3D_SOX11_nDOX)-(X3D_EV_DOX2d-X3D_EV_nDOX)
AMIGO1	ENSG00000181754.6	91.3001	0.780968	0.322979	2.41801	0.0156056	0.120235	AMIGO1	protein_coding	0.0250614	(X3D_SOX11_DOX2d-X3D_SOX11_nDOX)-(X3D_EV_DOX2d-X3D_EV_nDOX)
CLIP2	ENSG00000106665.14	1042.16	0.77988	0.139951	5.57252	2.51086e-08	8.18653e-06	CLIP2	protein_coding	0.00603754	(X3D_SOX11_DOX2d-X3D_SOX11_nDOX)-(X3D_EV_DOX2d-X3D_EV_nDOX)
FAM117B	ENSG00000138439.11	298.807	0.77962	0.241396	3.22964	0.00123947	0.0246277	FAM117B	protein_coding	0.0170475	(X3D_SOX11_DOX2d-X3D_SOX11_nDOX)-(X3D_EV_DOX2d-X3D_EV_nDOX)
ZNF251	ENSG00000198169.7	618.171	0.779105	0.163554	4.7636	1.9017e-06	0.000293352	ZNF251	protein_coding	0.00785905	(X3D_SOX11_DOX2d-X3D_SOX11_nDOX)-(X3D_EV_DOX2d-X3D_EV_nDOX)
HEPH	ENSG00000089472.15	485.442	0.778809	0.220609	3.53027	0.000415135	0.0121747	HEPH	protein_coding	0.0152932	(X3D_SOX11_DOX2d-X3D_SOX11_nDOX)-(X3D_EV_DOX2d-X3D_EV_nDOX)
RNF208	ENSG00000212864.3	51.1295	0.775837	0.388664	1.99616	0.0459164	0.224206	RNF208	protein_coding	0.031525	(X3D_SOX11_DOX2d-X3D_SOX11_nDOX)-(X3D_EV_DOX2d-X3D_EV_nDOX)
ZNF391	ENSG00000124613.7	59.7935	0.775288	0.352681	2.19827	0.0279297	0.16832	ZNF391	protein_coding	0.026072	(X3D_SOX11_DOX2d-X3D_SOX11_nDOX)-(X3D_EV_DOX2d-X3D_EV_nDOX)
CCNJ	ENSG00000107443.14	415.999	0.774786	0.181759	4.26271	2.01964e-05	0.00161677	CCNJ	protein_coding	0.00915283	(X3D_SOX11_DOX2d-X3D_SOX11_nDOX)-(X3D_EV_DOX2d-X3D_EV_nDOX)
TENM4	ENSG00000149256.13	58.9953	0.773293	0.373493	2.07043	0.0384119	0.20125	TENM4	protein_coding	0.030263	(X3D_SOX11_DOX2d-X3D_SOX11_nDOX)-(X3D_EV_DOX2d-X3D_EV_nDOX)
MAML3	ENSG00000196782.11	153.559	0.77226	0.32028	2.41121	0.0158999	0.121235	MAML3	protein_coding	0.0295849	(X3D_SOX11_DOX2d-X3D_SOX11_nDOX)-(X3D_EV_DOX2d-X3D_EV_nDOX)
ETV4	ENSG00000175832.11	1614.95	0.770647	0.195766	3.93656	8.26574e-05	0.00411737	ETV4	protein_coding	0.0131121	(X3D_SOX11_DOX2d-X3D_SOX11_nDOX)-(X3D_EV_DOX2d-X3D_EV_nDOX)
MLLT11	ENSG00000213190.3	985.724	0.767708	0.187782	4.0883	4.34543e-05	0.00277065	MLLT11	protein_coding	0.0115809	(X3D_SOX11_DOX2d-X3D_SOX11_nDOX)-(X3D_EV_DOX2d-X3D_EV_nDOX)
ERBB3	ENSG00000065361.13	4618.44	0.76632	0.182197	4.20599	2.59943e-05	0.00190262	ERBB3	protein_coding	0.0117115	(X3D_SOX11_DOX2d-X3D_SOX11_nDOX)-(X3D_EV_DOX2d-X3D_EV_nDOX)
ANKRD13B	ENSG00000198720.11	501.771	0.765449	0.229619	3.33356	0.000857406	0.0195866	ANKRD13B	protein_coding	0.0165562	(X3D_SOX11_DOX2d-X3D_SOX11_nDOX)-(X3D_EV_DOX2d-X3D_EV_nDOX)
PCDHGB2	ENSG00000253910.2	711.922	0.765049	0.256887	2.97815	0.00289996	0.0423998	PCDHGB2	protein_coding	0.0220649	(X3D_SOX11_DOX2d-X3D_SOX11_nDOX)-(X3D_EV_DOX2d-X3D_EV_nDOX)
VAX2	ENSG00000116035.2	110.251	0.764259	0.276605	2.763	0.0057273	0.066023	VAX2	protein_coding	0.0179072	(X3D_SOX11_DOX2d-X3D_SOX11_nDOX)-(X3D_EV_DOX2d-X3D_EV_nDOX)
FZD2	ENSG00000180340.6	278.826	0.762512	0.254992	2.99034	0.00278672	0.0412938	FZD2	protein_coding	0.0192929	(X3D_SOX11_DOX2d-X3D_SOX11_nDOX)-(X3D_EV_DOX2d-X3D_EV_nDOX)
DLL1	ENSG00000198719.8	165.46	0.762362	0.241142	3.16147	0.00156977	0.0285062	DLL1	protein_coding	0.0142778	(X3D_SOX11_DOX2d-X3D_SOX11_nDOX)-(X3D_EV_DOX2d-X3D_EV_nDOX)
HAPLN3	ENSG00000140511.10	341.26	0.761671	0.217499	3.50195	0.000461865	0.0130689	HAPLN3	protein_coding	0.0139094	(X3D_SOX11_DOX2d-X3D_SOX11_nDOX)-(X3D_EV_DOX2d-X3D_EV_nDOX)
SDC3	ENSG00000162512.14	1827.03	0.760738	0.139661	5.44704	5.12149e-08	1.49945e-05	SDC3	protein_coding	0.00642094	(X3D_SOX11_DOX2d-X3D_SOX11_nDOX)-(X3D_EV_DOX2d-X3D_EV_nDOX)
ZBTB46	ENSG00000130584.9	192.199	0.75879	0.217507	3.48858	0.000485592	0.0133199	ZBTB46	protein_coding	0.0111366	(X3D_SOX11_DOX2d-X3D_SOX11_nDOX)-(X3D_EV_DOX2d-X3D_EV_nDOX)
POU6F1	ENSG00000184271.14	78.1373	0.757287	0.336484	2.25059	0.0244116	0.157397	POU6F1	protein_coding	0.0255539	(X3D_SOX11_DOX2d-X3D_SOX11_nDOX)-(X3D_EV_DOX2d-X3D_EV_nDOX)
ADAMTS13	ENSG00000160323.17	274.446	0.757166	0.221166	3.42352	0.000618148	0.0157513	ADAMTS13	protein_coding	0.0131957	(X3D_SOX11_DOX2d-X3D_SOX11_nDOX)-(X3D_EV_DOX2d-X3D_EV_nDOX)
PDE4B	ENSG00000184588.16	794.945	0.757121	0.259906	2.91305	0.00357912	0.0485771	PDE4B	protein_coding	0.0226736	(X3D_SOX11_DOX2d-X3D_SOX11_nDOX)-(X3D_EV_DOX2d-X3D_EV_nDOX)
MDH1B	ENSG00000138400.11	52.1622	0.756494	0.372148	2.03278	0.0420748	0.212687	MDH1B	protein_coding	0.0294398	(X3D_SOX11_DOX2d-X3D_SOX11_nDOX)-(X3D_EV_DOX2d-X3D_EV_nDOX)
PTCHD4	ENSG00000244694.6	120.771	0.755969	0.332793	2.27159	0.0231112	0.151802	PTCHD4	protein_coding	0.029886	(X3D_SOX11_DOX2d-X3D_SOX11_nDOX)-(X3D_EV_DOX2d-X3D_EV_nDOX)
PCDHA6	ENSG00000081842.16	195.761	0.755599	0.278076	2.71724	0.00658288	0.0714123	PCDHA6	protein_coding	0.0219829	(X3D_SOX11_DOX2d-X3D_SOX11_nDOX)-(X3D_EV_DOX2d-X3D_EV_nDOX)
FCGRT	ENSG00000104870.11	245.577	0.755119	0.296295	2.54854	0.0108175	0.0965699	FCGRT	protein_coding	0.0268421	(X3D_SOX11_DOX2d-X3D_SOX11_nDOX)-(X3D_EV_DOX2d-X3D_EV_nDOX)
STMN1	ENSG00000117632.19	4188.68	0.754902	0.184349	4.09496	4.22238e-05	0.00272857	STMN1	protein_coding	0.0119789	(X3D_SOX11_DOX2d-X3D_SOX11_nDOX)-(X3D_EV_DOX2d-X3D_EV_nDOX)
CDK5R1	ENSG00000176749.7	127.746	0.75197	0.276493	2.71967	0.00653474	0.0711908	CDK5R1	protein_coding	0.018997	(X3D_SOX11_DOX2d-X3D_SOX11_nDOX)-(X3D_EV_DOX2d-X3D_EV_nDOX)
PDGFRA	ENSG00000134853.10	191.602	0.751249	0.261585	2.87191	0.00407993	0.0528733	PDGFRA	protein_coding	0.0185517	(X3D_SOX11_DOX2d-X3D_SOX11_nDOX)-(X3D_EV_DOX2d-X3D_EV_nDOX)
ZNF627	ENSG00000198551.8	445.577	0.750008	0.232761	3.22223	0.00127197	0.0250656	ZNF627	protein_coding	0.0169672	(X3D_SOX11_DOX2d-X3D_SOX11_nDOX)-(X3D_EV_DOX2d-X3D_EV_nDOX)
GFRA1	ENSG00000151892.13	2172.16	0.74986	0.223822	3.35025	0.000807381	0.018926	GFRA1	protein_coding	0.0173651	(X3D_SOX11_DOX2d-X3D_SOX11_nDOX)-(X3D_EV_DOX2d-X3D_EV_nDOX)
LCN12	ENSG00000184925.10	95.6701	0.749531	0.29304	2.55778	0.0105344	0.0949751	LCN12	protein_coding	0.0189389	(X3D_SOX11_DOX2d-X3D_SOX11_nDOX)-(X3D_EV_DOX2d-X3D_EV_nDOX)
CDH24	ENSG00000139880.18	234.976	0.748582	0.247987	3.01864	0.00253916	0.0391168	CDH24	protein_coding	0.0172813	(X3D_SOX11_DOX2d-X3D_SOX11_nDOX)-(X3D_EV_DOX2d-X3D_EV_nDOX)
DLX1	ENSG00000144355.13	173.101	0.748251	0.325821	2.29651	0.0216467	0.146829	DLX1	protein_coding	0.0306989	(X3D_SOX11_DOX2d-X3D_SOX11_nDOX)-(X3D_EV_DOX2d-X3D_EV_nDOX)
CORO7	ENSG00000262246.4	60.6628	0.747224	0.330997	2.2575	0.0239771	0.155294	CORO7	protein_coding	0.022152	(X3D_SOX11_DOX2d-X3D_SOX11_nDOX)-(X3D_EV_DOX2d-X3D_EV_nDOX)
BSCL2	ENSG00000168000.13	69.0379	0.747109	0.345408	2.16298	0.0305431	0.176682	BSCL2	protein_coding	0.0268535	(X3D_SOX11_DOX2d-X3D_SOX11_nDOX)-(X3D_EV_DOX2d-X3D_EV_nDOX)
LMBR1L	ENSG00000139636.14	908.041	0.746683	0.191881	3.89138	9.96753e-05	0.00459788	LMBR1L	protein_coding	0.0120488	(X3D_SOX11_DOX2d-X3D_SOX11_nDOX)-(X3D_EV_DOX2d-X3D_EV_nDOX)
RHOBTB3	ENSG00000164292.11	837.618	0.746421	0.244767	3.04951	0.00229215	0.0363349	RHOBTB3	protein_coding	0.0201334	(X3D_SOX11_DOX2d-X3D_SOX11_nDOX)-(X3D_EV_DOX2d-X3D_EV_nDOX)
TMEM44	ENSG00000145014.16	365.365	0.745371	0.210931	3.53372	0.000409748	0.0120777	TMEM44	protein_coding	0.012858	(X3D_SOX11_DOX2d-X3D_SOX11_nDOX)-(X3D_EV_DOX2d-X3D_EV_nDOX)
TTC21A	ENSG00000168026.15	125.489	0.744598	0.307241	2.4235	0.0153717	0.119137	TTC21A	protein_coding	0.0251831	(X3D_SOX11_DOX2d-X3D_SOX11_nDOX)-(X3D_EV_DOX2d-X3D_EV_nDOX)
ZNF184	ENSG00000096654.14	363.825	0.744221	0.185361	4.01498	5.94499e-05	0.00328606	ZNF184	protein_coding	0.00938346	(X3D_SOX11_DOX2d-X3D_SOX11_nDOX)-(X3D_EV_DOX2d-X3D_EV_nDOX)
BPI	ENSG00000101425.11	226.307	0.74334	0.313461	2.37139	0.0177212	0.13024	BPI	protein_coding	0.0302492	(X3D_SOX11_DOX2d-X3D_SOX11_nDOX)-(X3D_EV_DOX2d-X3D_EV_nDOX)
DNAJB5	ENSG00000137094.13	100.32	0.743167	0.287332	2.58644	0.00969723	0.0898105	DNAJB5	protein_coding	0.0194424	(X3D_SOX11_DOX2d-X3D_SOX11_nDOX)-(X3D_EV_DOX2d-X3D_EV_nDOX)
KLF13	ENSG00000169926.8	3114.75	0.742653	0.205784	3.6089	0.000307496	0.0103216	KLF13	protein_coding	0.0148801	(X3D_SOX11_DOX2d-X3D_SOX11_nDOX)-(X3D_EV_DOX2d-X3D_EV_nDOX)
ZNF311	ENSG00000197935.6	79.5495	0.742338	0.33247	2.2328	0.0255623	0.161512	ZNF311	protein_coding	0.0265033	(X3D_SOX11_DOX2d-X3D_SOX11_nDOX)-(X3D_EV_DOX2d-X3D_EV_nDOX)
CCDC23	ENSG00000177868.10	314.944	0.742017	0.181771	4.08215	4.4621e-05	0.00281997	CCDC23	protein_coding	0.00859216	(X3D_SOX11_DOX2d-X3D_SOX11_nDOX)-(X3D_EV_DOX2d-X3D_EV_nDOX)
TIMP2	ENSG00000035862.11	1901.29	0.738587	0.185015	3.99204	6.55075e-05	0.00355973	TIMP2	protein_coding	0.0117645	(X3D_SOX11_DOX2d-X3D_SOX11_nDOX)-(X3D_EV_DOX2d-X3D_EV_nDOX)
TGFB2	ENSG00000092969.10	176.668	0.738406	0.255437	2.89075	0.00384323	0.0505826	TGFB2	protein_coding	0.0171373	(X3D_SOX11_DOX2d-X3D_SOX11_nDOX)-(X3D_EV_DOX2d-X3D_EV_nDOX)
PGBD1	ENSG00000137338.5	161.374	0.737894	0.230093	3.20693	0.00134158	0.0256851	PGBD1	protein_coding	0.0123382	(X3D_SOX11_DOX2d-X3D_SOX11_nDOX)-(X3D_EV_DOX2d-X3D_EV_nDOX)
HMGB3	ENSG00000029993.13	1290.35	0.737788	0.173616	4.24953	2.14219e-05	0.00165225	HMGB3	protein_coding	0.0100047	(X3D_SOX11_DOX2d-X3D_SOX11_nDOX)-(X3D_EV_DOX2d-X3D_EV_nDOX)
CYTH2	ENSG00000105443.12	4964.97	0.736942	0.162319	4.5401	5.62286e-06	0.000601982	CYTH2	protein_coding	0.00926148	(X3D_SOX11_DOX2d-X3D_SOX11_nDOX)-(X3D_EV_DOX2d-X3D_EV_nDOX)
TSC22D1	ENSG00000102804.13	4351.73	0.735901	0.177106	4.15514	3.25091e-05	0.00223146	TSC22D1	protein_coding	0.0110545	(X3D_SOX11_DOX2d-X3D_SOX11_nDOX)-(X3D_EV_DOX2d-X3D_EV_nDOX)
ACE	ENSG00000159640.13	71.3505	0.732934	0.359343	2.03965	0.0413849	0.210684	ACE	protein_coding	0.027789	(X3D_SOX11_DOX2d-X3D_SOX11_nDOX)-(X3D_EV_DOX2d-X3D_EV_nDOX)
SUGCT	ENSG00000175600.14	72.9839	0.729308	0.344267	2.11844	0.0341381	0.188799	SUGCT	protein_coding	0.0284959	(X3D_SOX11_DOX2d-X3D_SOX11_nDOX)-(X3D_EV_DOX2d-X3D_EV_nDOX)
ANTXR2	ENSG00000163297.15	546.208	0.726392	0.248061	2.92829	0.00340836	0.0470302	ANTXR2	protein_coding	0.0200517	(X3D_SOX11_DOX2d-X3D_SOX11_nDOX)-(X3D_EV_DOX2d-X3D_EV_nDOX)
ZBED9	ENSG00000232040.2	210.243	0.725961	0.249967	2.90422	0.00368167	0.0494543	ZBED9	protein_coding	0.017198	(X3D_SOX11_DOX2d-X3D_SOX11_nDOX)-(X3D_EV_DOX2d-X3D_EV_nDOX)
PKIG	ENSG00000168734.12	451.083	0.724873	0.176644	4.10358	4.06807e-05	0.00266486	PKIG	protein_coding	0.00883299	(X3D_SOX11_DOX2d-X3D_SOX11_nDOX)-(X3D_EV_DOX2d-X3D_EV_nDOX)
PCDHGA6	ENSG00000253731.2	129.554	0.724858	0.283528	2.55657	0.0105709	0.0950788	PCDHGA6	protein_coding	0.0202566	(X3D_SOX11_DOX2d-X3D_SOX11_nDOX)-(X3D_EV_DOX2d-X3D_EV_nDOX)
AADAT	ENSG00000109576.12	294.277	0.724426	0.204072	3.54986	0.000385442	0.0117578	AADAT	protein_coding	0.011334	(X3D_SOX11_DOX2d-X3D_SOX11_nDOX)-(X3D_EV_DOX2d-X3D_EV_nDOX)
FBRSL1	ENSG00000112787.11	1409.77	0.72429	0.178	4.06904	4.72064e-05	0.0028818	FBRSL1	protein_coding	0.0105417	(X3D_SOX11_DOX2d-X3D_SOX11_nDOX)-(X3D_EV_DOX2d-X3D_EV_nDOX)
MTURN	ENSG00000180354.14	96.9812	0.723532	0.299477	2.41598	0.0156927	0.120647	MTURN	protein_coding	0.0203074	(X3D_SOX11_DOX2d-X3D_SOX11_nDOX)-(X3D_EV_DOX2d-X3D_EV_nDOX)
MAPK8IP1	ENSG00000121653.10	116.518	0.721788	0.273923	2.635	0.00841361	0.0826453	MAPK8IP1	protein_coding	0.0175373	(X3D_SOX11_DOX2d-X3D_SOX11_nDOX)-(X3D_EV_DOX2d-X3D_EV_nDOX)
ZNF711	ENSG00000147180.15	405.05	0.719771	0.217263	3.31291	0.000923316	0.0205045	ZNF711	protein_coding	0.0141871	(X3D_SOX11_DOX2d-X3D_SOX11_nDOX)-(X3D_EV_DOX2d-X3D_EV_nDOX)
ANO8	ENSG00000074855.9	778.409	0.719643	0.230161	3.12669	0.00176784	0.030301	ANO8	protein_coding	0.0175537	(X3D_SOX11_DOX2d-X3D_SOX11_nDOX)-(X3D_EV_DOX2d-X3D_EV_nDOX)
CSRP2	ENSG00000175183.8	607.927	0.719594	0.231556	3.10764	0.00188586	0.0318288	CSRP2	protein_coding	0.0174772	(X3D_SOX11_DOX2d-X3D_SOX11_nDOX)-(X3D_EV_DOX2d-X3D_EV_nDOX)
ARHGEF25	ENSG00000240771.5	169.065	0.719292	0.271755	2.64684	0.00812484	0.0808875	ARHGEF25	protein_coding	0.0200962	(X3D_SOX11_DOX2d-X3D_SOX11_nDOX)-(X3D_EV_DOX2d-X3D_EV_nDOX)
HIST2H2BE	ENSG00000184678.9	356.718	0.718919	0.26219	2.74198	0.00610703	0.0682349	HIST2H2BE	protein_coding	0.021466	(X3D_SOX11_DOX2d-X3D_SOX11_nDOX)-(X3D_EV_DOX2d-X3D_EV_nDOX)
COL1A1	ENSG00000108821.12	305.065	0.71486	0.301334	2.37232	0.0176769	0.130001	COL1A1	protein_coding	0.028929	(X3D_SOX11_DOX2d-X3D_SOX11_nDOX)-(X3D_EV_DOX2d-X3D_EV_nDOX)
CCDC74A	ENSG00000163040.13	91.3925	0.714384	0.295926	2.41406	0.0157759	0.120998	CCDC74A	protein_coding	0.0202401	(X3D_SOX11_DOX2d-X3D_SOX11_nDOX)-(X3D_EV_DOX2d-X3D_EV_nDOX)
CSRNP2	ENSG00000110925.5	984.513	0.706779	0.1735	4.07366	4.62803e-05	0.00283734	CSRNP2	protein_coding	0.00973934	(X3D_SOX11_DOX2d-X3D_SOX11_nDOX)-(X3D_EV_DOX2d-X3D_EV_nDOX)
USP49	ENSG00000164663.12	237.533	0.706165	0.258533	2.73143	0.00630605	0.069995	USP49	protein_coding	0.0192184	(X3D_SOX11_DOX2d-X3D_SOX11_nDOX)-(X3D_EV_DOX2d-X3D_EV_nDOX)
ZNF333	ENSG00000160961.10	309.477	0.704162	0.175687	4.00804	6.12235e-05	0.00336518	ZNF333	protein_coding	0.0075132	(X3D_SOX11_DOX2d-X3D_SOX11_nDOX)-(X3D_EV_DOX2d-X3D_EV_nDOX)
KIAA0895L	ENSG00000196123.11	1398.48	0.703972	0.193528	3.63757	0.000275226	0.00953718	KIAA0895L	protein_coding	0.0126318	(X3D_SOX11_DOX2d-X3D_SOX11_nDOX)-(X3D_EV_DOX2d-X3D_EV_nDOX)
GPR161	ENSG00000143147.13	1018.71	0.702754	0.188993	3.71842	0.000200475	0.00743157	GPR161	protein_coding	0.0117496	(X3D_SOX11_DOX2d-X3D_SOX11_nDOX)-(X3D_EV_DOX2d-X3D_EV_nDOX)
LDB1	ENSG00000198728.9	2944.01	0.701769	0.163871	4.28244	1.84857e-05	0.00151541	LDB1	protein_coding	0.00931647	(X3D_SOX11_DOX2d-X3D_SOX11_nDOX)-(X3D_EV_DOX2d-X3D_EV_nDOX)
TRAM2	ENSG00000065308.4	1881.44	0.701331	0.174229	4.02534	5.68927e-05	0.0032084	TRAM2	protein_coding	0.0103658	(X3D_SOX11_DOX2d-X3D_SOX11_nDOX)-(X3D_EV_DOX2d-X3D_EV_nDOX)
MORN3	ENSG00000139714.11	98.5017	0.700972	0.278058	2.52096	0.0117036	0.101266	MORN3	protein_coding	0.0173673	(X3D_SOX11_DOX2d-X3D_SOX11_nDOX)-(X3D_EV_DOX2d-X3D_EV_nDOX)
PCBP4	ENSG00000090097.19	1260.13	0.699302	0.162293	4.30888	1.64082e-05	0.00138037	PCBP4	protein_coding	0.00860835	(X3D_SOX11_DOX2d-X3D_SOX11_nDOX)-(X3D_EV_DOX2d-X3D_EV_nDOX)
NLRP1	ENSG00000091592.14	75.9825	0.698927	0.342537	2.04045	0.041306	0.210522	NLRP1	protein_coding	0.027524	(X3D_SOX11_DOX2d-X3D_SOX11_nDOX)-(X3D_EV_DOX2d-X3D_EV_nDOX)
ZBED3	ENSG00000132846.5	692.883	0.697586	0.20725	3.36592	0.000762892	0.0182386	ZBED3	protein_coding	0.0136638	(X3D_SOX11_DOX2d-X3D_SOX11_nDOX)-(X3D_EV_DOX2d-X3D_EV_nDOX)
VWA5A	ENSG00000110002.14	297.413	0.697412	0.227441	3.06634	0.00216695	0.0348772	VWA5A	protein_coding	0.0150272	(X3D_SOX11_DOX2d-X3D_SOX11_nDOX)-(X3D_EV_DOX2d-X3D_EV_nDOX)
SLC13A3	ENSG00000158296.12	101.875	0.695203	0.345704	2.01098	0.0443279	0.219135	SLC13A3	protein_coding	0.0323614	(X3D_SOX11_DOX2d-X3D_SOX11_nDOX)-(X3D_EV_DOX2d-X3D_EV_nDOX)
FLRT2	ENSG00000185070.9	163.51	0.693028	0.276053	2.51048	0.0120565	0.10342	FLRT2	protein_coding	0.0191908	(X3D_SOX11_DOX2d-X3D_SOX11_nDOX)-(X3D_EV_DOX2d-X3D_EV_nDOX)
ZNF285	ENSG00000267508.4	221.577	0.692459	0.226078	3.06292	0.00219186	0.0350161	ZNF285	protein_coding	0.0134283	(X3D_SOX11_DOX2d-X3D_SOX11_nDOX)-(X3D_EV_DOX2d-X3D_EV_nDOX)
LRRC24	ENSG00000254402.5	73.6648	0.692176	0.312783	2.21296	0.0269004	0.165378	LRRC24	protein_coding	0.0197644	(X3D_SOX11_DOX2d-X3D_SOX11_nDOX)-(X3D_EV_DOX2d-X3D_EV_nDOX)
TTLL1	ENSG00000100271.15	200.593	0.691484	0.217073	3.18549	0.00144507	0.0268782	TTLL1	protein_coding	0.0116364	(X3D_SOX11_DOX2d-X3D_SOX11_nDOX)-(X3D_EV_DOX2d-X3D_EV_nDOX)
ARID5A	ENSG00000196843.14	1840.15	0.691113	0.196056	3.52507	0.000423365	0.0122947	ARID5A	protein_coding	0.0132542	(X3D_SOX11_DOX2d-X3D_SOX11_nDOX)-(X3D_EV_DOX2d-X3D_EV_nDOX)
ZNF764	ENSG00000169951.8	238.538	0.690448	0.197438	3.49704	0.000470446	0.0131976	ZNF764	protein_coding	0.0095503	(X3D_SOX11_DOX2d-X3D_SOX11_nDOX)-(X3D_EV_DOX2d-X3D_EV_nDOX)
TP53I11	ENSG00000175274.17	698.275	0.689337	0.274709	2.50933	0.012096	0.103444	TP53I11	protein_coding	0.0254325	(X3D_SOX11_DOX2d-X3D_SOX11_nDOX)-(X3D_EV_DOX2d-X3D_EV_nDOX)
DNAH2	ENSG00000183914.13	145.01	0.685529	0.278476	2.46172	0.0138273	0.112134	DNAH2	protein_coding	0.0202821	(X3D_SOX11_DOX2d-X3D_SOX11_nDOX)-(X3D_EV_DOX2d-X3D_EV_nDOX)
ZNF821	ENSG00000102984.13	205.525	0.684314	0.238732	2.86646	0.00415095	0.0535859	ZNF821	protein_coding	0.0150703	(X3D_SOX11_DOX2d-X3D_SOX11_nDOX)-(X3D_EV_DOX2d-X3D_EV_nDOX)
ZNF766	ENSG00000196214.9	557.116	0.68167	0.15619	4.36437	1.27488e-05	0.00114309	ZNF766	protein_coding	0.00685813	(X3D_SOX11_DOX2d-X3D_SOX11_nDOX)-(X3D_EV_DOX2d-X3D_EV_nDOX)
TIA1	ENSG00000116001.14	3797.98	0.680276	0.178637	3.80814	0.000140016	0.00596044	TIA1	protein_coding	0.0112058	(X3D_SOX11_DOX2d-X3D_SOX11_nDOX)-(X3D_EV_DOX2d-X3D_EV_nDOX)
VCAN	ENSG00000038427.14	14690.8	0.679558	0.205608	3.30511	0.000949392	0.020863	VCAN	protein_coding	0.0151496	(X3D_SOX11_DOX2d-X3D_SOX11_nDOX)-(X3D_EV_DOX2d-X3D_EV_nDOX)
PODXL2	ENSG00000114631.10	1095.93	0.679329	0.145019	4.6844	2.80783e-06	0.000366192	PODXL2	protein_coding	0.00658508	(X3D_SOX11_DOX2d-X3D_SOX11_nDOX)-(X3D_EV_DOX2d-X3D_EV_nDOX)
AGPAT4	ENSG00000026652.12	422.665	0.678291	0.228676	2.96617	0.00301536	0.0435633	AGPAT4	protein_coding	0.0160708	(X3D_SOX11_DOX2d-X3D_SOX11_nDOX)-(X3D_EV_DOX2d-X3D_EV_nDOX)
ZSCAN9	ENSG00000137185.10	436.69	0.6753	0.198799	3.39689	0.000681564	0.0168873	ZSCAN9	protein_coding	0.0116519	(X3D_SOX11_DOX2d-X3D_SOX11_nDOX)-(X3D_EV_DOX2d-X3D_EV_nDOX)
TRIM45	ENSG00000134253.8	220.959	0.673607	0.223336	3.01612	0.00256034	0.0391584	TRIM45	protein_coding	0.0128348	(X3D_SOX11_DOX2d-X3D_SOX11_nDOX)-(X3D_EV_DOX2d-X3D_EV_nDOX)
ZNF548	ENSG00000188785.10	215.859	0.671531	0.218898	3.06778	0.00215653	0.0348005	ZNF548	protein_coding	0.0119972	(X3D_SOX11_DOX2d-X3D_SOX11_nDOX)-(X3D_EV_DOX2d-X3D_EV_nDOX)
LRRC37A3	ENSG00000176809.9	149.323	0.670902	0.268937	2.49465	0.0126083	0.105963	LRRC37A3	protein_coding	0.0183816	(X3D_SOX11_DOX2d-X3D_SOX11_nDOX)-(X3D_EV_DOX2d-X3D_EV_nDOX)
C2orf54	ENSG00000172478.16	699.177	0.670749	0.239032	2.80611	0.00501442	0.0605959	C2orf54	protein_coding	0.0188016	(X3D_SOX11_DOX2d-X3D_SOX11_nDOX)-(X3D_EV_DOX2d-X3D_EV_nDOX)
COL11A2	ENSG00000204248.9	222.959	0.669449	0.260064	2.57417	0.0100481	0.0921139	COL11A2	protein_coding	0.0190669	(X3D_SOX11_DOX2d-X3D_SOX11_nDOX)-(X3D_EV_DOX2d-X3D_EV_nDOX)
ZNF674	ENSG00000251192.6	67.0325	0.669131	0.330308	2.02578	0.0427873	0.214246	ZNF674	protein_coding	0.0234586	(X3D_SOX11_DOX2d-X3D_SOX11_nDOX)-(X3D_EV_DOX2d-X3D_EV_nDOX)
COL5A2	ENSG00000204262.10	509.545	0.668539	0.169153	3.95227	7.74127e-05	0.00398051	COL5A2	protein_coding	0.00814754	(X3D_SOX11_DOX2d-X3D_SOX11_nDOX)-(X3D_EV_DOX2d-X3D_EV_nDOX)
MB21D2	ENSG00000180611.6	100.469	0.667952	0.27695	2.41181	0.0158734	0.121235	MB21D2	protein_coding	0.0167203	(X3D_SOX11_DOX2d-X3D_SOX11_nDOX)-(X3D_EV_DOX2d-X3D_EV_nDOX)
GRAMD1A	ENSG00000089351.13	3111.86	0.667119	0.135104	4.93781	7.9004e-07	0.000151119	GRAMD1A	protein_coding	0.00623352	(X3D_SOX11_DOX2d-X3D_SOX11_nDOX)-(X3D_EV_DOX2d-X3D_EV_nDOX)
LMO4	ENSG00000143013.11	5503.58	0.666345	0.163098	4.08555	4.39722e-05	0.00279126	LMO4	protein_coding	0.0093878	(X3D_SOX11_DOX2d-X3D_SOX11_nDOX)-(X3D_EV_DOX2d-X3D_EV_nDOX)
CCDC112	ENSG00000164221.11	147.558	0.665916	0.26415	2.52098	0.0117028	0.101266	CCDC112	protein_coding	0.0178207	(X3D_SOX11_DOX2d-X3D_SOX11_nDOX)-(X3D_EV_DOX2d-X3D_EV_nDOX)
ZSCAN16	ENSG00000196812.4	263.946	0.665256	0.203016	3.27686	0.00104968	0.0223091	ZSCAN16	protein_coding	0.0106176	(X3D_SOX11_DOX2d-X3D_SOX11_nDOX)-(X3D_EV_DOX2d-X3D_EV_nDOX)
ZNF775	ENSG00000196456.7	151.4	0.663514	0.237701	2.79138	0.00524834	0.0623284	ZNF775	protein_coding	0.0130007	(X3D_SOX11_DOX2d-X3D_SOX11_nDOX)-(X3D_EV_DOX2d-X3D_EV_nDOX)
NMNAT2	ENSG00000157064.9	642.009	0.663459	0.189563	3.49994	0.000465369	0.0131163	NMNAT2	protein_coding	0.0112542	(X3D_SOX11_DOX2d-X3D_SOX11_nDOX)-(X3D_EV_DOX2d-X3D_EV_nDOX)
TGIF2	ENSG00000118707.8	903.798	0.662594	0.207093	3.1995	0.00137668	0.0260552	TGIF2	protein_coding	0.0142261	(X3D_SOX11_DOX2d-X3D_SOX11_nDOX)-(X3D_EV_DOX2d-X3D_EV_nDOX)
DNAAF2	ENSG00000165506.13	614.022	0.661685	0.161058	4.10837	3.98464e-05	0.00262219	DNAAF2	protein_coding	0.00757662	(X3D_SOX11_DOX2d-X3D_SOX11_nDOX)-(X3D_EV_DOX2d-X3D_EV_nDOX)
PRSS27	ENSG00000172382.8	111.28	0.660352	0.280441	2.35469	0.0185382	0.132908	PRSS27	protein_coding	0.0186114	(X3D_SOX11_DOX2d-X3D_SOX11_nDOX)-(X3D_EV_DOX2d-X3D_EV_nDOX)
KIDINS220	ENSG00000134313.13	3372.34	0.658163	0.168196	3.91308	9.11267e-05	0.00437225	KIDINS220	protein_coding	0.00985865	(X3D_SOX11_DOX2d-X3D_SOX11_nDOX)-(X3D_EV_DOX2d-X3D_EV_nDOX)
CDR2L	ENSG00000109089.7	803.864	0.656252	0.195944	3.34919	0.000810486	0.0189678	CDR2L	protein_coding	0.0123807	(X3D_SOX11_DOX2d-X3D_SOX11_nDOX)-(X3D_EV_DOX2d-X3D_EV_nDOX)
HNRNPA1L2	ENSG00000139675.11	160.303	0.653825	0.227556	2.87325	0.00406271	0.0527453	HNRNPA1L2	protein_coding	0.0121208	(X3D_SOX11_DOX2d-X3D_SOX11_nDOX)-(X3D_EV_DOX2d-X3D_EV_nDOX)
THOC5	ENSG00000100296.12	914.246	0.652932	0.148509	4.39659	1.09966e-05	0.00103787	THOC5	protein_coding	0.00676618	(X3D_SOX11_DOX2d-X3D_SOX11_nDOX)-(X3D_EV_DOX2d-X3D_EV_nDOX)
MMP14	ENSG00000157227.11	6196.89	0.651863	0.14096	4.62445	3.75601e-06	0.00043107	MMP14	protein_coding	0.00699399	(X3D_SOX11_DOX2d-X3D_SOX11_nDOX)-(X3D_EV_DOX2d-X3D_EV_nDOX)
C11orf74	ENSG00000166352.14	179.076	0.651798	0.22026	2.95922	0.00308422	0.0439475	C11orf74	protein_coding	0.0116814	(X3D_SOX11_DOX2d-X3D_SOX11_nDOX)-(X3D_EV_DOX2d-X3D_EV_nDOX)
SHROOM2	ENSG00000146950.11	295.233	0.651567	0.172308	3.7814	0.000155946	0.00644527	SHROOM2	protein_coding	0.00701971	(X3D_SOX11_DOX2d-X3D_SOX11_nDOX)-(X3D_EV_DOX2d-X3D_EV_nDOX)
SYNPO	ENSG00000171992.11	112.48	0.65063	0.319142	2.03868	0.0414818	0.210917	SYNPO	protein_coding	0.026624	(X3D_SOX11_DOX2d-X3D_SOX11_nDOX)-(X3D_EV_DOX2d-X3D_EV_nDOX)
ZFP90	ENSG00000184939.14	817.117	0.64818	0.16035	4.04229	5.29325e-05	0.00306198	ZFP90	protein_coding	0.0079711	(X3D_SOX11_DOX2d-X3D_SOX11_nDOX)-(X3D_EV_DOX2d-X3D_EV_nDOX)
ZNF10	ENSG00000256223.4	159.651	0.647517	0.250076	2.58928	0.0096176	0.0892458	ZNF10	protein_coding	0.0153249	(X3D_SOX11_DOX2d-X3D_SOX11_nDOX)-(X3D_EV_DOX2d-X3D_EV_nDOX)
C14orf79	ENSG00000140104.12	515.437	0.645068	0.159367	4.04768	5.17282e-05	0.0030424	C14orf79	protein_coding	0.00708445	(X3D_SOX11_DOX2d-X3D_SOX11_nDOX)-(X3D_EV_DOX2d-X3D_EV_nDOX)
PCMTD2	ENSG00000203880.10	1191.35	0.644974	0.170846	3.77518	0.00015989	0.00653499	PCMTD2	protein_coding	0.00960915	(X3D_SOX11_DOX2d-X3D_SOX11_nDOX)-(X3D_EV_DOX2d-X3D_EV_nDOX)
TWIST2	ENSG00000233608.3	111.082	0.644254	0.275795	2.33599	0.0194917	0.136968	TWIST2	protein_coding	0.0174438	(X3D_SOX11_DOX2d-X3D_SOX11_nDOX)-(X3D_EV_DOX2d-X3D_EV_nDOX)
TP53INP2	ENSG00000078804.11	643.87	0.643233	0.20955	3.06959	0.00214354	0.0346298	TP53INP2	protein_coding	0.0139933	(X3D_SOX11_DOX2d-X3D_SOX11_nDOX)-(X3D_EV_DOX2d-X3D_EV_nDOX)
HOMER3	ENSG00000051128.17	270.752	0.643172	0.231361	2.77995	0.00543674	0.0639549	HOMER3	protein_coding	0.0152696	(X3D_SOX11_DOX2d-X3D_SOX11_nDOX)-(X3D_EV_DOX2d-X3D_EV_nDOX)
ZNF608	ENSG00000168916.14	1120.21	0.642383	0.178078	3.60732	0.000309375	0.0103216	ZNF608	protein_coding	0.0104593	(X3D_SOX11_DOX2d-X3D_SOX11_nDOX)-(X3D_EV_DOX2d-X3D_EV_nDOX)
LRRC27	ENSG00000148814.16	291.954	0.641964	0.19615	3.27282	0.00106479	0.0223671	LRRC27	protein_coding	0.010075	(X3D_SOX11_DOX2d-X3D_SOX11_nDOX)-(X3D_EV_DOX2d-X3D_EV_nDOX)
STK36	ENSG00000163482.10	1708.34	0.641729	0.169202	3.79269	0.000149025	0.00630651	STK36	protein_coding	0.0096562	(X3D_SOX11_DOX2d-X3D_SOX11_nDOX)-(X3D_EV_DOX2d-X3D_EV_nDOX)
FAM78A	ENSG00000126882.11	135.965	0.64164	0.232791	2.75629	0.00584604	0.0669709	FAM78A	protein_coding	0.0112843	(X3D_SOX11_DOX2d-X3D_SOX11_nDOX)-(X3D_EV_DOX2d-X3D_EV_nDOX)
EGR3	ENSG00000179388.8	424.875	0.640531	0.222762	2.87541	0.00403507	0.0524815	EGR3	protein_coding	0.0145999	(X3D_SOX11_DOX2d-X3D_SOX11_nDOX)-(X3D_EV_DOX2d-X3D_EV_nDOX)
IGSF3	ENSG00000143061.16	1704.43	0.639422	0.170806	3.74355	0.000181438	0.00713404	IGSF3	protein_coding	0.00986638	(X3D_SOX11_DOX2d-X3D_SOX11_nDOX)-(X3D_EV_DOX2d-X3D_EV_nDOX)
PDE7A	ENSG00000205268.9	834.553	0.639355	0.153175	4.17402	2.99268e-05	0.00213748	PDE7A	protein_coding	0.0071538	(X3D_SOX11_DOX2d-X3D_SOX11_nDOX)-(X3D_EV_DOX2d-X3D_EV_nDOX)
PLEKHG1	ENSG00000120278.13	583.042	0.638865	0.144273	4.42816	9.50414e-06	0.000956173	PLEKHG1	protein_coding	0.00573133	(X3D_SOX11_DOX2d-X3D_SOX11_nDOX)-(X3D_EV_DOX2d-X3D_EV_nDOX)
PXDN	ENSG00000130508.9	18612.5	0.638412	0.145449	4.38926	1.13735e-05	0.00105951	PXDN	protein_coding	0.00756436	(X3D_SOX11_DOX2d-X3D_SOX11_nDOX)-(X3D_EV_DOX2d-X3D_EV_nDOX)
COL18A1	ENSG00000182871.13	2036.24	0.637588	0.215213	2.96259	0.00305061	0.0438079	COL18A1	protein_coding	0.0161265	(X3D_SOX11_DOX2d-X3D_SOX11_nDOX)-(X3D_EV_DOX2d-X3D_EV_nDOX)
WDR19	ENSG00000157796.16	516.559	0.636961	0.168434	3.78166	0.000155784	0.00644527	WDR19	protein_coding	0.00810356	(X3D_SOX11_DOX2d-X3D_SOX11_nDOX)-(X3D_EV_DOX2d-X3D_EV_nDOX)
ZNF516	ENSG00000101493.9	798.034	0.635784	0.168228	3.7793	0.00015727	0.00646474	ZNF516	protein_coding	0.00882297	(X3D_SOX11_DOX2d-X3D_SOX11_nDOX)-(X3D_EV_DOX2d-X3D_EV_nDOX)
DYRK1B	ENSG00000105204.12	391.195	0.635456	0.206426	3.07837	0.00208136	0.0340082	DYRK1B	protein_coding	0.0126013	(X3D_SOX11_DOX2d-X3D_SOX11_nDOX)-(X3D_EV_DOX2d-X3D_EV_nDOX)
THBS2	ENSG00000186340.13	191.172	0.635174	0.269351	2.35816	0.0183657	0.132067	THBS2	protein_coding	0.02025	(X3D_SOX11_DOX2d-X3D_SOX11_nDOX)-(X3D_EV_DOX2d-X3D_EV_nDOX)
PRRT1	ENSG00000204314.9	98.9836	0.634085	0.299051	2.12033	0.0339786	0.188353	PRRT1	protein_coding	0.0216965	(X3D_SOX11_DOX2d-X3D_SOX11_nDOX)-(X3D_EV_DOX2d-X3D_EV_nDOX)
LRRC48	ENSG00000171962.16	220.148	0.632495	0.257027	2.46082	0.0138621	0.112227	LRRC48	protein_coding	0.0186933	(X3D_SOX11_DOX2d-X3D_SOX11_nDOX)-(X3D_EV_DOX2d-X3D_EV_nDOX)
PLEKHO2	ENSG00000241839.8	192.577	0.632349	0.258526	2.44598	0.0144458	0.114948	PLEKHO2	protein_coding	0.0186237	(X3D_SOX11_DOX2d-X3D_SOX11_nDOX)-(X3D_EV_DOX2d-X3D_EV_nDOX)
IER5L	ENSG00000188483.7	557.427	0.630924	0.174459	3.61646	0.000298657	0.010105	IER5L	protein_coding	0.00902783	(X3D_SOX11_DOX2d-X3D_SOX11_nDOX)-(X3D_EV_DOX2d-X3D_EV_nDOX)
EFNA4	ENSG00000243364.6	621.263	0.630896	0.177464	3.55506	0.000377897	0.0116839	EFNA4	protein_coding	0.00951326	(X3D_SOX11_DOX2d-X3D_SOX11_nDOX)-(X3D_EV_DOX2d-X3D_EV_nDOX)
GPSM1	ENSG00000160360.10	620.964	0.630793	0.143885	4.38402	1.1651e-05	0.00107144	GPSM1	protein_coding	0.00570087	(X3D_SOX11_DOX2d-X3D_SOX11_nDOX)-(X3D_EV_DOX2d-X3D_EV_nDOX)
NEK3	ENSG00000136098.15	185.424	0.628848	0.223498	2.81366	0.00489808	0.0594986	NEK3	protein_coding	0.012272	(X3D_SOX11_DOX2d-X3D_SOX11_nDOX)-(X3D_EV_DOX2d-X3D_EV_nDOX)
ISL2	ENSG00000159556.8	85.654	0.625752	0.282597	2.21429	0.0268087	0.165134	ISL2	protein_coding	0.0154319	(X3D_SOX11_DOX2d-X3D_SOX11_nDOX)-(X3D_EV_DOX2d-X3D_EV_nDOX)
PCDHA4	ENSG00000204967.9	224.451	0.622749	0.279681	2.22664	0.0259715	0.162418	PCDHA4	protein_coding	0.0232053	(X3D_SOX11_DOX2d-X3D_SOX11_nDOX)-(X3D_EV_DOX2d-X3D_EV_nDOX)
BBC3	ENSG00000105327.14	292.993	0.622066	0.193245	3.21906	0.00128613	0.0252405	BBC3	protein_coding	0.00991476	(X3D_SOX11_DOX2d-X3D_SOX11_nDOX)-(X3D_EV_DOX2d-X3D_EV_nDOX)
ULK1	ENSG00000177169.8	1708.7	0.621678	0.158861	3.91335	9.10239e-05	0.00437225	ULK1	protein_coding	0.00843965	(X3D_SOX11_DOX2d-X3D_SOX11_nDOX)-(X3D_EV_DOX2d-X3D_EV_nDOX)
GSTA4	ENSG00000170899.9	242.197	0.621035	0.277059	2.24152	0.0249922	0.159371	GSTA4	protein_coding	0.023245	(X3D_SOX11_DOX2d-X3D_SOX11_nDOX)-(X3D_EV_DOX2d-X3D_EV_nDOX)
OSCP1	ENSG00000116885.17	143.955	0.620701	0.233506	2.65818	0.0078564	0.0790933	OSCP1	protein_coding	0.012397	(X3D_SOX11_DOX2d-X3D_SOX11_nDOX)-(X3D_EV_DOX2d-X3D_EV_nDOX)
AARD	ENSG00000205002.3	218.092	0.620362	0.309765	2.00268	0.0452112	0.221819	AARD	protein_coding	0.0295753	(X3D_SOX11_DOX2d-X3D_SOX11_nDOX)-(X3D_EV_DOX2d-X3D_EV_nDOX)
AR	ENSG00000169083.14	199.851	0.620246	0.274039	2.26335	0.0236141	0.154055	AR	protein_coding	0.0213232	(X3D_SOX11_DOX2d-X3D_SOX11_nDOX)-(X3D_EV_DOX2d-X3D_EV_nDOX)
C1R	ENSG00000159403.14	635.684	0.620189	0.161759	3.83403	0.000126061	0.00546366	C1R	protein_coding	0.00783708	(X3D_SOX11_DOX2d-X3D_SOX11_nDOX)-(X3D_EV_DOX2d-X3D_EV_nDOX)
FMO4	ENSG00000076258.8	129.192	0.618855	0.287463	2.15282	0.031333	0.179157	FMO4	protein_coding	0.0215034	(X3D_SOX11_DOX2d-X3D_SOX11_nDOX)-(X3D_EV_DOX2d-X3D_EV_nDOX)
CCDC80	ENSG00000091986.14	261.306	0.618828	0.210477	2.94012	0.00328085	0.0459639	CCDC80	protein_coding	0.0117912	(X3D_SOX11_DOX2d-X3D_SOX11_nDOX)-(X3D_EV_DOX2d-X3D_EV_nDOX)
ZNF260	ENSG00000254004.5	964.055	0.618482	0.212696	2.90782	0.00363953	0.0491645	ZNF260	protein_coding	0.0151178	(X3D_SOX11_DOX2d-X3D_SOX11_nDOX)-(X3D_EV_DOX2d-X3D_EV_nDOX)
ANKRD34A	ENSG00000272031.2	171.043	0.617896	0.213265	2.89731	0.00376377	0.0499954	ANKRD34A	protein_coding	0.0100842	(X3D_SOX11_DOX2d-X3D_SOX11_nDOX)-(X3D_EV_DOX2d-X3D_EV_nDOX)
IQCG	ENSG00000114473.12	191.493	0.617303	0.233581	2.64278	0.00822288	0.0812699	IQCG	protein_coding	0.0142495	(X3D_SOX11_DOX2d-X3D_SOX11_nDOX)-(X3D_EV_DOX2d-X3D_EV_nDOX)
BRSK2	ENSG00000174672.14	159.927	0.616836	0.231064	2.66955	0.0075953	0.077497	BRSK2	protein_coding	0.0121995	(X3D_SOX11_DOX2d-X3D_SOX11_nDOX)-(X3D_EV_DOX2d-X3D_EV_nDOX)
ZNF3	ENSG00000166526.15	1189.25	0.616752	0.152327	4.04886	5.1468e-05	0.0030424	ZNF3	protein_coding	0.00744553	(X3D_SOX11_DOX2d-X3D_SOX11_nDOX)-(X3D_EV_DOX2d-X3D_EV_nDOX)
ARID3B	ENSG00000179361.16	210.566	0.615782	0.236394	2.6049	0.0091902	0.0866815	ARID3B	protein_coding	0.0151389	(X3D_SOX11_DOX2d-X3D_SOX11_nDOX)-(X3D_EV_DOX2d-X3D_EV_nDOX)
ZBED1	ENSG00000214717.8	929.225	0.615745	0.152179	4.04618	5.20611e-05	0.00304844	ZBED1	protein_coding	0.00717221	(X3D_SOX11_DOX2d-X3D_SOX11_nDOX)-(X3D_EV_DOX2d-X3D_EV_nDOX)
CCDC126	ENSG00000169193.10	144.247	0.615595	0.239851	2.56657	0.0102711	0.0934953	CCDC126	protein_coding	0.013447	(X3D_SOX11_DOX2d-X3D_SOX11_nDOX)-(X3D_EV_DOX2d-X3D_EV_nDOX)
PIK3IP1	ENSG00000100100.11	205.191	0.615471	0.296035	2.07905	0.0376127	0.198599	PIK3IP1	protein_coding	0.0263632	(X3D_SOX11_DOX2d-X3D_SOX11_nDOX)-(X3D_EV_DOX2d-X3D_EV_nDOX)
SCAMP5	ENSG00000198794.10	416.227	0.611828	0.182787	3.34722	0.000816278	0.0190722	SCAMP5	protein_coding	0.00943678	(X3D_SOX11_DOX2d-X3D_SOX11_nDOX)-(X3D_EV_DOX2d-X3D_EV_nDOX)
ZNF8	ENSG00000278129.1	405.99	0.611436	0.222438	2.74879	0.00598158	0.0676313	ZNF8	protein_coding	0.0150545	(X3D_SOX11_DOX2d-X3D_SOX11_nDOX)-(X3D_EV_DOX2d-X3D_EV_nDOX)
ULK4	ENSG00000168038.9	87.7667	0.609288	0.290181	2.09969	0.0357564	0.193352	ULK4	protein_coding	0.0182454	(X3D_SOX11_DOX2d-X3D_SOX11_nDOX)-(X3D_EV_DOX2d-X3D_EV_nDOX)
NME5	ENSG00000112981.4	115.042	0.608282	0.308053	1.9746	0.0483133	0.230804	NME5	protein_coding	0.024318	(X3D_SOX11_DOX2d-X3D_SOX11_nDOX)-(X3D_EV_DOX2d-X3D_EV_nDOX)
NFASC	ENSG00000163531.14	128.938	0.607467	0.247036	2.45903	0.0139314	0.112534	NFASC	protein_coding	0.0133327	(X3D_SOX11_DOX2d-X3D_SOX11_nDOX)-(X3D_EV_DOX2d-X3D_EV_nDOX)
ZNF84	ENSG00000198040.9	791.943	0.607279	0.185109	3.28066	0.00103563	0.0221407	ZNF84	protein_coding	0.0109563	(X3D_SOX11_DOX2d-X3D_SOX11_nDOX)-(X3D_EV_DOX2d-X3D_EV_nDOX)
SHISA2	ENSG00000180730.4	366.345	0.606943	0.293349	2.06901	0.038545	0.201298	SHISA2	protein_coding	0.0274685	(X3D_SOX11_DOX2d-X3D_SOX11_nDOX)-(X3D_EV_DOX2d-X3D_EV_nDOX)
WBP1	ENSG00000239779.5	628.337	0.606321	0.19546	3.10202	0.00192204	0.0322946	WBP1	protein_coding	0.0120018	(X3D_SOX11_DOX2d-X3D_SOX11_nDOX)-(X3D_EV_DOX2d-X3D_EV_nDOX)
NR4A1	ENSG00000123358.18	748.397	0.605696	0.198724	3.04793	0.00230424	0.0364863	NR4A1	protein_coding	0.0126391	(X3D_SOX11_DOX2d-X3D_SOX11_nDOX)-(X3D_EV_DOX2d-X3D_EV_nDOX)
LRRC61	ENSG00000127399.13	379.373	0.605184	0.193716	3.12407	0.00178367	0.0304988	LRRC61	protein_coding	0.010565	(X3D_SOX11_DOX2d-X3D_SOX11_nDOX)-(X3D_EV_DOX2d-X3D_EV_nDOX)
MIDN	ENSG00000167470.11	1855.86	0.604477	0.153079	3.94878	7.8549e-05	0.00399701	MIDN	protein_coding	0.00782324	(X3D_SOX11_DOX2d-X3D_SOX11_nDOX)-(X3D_EV_DOX2d-X3D_EV_nDOX)
CASP6	ENSG00000138794.8	597.578	0.604102	0.16808	3.59414	0.000325466	0.0106895	CASP6	protein_coding	0.00834295	(X3D_SOX11_DOX2d-X3D_SOX11_nDOX)-(X3D_EV_DOX2d-X3D_EV_nDOX)
RPAIN	ENSG00000129197.13	1521.16	0.602996	0.161611	3.73115	0.000190609	0.00730502	RPAIN	protein_coding	0.00869452	(X3D_SOX11_DOX2d-X3D_SOX11_nDOX)-(X3D_EV_DOX2d-X3D_EV_nDOX)
PCGF3	ENSG00000185619.16	2040.83	0.600798	0.151052	3.97743	6.96639e-05	0.00370147	PCGF3	protein_coding	0.00766439	(X3D_SOX11_DOX2d-X3D_SOX11_nDOX)-(X3D_EV_DOX2d-X3D_EV_nDOX)
PHC1	ENSG00000111752.9	655.593	0.600128	0.195758	3.06566	0.00217193	0.0348772	PHC1	protein_coding	0.0121086	(X3D_SOX11_DOX2d-X3D_SOX11_nDOX)-(X3D_EV_DOX2d-X3D_EV_nDOX)
PTBP2	ENSG00000117569.17	420.062	0.60011	0.221695	2.70692	0.00679103	0.0730532	PTBP2	protein_coding	0.0151082	(X3D_SOX11_DOX2d-X3D_SOX11_nDOX)-(X3D_EV_DOX2d-X3D_EV_nDOX)
C12orf60	ENSG00000182993.3	260.095	0.599941	0.218715	2.74303	0.00608755	0.0682281	C12orf60	protein_coding	0.0119336	(X3D_SOX11_DOX2d-X3D_SOX11_nDOX)-(X3D_EV_DOX2d-X3D_EV_nDOX)
IRF2BPL	ENSG00000119669.4	1184.41	0.597922	0.161667	3.69849	0.000216889	0.00789489	IRF2BPL	protein_coding	0.00844585	(X3D_SOX11_DOX2d-X3D_SOX11_nDOX)-(X3D_EV_DOX2d-X3D_EV_nDOX)
PATZ1	ENSG00000100105.16	1537.85	0.597193	0.167808	3.55879	0.000372565	0.0116276	PATZ1	protein_coding	0.00940116	(X3D_SOX11_DOX2d-X3D_SOX11_nDOX)-(X3D_EV_DOX2d-X3D_EV_nDOX)
ZNF17	ENSG00000186272.11	140.237	0.59534	0.239171	2.48918	0.0128038	0.107229	ZNF17	protein_coding	0.0127649	(X3D_SOX11_DOX2d-X3D_SOX11_nDOX)-(X3D_EV_DOX2d-X3D_EV_nDOX)
VGLL4	ENSG00000144560.12	3342.03	0.59348	0.138167	4.29539	1.74389e-05	0.00143781	VGLL4	protein_coding	0.00656324	(X3D_SOX11_DOX2d-X3D_SOX11_nDOX)-(X3D_EV_DOX2d-X3D_EV_nDOX)
ZNF322	ENSG00000181315.9	216.164	0.593384	0.242777	2.44415	0.0145193	0.115228	ZNF322	protein_coding	0.0163992	(X3D_SOX11_DOX2d-X3D_SOX11_nDOX)-(X3D_EV_DOX2d-X3D_EV_nDOX)
SPRY3	ENSG00000168939.9	108.586	0.592435	0.296926	1.99523	0.046018	0.224473	SPRY3	protein_coding	0.0220034	(X3D_SOX11_DOX2d-X3D_SOX11_nDOX)-(X3D_EV_DOX2d-X3D_EV_nDOX)
PODXL	ENSG00000128567.15	2179.79	0.592355	0.152912	3.87383	0.000107139	0.00484862	PODXL	protein_coding	0.00793761	(X3D_SOX11_DOX2d-X3D_SOX11_nDOX)-(X3D_EV_DOX2d-X3D_EV_nDOX)
PRTG	ENSG00000166450.11	123.785	0.590287	0.284616	2.07398	0.0380811	0.200114	PRTG	protein_coding	0.020358	(X3D_SOX11_DOX2d-X3D_SOX11_nDOX)-(X3D_EV_DOX2d-X3D_EV_nDOX)
ZNF385A	ENSG00000161642.16	273.195	0.589955	0.214517	2.75015	0.00595671	0.0675	ZNF385A	protein_coding	0.0126434	(X3D_SOX11_DOX2d-X3D_SOX11_nDOX)-(X3D_EV_DOX2d-X3D_EV_nDOX)
SLC16A9	ENSG00000165449.10	154.064	0.588876	0.280239	2.10133	0.035612	0.192788	SLC16A9	protein_coding	0.0204089	(X3D_SOX11_DOX2d-X3D_SOX11_nDOX)-(X3D_EV_DOX2d-X3D_EV_nDOX)
FAM109A	ENSG00000198324.13	285.377	0.588688	0.218873	2.68963	0.00715314	0.0750687	FAM109A	protein_coding	0.0132621	(X3D_SOX11_DOX2d-X3D_SOX11_nDOX)-(X3D_EV_DOX2d-X3D_EV_nDOX)
STK32A	ENSG00000169302.13	176.607	0.587771	0.297226	1.97752	0.0479829	0.230346	STK32A	protein_coding	0.0256679	(X3D_SOX11_DOX2d-X3D_SOX11_nDOX)-(X3D_EV_DOX2d-X3D_EV_nDOX)
CHST2	ENSG00000175040.5	228.358	0.58699	0.24391	2.40658	0.0161025	0.12229	CHST2	protein_coding	0.0163563	(X3D_SOX11_DOX2d-X3D_SOX11_nDOX)-(X3D_EV_DOX2d-X3D_EV_nDOX)
ZNF195	ENSG00000005801.15	744.616	0.58625	0.191426	3.06254	0.00219468	0.0350221	ZNF195	protein_coding	0.0117503	(X3D_SOX11_DOX2d-X3D_SOX11_nDOX)-(X3D_EV_DOX2d-X3D_EV_nDOX)
MARCKS	ENSG00000277443.1	1481.58	0.586047	0.157335	3.72483	0.000195445	0.00737857	MARCKS	protein_coding	0.00815959	(X3D_SOX11_DOX2d-X3D_SOX11_nDOX)-(X3D_EV_DOX2d-X3D_EV_nDOX)
ARHGEF2	ENSG00000116584.16	5366.28	0.586015	0.12523	4.67951	2.87563e-06	0.000368337	ARHGEF2	protein_coding	0.00545528	(X3D_SOX11_DOX2d-X3D_SOX11_nDOX)-(X3D_EV_DOX2d-X3D_EV_nDOX)
SEMA4C	ENSG00000168758.9	1726.93	0.585914	0.144698	4.04923	5.13864e-05	0.0030424	SEMA4C	protein_coding	0.00691183	(X3D_SOX11_DOX2d-X3D_SOX11_nDOX)-(X3D_EV_DOX2d-X3D_EV_nDOX)
SLC27A2	ENSG00000140284.9	361.534	-0.587527	0.240129	-2.44671	0.0144167	0.114837	SLC27A2	protein_coding	0.0178984	(X3D_SOX11_DOX2d-X3D_SOX11_nDOX)-(X3D_EV_DOX2d-X3D_EV_nDOX)
CYBRD1	ENSG00000071967.10	458.205	-0.587936	0.199353	-2.94922	0.00318576	0.0449873	CYBRD1	protein_coding	0.012105	(X3D_SOX11_DOX2d-X3D_SOX11_nDOX)-(X3D_EV_DOX2d-X3D_EV_nDOX)
APOL6	ENSG00000221963.5	676.099	-0.588653	0.205502	-2.86446	0.00417727	0.05365	APOL6	protein_coding	0.0136946	(X3D_SOX11_DOX2d-X3D_SOX11_nDOX)-(X3D_EV_DOX2d-X3D_EV_nDOX)
OTUB2	ENSG00000089723.8	726.692	-0.588774	0.190165	-3.09612	0.00196074	0.0327841	OTUB2	protein_coding	0.0115264	(X3D_SOX11_DOX2d-X3D_SOX11_nDOX)-(X3D_EV_DOX2d-X3D_EV_nDOX)
LY6E	ENSG00000160932.9	15389.6	-0.589391	0.148496	-3.96908	7.21509e-05	0.00379175	LY6E	protein_coding	0.00787607	(X3D_SOX11_DOX2d-X3D_SOX11_nDOX)-(X3D_EV_DOX2d-X3D_EV_nDOX)
SSH3	ENSG00000172830.11	1976.84	-0.590452	0.14625	-4.03729	5.40723e-05	0.00310288	SSH3	protein_coding	0.00718071	(X3D_SOX11_DOX2d-X3D_SOX11_nDOX)-(X3D_EV_DOX2d-X3D_EV_nDOX)
SH2D4A	ENSG00000104611.10	594.72	-0.590631	0.164791	-3.58412	0.000338222	0.0109777	SH2D4A	protein_coding	0.00812285	(X3D_SOX11_DOX2d-X3D_SOX11_nDOX)-(X3D_EV_DOX2d-X3D_EV_nDOX)
PUSL1	ENSG00000169972.10	379.319	-0.592404	0.222718	-2.65989	0.00781669	0.0788152	PUSL1	protein_coding	0.0149021	(X3D_SOX11_DOX2d-X3D_SOX11_nDOX)-(X3D_EV_DOX2d-X3D_EV_nDOX)
SHROOM1	ENSG00000164403.13	499.559	-0.592805	0.199424	-2.97258	0.00295308	0.0428794	SHROOM1	protein_coding	0.0122474	(X3D_SOX11_DOX2d-X3D_SOX11_nDOX)-(X3D_EV_DOX2d-X3D_EV_nDOX)
PBK	ENSG00000168078.8	802.859	-0.593518	0.203364	-2.9185	0.00351717	0.0479984	PBK	protein_coding	0.0135717	(X3D_SOX11_DOX2d-X3D_SOX11_nDOX)-(X3D_EV_DOX2d-X3D_EV_nDOX)
ASPH	ENSG00000198363.14	7301.6	-0.596715	0.174269	-3.42411	0.000616813	0.0157452	ASPH	protein_coding	0.0108016	(X3D_SOX11_DOX2d-X3D_SOX11_nDOX)-(X3D_EV_DOX2d-X3D_EV_nDOX)
DIAPH3	ENSG00000139734.16	378.496	-0.597223	0.248431	-2.40398	0.0162179	0.122822	DIAPH3	protein_coding	0.0194589	(X3D_SOX11_DOX2d-X3D_SOX11_nDOX)-(X3D_EV_DOX2d-X3D_EV_nDOX)
PLEKHS1	ENSG00000148735.13	1521.26	-0.597763	0.176126	-3.39396	0.000688909	0.0170006	PLEKHS1	protein_coding	0.0104208	(X3D_SOX11_DOX2d-X3D_SOX11_nDOX)-(X3D_EV_DOX2d-X3D_EV_nDOX)
SLC12A8	ENSG00000221955.9	436.638	-0.597778	0.181043	-3.30186	0.000960462	0.0209614	SLC12A8	protein_coding	0.00945448	(X3D_SOX11_DOX2d-X3D_SOX11_nDOX)-(X3D_EV_DOX2d-X3D_EV_nDOX)
SLC39A8	ENSG00000138821.11	1112.55	-0.597788	0.146489	-4.08076	4.48886e-05	0.0028205	SLC39A8	protein_coding	0.0068235	(X3D_SOX11_DOX2d-X3D_SOX11_nDOX)-(X3D_EV_DOX2d-X3D_EV_nDOX)
CSTB	ENSG00000160213.5	7336.85	-0.598478	0.146869	-4.07492	4.60308e-05	0.00283416	CSTB	protein_coding	0.00763098	(X3D_SOX11_DOX2d-X3D_SOX11_nDOX)-(X3D_EV_DOX2d-X3D_EV_nDOX)
NBEAL1	ENSG00000144426.17	302.976	-0.599718	0.230255	-2.60458	0.00919858	0.0867036	NBEAL1	protein_coding	0.0156638	(X3D_SOX11_DOX2d-X3D_SOX11_nDOX)-(X3D_EV_DOX2d-X3D_EV_nDOX)
ASF1B	ENSG00000105011.7	761.975	-0.599851	0.179409	-3.34349	0.000827318	0.019205	ASF1B	protein_coding	0.0101802	(X3D_SOX11_DOX2d-X3D_SOX11_nDOX)-(X3D_EV_DOX2d-X3D_EV_nDOX)
THEM6	ENSG00000130193.7	1670.48	-0.60052	0.163869	-3.66463	0.000247692	0.00876377	THEM6	protein_coding	0.00904902	(X3D_SOX11_DOX2d-X3D_SOX11_nDOX)-(X3D_EV_DOX2d-X3D_EV_nDOX)
STAMBPL1	ENSG00000138134.10	161.665	-0.6012	0.256686	-2.34216	0.0191725	0.135695	STAMBPL1	protein_coding	0.0174333	(X3D_SOX11_DOX2d-X3D_SOX11_nDOX)-(X3D_EV_DOX2d-X3D_EV_nDOX)
AREG	ENSG00000109321.9	733.04	-0.601612	0.240136	-2.5053	0.0122349	0.103982	AREG	protein_coding	0.0193439	(X3D_SOX11_DOX2d-X3D_SOX11_nDOX)-(X3D_EV_DOX2d-X3D_EV_nDOX)
SQLE	ENSG00000104549.10	1787.02	-0.602315	0.220652	-2.7297	0.00633921	0.07028	SQLE	protein_coding	0.0169637	(X3D_SOX11_DOX2d-X3D_SOX11_nDOX)-(X3D_EV_DOX2d-X3D_EV_nDOX)
ARHGEF39	ENSG00000137135.16	320.593	-0.603057	0.181086	-3.33022	0.000867769	0.0197223	ARHGEF39	protein_coding	0.00863862	(X3D_SOX11_DOX2d-X3D_SOX11_nDOX)-(X3D_EV_DOX2d-X3D_EV_nDOX)
GALNT5	ENSG00000136542.7	303.14	-0.60367	0.231047	-2.61276	0.00898136	0.0858598	GALNT5	protein_coding	0.0157237	(X3D_SOX11_DOX2d-X3D_SOX11_nDOX)-(X3D_EV_DOX2d-X3D_EV_nDOX)
ITGB1BP1	ENSG00000119185.11	1870.33	-0.606773	0.180016	-3.37066	0.000749875	0.0179895	ITGB1BP1	protein_coding	0.011145	(X3D_SOX11_DOX2d-X3D_SOX11_nDOX)-(X3D_EV_DOX2d-X3D_EV_nDOX)
FAS	ENSG00000026103.18	459.964	-0.606835	0.260829	-2.32657	0.0199884	0.139133	FAS	protein_coding	0.0221497	(X3D_SOX11_DOX2d-X3D_SOX11_nDOX)-(X3D_EV_DOX2d-X3D_EV_nDOX)
ADAM9	ENSG00000168615.10	5013.84	-0.60687	0.201694	-3.00887	0.00262222	0.0397186	ADAM9	protein_coding	0.0144551	(X3D_SOX11_DOX2d-X3D_SOX11_nDOX)-(X3D_EV_DOX2d-X3D_EV_nDOX)
THSD4	ENSG00000187720.13	1007.25	-0.607131	0.249666	-2.43178	0.0150249	0.117785	THSD4	protein_coding	0.0214373	(X3D_SOX11_DOX2d-X3D_SOX11_nDOX)-(X3D_EV_DOX2d-X3D_EV_nDOX)
ELOVL7	ENSG00000164181.12	443.777	-0.607534	0.179297	-3.38841	0.000702984	0.0172393	ELOVL7	protein_coding	0.00931011	(X3D_SOX11_DOX2d-X3D_SOX11_nDOX)-(X3D_EV_DOX2d-X3D_EV_nDOX)
B3GNT3	ENSG00000179913.9	2537.88	-0.608285	0.128017	-4.75158	2.01834e-06	0.000298506	B3GNT3	protein_coding	0.00548034	(X3D_SOX11_DOX2d-X3D_SOX11_nDOX)-(X3D_EV_DOX2d-X3D_EV_nDOX)
SLC4A11	ENSG00000088836.11	2753.66	-0.608648	0.171182	-3.55557	0.000377157	0.0116839	SLC4A11	protein_coding	0.010148	(X3D_SOX11_DOX2d-X3D_SOX11_nDOX)-(X3D_EV_DOX2d-X3D_EV_nDOX)
RERG	ENSG00000134533.5	1074.09	-0.610627	0.148475	-4.11265	3.91141e-05	0.00259783	RERG	protein_coding	0.00696822	(X3D_SOX11_DOX2d-X3D_SOX11_nDOX)-(X3D_EV_DOX2d-X3D_EV_nDOX)
ACO1	ENSG00000122729.17	1004.43	-0.610903	0.207484	-2.94433	0.00323652	0.0455206	ACO1	protein_coding	0.0145147	(X3D_SOX11_DOX2d-X3D_SOX11_nDOX)-(X3D_EV_DOX2d-X3D_EV_nDOX)
LY75	ENSG00000054219.10	686.911	-0.611763	0.160599	-3.80926	0.000139383	0.00595117	LY75	protein_coding	0.00778882	(X3D_SOX11_DOX2d-X3D_SOX11_nDOX)-(X3D_EV_DOX2d-X3D_EV_nDOX)
HMGCS1	ENSG00000112972.13	3091.68	-0.612146	0.21143	-2.89527	0.00378834	0.0500898	HMGCS1	protein_coding	0.0157659	(X3D_SOX11_DOX2d-X3D_SOX11_nDOX)-(X3D_EV_DOX2d-X3D_EV_nDOX)
PRELP	ENSG00000188783.5	296.909	-0.612481	0.183547	-3.33691	0.00084715	0.0195389	PRELP	protein_coding	0.0085447	(X3D_SOX11_DOX2d-X3D_SOX11_nDOX)-(X3D_EV_DOX2d-X3D_EV_nDOX)
E2F1	ENSG00000101412.12	547.187	-0.612745	0.184059	-3.32906	0.000871391	0.0197223	E2F1	protein_coding	0.0102779	(X3D_SOX11_DOX2d-X3D_SOX11_nDOX)-(X3D_EV_DOX2d-X3D_EV_nDOX)
PAQR5	ENSG00000137819.12	175.421	-0.613288	0.311015	-1.97189	0.0486217	0.231814	PAQR5	protein_coding	0.0283721	(X3D_SOX11_DOX2d-X3D_SOX11_nDOX)-(X3D_EV_DOX2d-X3D_EV_nDOX)
GSR	ENSG00000104687.11	1279.13	-0.616407	0.230095	-2.67892	0.00738596	0.0765047	GSR	protein_coding	0.0181959	(X3D_SOX11_DOX2d-X3D_SOX11_nDOX)-(X3D_EV_DOX2d-X3D_EV_nDOX)
PPP4R4	ENSG00000119698.10	164.111	-0.616946	0.25284	-2.44007	0.0146846	0.116005	PPP4R4	protein_coding	0.0169644	(X3D_SOX11_DOX2d-X3D_SOX11_nDOX)-(X3D_EV_DOX2d-X3D_EV_nDOX)
BCL6	ENSG00000113916.16	1063.98	-0.617192	0.141745	-4.35423	1.33533e-05	0.00118251	BCL6	protein_coding	0.00626446	(X3D_SOX11_DOX2d-X3D_SOX11_nDOX)-(X3D_EV_DOX2d-X3D_EV_nDOX)
PRDX4	ENSG00000123131.11	2363.87	-0.617401	0.152675	-4.04388	5.25732e-05	0.00306198	PRDX4	protein_coding	0.00797757	(X3D_SOX11_DOX2d-X3D_SOX11_nDOX)-(X3D_EV_DOX2d-X3D_EV_nDOX)
SLC1A5	ENSG00000105281.11	5372.24	-0.617785	0.139676	-4.423	9.73394e-06	0.000963056	SLC1A5	protein_coding	0.00682982	(X3D_SOX11_DOX2d-X3D_SOX11_nDOX)-(X3D_EV_DOX2d-X3D_EV_nDOX)
BLVRB	ENSG00000090013.8	714.056	-0.618214	0.167475	-3.69138	0.000223043	0.00805988	BLVRB	protein_coding	0.00856028	(X3D_SOX11_DOX2d-X3D_SOX11_nDOX)-(X3D_EV_DOX2d-X3D_EV_nDOX)
PC	ENSG00000173599.12	2182.98	-0.61835	0.164209	-3.76563	0.000166132	0.00669474	PC	protein_coding	0.00926015	(X3D_SOX11_DOX2d-X3D_SOX11_nDOX)-(X3D_EV_DOX2d-X3D_EV_nDOX)
RIN1	ENSG00000174791.9	451.623	-0.618673	0.27412	-2.25694	0.0240119	0.155303	RIN1	protein_coding	0.0246297	(X3D_SOX11_DOX2d-X3D_SOX11_nDOX)-(X3D_EV_DOX2d-X3D_EV_nDOX)
ERCC6L	ENSG00000186871.6	211.938	-0.620631	0.24086	-2.57673	0.00997408	0.0918999	ERCC6L	protein_coding	0.0158996	(X3D_SOX11_DOX2d-X3D_SOX11_nDOX)-(X3D_EV_DOX2d-X3D_EV_nDOX)
TMEM173	ENSG00000184584.11	1760.61	-0.62081	0.157379	-3.94468	7.99074e-05	0.00401709	TMEM173	protein_coding	0.00829597	(X3D_SOX11_DOX2d-X3D_SOX11_nDOX)-(X3D_EV_DOX2d-X3D_EV_nDOX)
KIF18A	ENSG00000121621.6	273.26	-0.622565	0.244034	-2.55114	0.010737	0.0962107	KIF18A	protein_coding	0.0176731	(X3D_SOX11_DOX2d-X3D_SOX11_nDOX)-(X3D_EV_DOX2d-X3D_EV_nDOX)
FDFT1	ENSG00000079459.11	5760.46	-0.623309	0.164564	-3.78765	0.000152082	0.00637942	FDFT1	protein_coding	0.00958003	(X3D_SOX11_DOX2d-X3D_SOX11_nDOX)-(X3D_EV_DOX2d-X3D_EV_nDOX)
CD55	ENSG00000196352.12	1260.16	-0.626414	0.192792	-3.24917	0.00115744	0.0234528	CD55	protein_coding	0.0124507	(X3D_SOX11_DOX2d-X3D_SOX11_nDOX)-(X3D_EV_DOX2d-X3D_EV_nDOX)
CCDC129	ENSG00000180347.12	840.972	-0.626614	0.184643	-3.39364	0.000689694	0.0170006	CCDC129	protein_coding	0.0110569	(X3D_SOX11_DOX2d-X3D_SOX11_nDOX)-(X3D_EV_DOX2d-X3D_EV_nDOX)
CTSS	ENSG00000163131.9	300.313	-0.6285	0.228884	-2.74594	0.00603382	0.0679444	CTSS	protein_coding	0.0152741	(X3D_SOX11_DOX2d-X3D_SOX11_nDOX)-(X3D_EV_DOX2d-X3D_EV_nDOX)
ESCO2	ENSG00000171320.13	408.81	-0.628707	0.19886	-3.16156	0.00156924	0.0285062	ESCO2	protein_coding	0.0116293	(X3D_SOX11_DOX2d-X3D_SOX11_nDOX)-(X3D_EV_DOX2d-X3D_EV_nDOX)
PRSS22	ENSG00000005001.8	2267.11	-0.628936	0.142344	-4.41843	9.94214e-06	0.000963716	PRSS22	protein_coding	0.00682345	(X3D_SOX11_DOX2d-X3D_SOX11_nDOX)-(X3D_EV_DOX2d-X3D_EV_nDOX)
IL4R	ENSG00000077238.12	940.19	-0.629205	0.209148	-3.00843	0.00262605	0.0397186	IL4R	protein_coding	0.0146701	(X3D_SOX11_DOX2d-X3D_SOX11_nDOX)-(X3D_EV_DOX2d-X3D_EV_nDOX)
KIF14	ENSG00000118193.10	578.843	-0.629382	0.205693	-3.05981	0.00221481	0.035304	KIF14	protein_coding	0.013453	(X3D_SOX11_DOX2d-X3D_SOX11_nDOX)-(X3D_EV_DOX2d-X3D_EV_nDOX)
EPHB1	ENSG00000154928.15	430.758	-0.629681	0.200865	-3.13485	0.00171944	0.0300389	EPHB1	protein_coding	0.0120869	(X3D_SOX11_DOX2d-X3D_SOX11_nDOX)-(X3D_EV_DOX2d-X3D_EV_nDOX)
NANS	ENSG00000095380.10	1232.96	-0.629709	0.158936	-3.96202	7.43183e-05	0.00383514	NANS	protein_coding	0.00826825	(X3D_SOX11_DOX2d-X3D_SOX11_nDOX)-(X3D_EV_DOX2d-X3D_EV_nDOX)
CPVL	ENSG00000106066.12	3437.27	-0.630594	0.189415	-3.32917	0.000871055	0.0197223	CPVL	protein_coding	0.0126384	(X3D_SOX11_DOX2d-X3D_SOX11_nDOX)-(X3D_EV_DOX2d-X3D_EV_nDOX)
ATAD5	ENSG00000176208.7	185.994	-0.631169	0.263516	-2.39518	0.0166121	0.124904	ATAD5	protein_coding	0.0193739	(X3D_SOX11_DOX2d-X3D_SOX11_nDOX)-(X3D_EV_DOX2d-X3D_EV_nDOX)
TRIM14	ENSG00000106785.13	1175	-0.631448	0.158753	-3.97755	6.96291e-05	0.00370147	TRIM14	protein_coding	0.00823224	(X3D_SOX11_DOX2d-X3D_SOX11_nDOX)-(X3D_EV_DOX2d-X3D_EV_nDOX)
SLC41A2	ENSG00000136052.8	249.946	-0.632109	0.181958	-3.47392	0.000512919	0.0137797	SLC41A2	protein_coding	0.00777656	(X3D_SOX11_DOX2d-X3D_SOX11_nDOX)-(X3D_EV_DOX2d-X3D_EV_nDOX)
CISD3	ENSG00000277972.1	438.75	-0.634196	0.222485	-2.85051	0.00436497	0.0553668	CISD3	protein_coding	0.0154418	(X3D_SOX11_DOX2d-X3D_SOX11_nDOX)-(X3D_EV_DOX2d-X3D_EV_nDOX)
SLC2A6	ENSG00000160326.12	442.467	-0.634791	0.294684	-2.15414	0.0312293	0.178635	SLC2A6	protein_coding	0.0290049	(X3D_SOX11_DOX2d-X3D_SOX11_nDOX)-(X3D_EV_DOX2d-X3D_EV_nDOX)
PDLIM2	ENSG00000120913.22	436.001	-0.635076	0.219401	-2.89459	0.00379658	0.0501526	PDLIM2	protein_coding	0.0149785	(X3D_SOX11_DOX2d-X3D_SOX11_nDOX)-(X3D_EV_DOX2d-X3D_EV_nDOX)
NQO1	ENSG00000181019.11	18711.2	-0.635821	0.29291	-2.1707	0.0299535	0.174893	NQO1	protein_coding	0.0308529	(X3D_SOX11_DOX2d-X3D_SOX11_nDOX)-(X3D_EV_DOX2d-X3D_EV_nDOX)
C3	ENSG00000125730.15	29081.4	-0.635838	0.297752	-2.13547	0.032723	0.183664	C3	protein_coding	0.0319109	(X3D_SOX11_DOX2d-X3D_SOX11_nDOX)-(X3D_EV_DOX2d-X3D_EV_nDOX)
FMN1	ENSG00000248905.7	640.668	-0.636092	0.178615	-3.56125	0.000369091	0.0115864	FMN1	protein_coding	0.00986062	(X3D_SOX11_DOX2d-X3D_SOX11_nDOX)-(X3D_EV_DOX2d-X3D_EV_nDOX)
AGFG2	ENSG00000106351.11	415.963	-0.63617	0.220551	-2.88446	0.00392087	0.0513219	AGFG2	protein_coding	0.0150698	(X3D_SOX11_DOX2d-X3D_SOX11_nDOX)-(X3D_EV_DOX2d-X3D_EV_nDOX)
NTN4	ENSG00000074527.10	1751.91	-0.636718	0.201912	-3.15344	0.00161356	0.0289714	NTN4	protein_coding	0.0141164	(X3D_SOX11_DOX2d-X3D_SOX11_nDOX)-(X3D_EV_DOX2d-X3D_EV_nDOX)
F8A1	ENSG00000277203.1	114.17	-0.638144	0.287609	-2.21879	0.0265009	0.163872	F8A1	protein_coding	0.0208889	(X3D_SOX11_DOX2d-X3D_SOX11_nDOX)-(X3D_EV_DOX2d-X3D_EV_nDOX)
NEURL1B	ENSG00000214357.7	321.572	-0.638279	0.2438	-2.61804	0.00884363	0.0849202	NEURL1B	protein_coding	0.0180581	(X3D_SOX11_DOX2d-X3D_SOX11_nDOX)-(X3D_EV_DOX2d-X3D_EV_nDOX)
DRAM2	ENSG00000156171.13	1194.71	-0.639123	0.161026	-3.96906	7.21558e-05	0.00379175	DRAM2	protein_coding	0.00846977	(X3D_SOX11_DOX2d-X3D_SOX11_nDOX)-(X3D_EV_DOX2d-X3D_EV_nDOX)
NEURL3	ENSG00000163121.8	201.766	-0.63923	0.266047	-2.4027	0.0162747	0.122871	NEURL3	protein_coding	0.0203266	(X3D_SOX11_DOX2d-X3D_SOX11_nDOX)-(X3D_EV_DOX2d-X3D_EV_nDOX)
RAET1L	ENSG00000155918.6	82.3511	-0.639251	0.285404	-2.23981	0.0251031	0.159774	RAET1L	protein_coding	0.0161356	(X3D_SOX11_DOX2d-X3D_SOX11_nDOX)-(X3D_EV_DOX2d-X3D_EV_nDOX)
CENPM	ENSG00000100162.13	353.004	-0.6402	0.245621	-2.60645	0.00914851	0.0864588	CENPM	protein_coding	0.0186633	(X3D_SOX11_DOX2d-X3D_SOX11_nDOX)-(X3D_EV_DOX2d-X3D_EV_nDOX)
ACADM	ENSG00000117054.12	2128.52	-0.640644	0.134597	-4.7597	1.93878e-06	0.000293374	ACADM	protein_coding	0.00599541	(X3D_SOX11_DOX2d-X3D_SOX11_nDOX)-(X3D_EV_DOX2d-X3D_EV_nDOX)
ANXA1	ENSG00000135046.12	22478.7	-0.641099	0.186449	-3.43847	0.000585001	0.0151374	ANXA1	protein_coding	0.0124754	(X3D_SOX11_DOX2d-X3D_SOX11_nDOX)-(X3D_EV_DOX2d-X3D_EV_nDOX)
STOM	ENSG00000148175.11	1515.29	-0.641379	0.199617	-3.21305	0.00131331	0.0253919	STOM	protein_coding	0.0136907	(X3D_SOX11_DOX2d-X3D_SOX11_nDOX)-(X3D_EV_DOX2d-X3D_EV_nDOX)
PON3	ENSG00000105852.9	131.851	-0.641421	0.319562	-2.00719	0.0447299	0.220391	PON3	protein_coding	0.0293354	(X3D_SOX11_DOX2d-X3D_SOX11_nDOX)-(X3D_EV_DOX2d-X3D_EV_nDOX)
PEX11A	ENSG00000166821.7	1038.89	-0.642586	0.148545	-4.32586	1.51936e-05	0.00129779	PEX11A	protein_coding	0.00694525	(X3D_SOX11_DOX2d-X3D_SOX11_nDOX)-(X3D_EV_DOX2d-X3D_EV_nDOX)
CDS1	ENSG00000163624.5	1278.4	-0.642986	0.140906	-4.56324	5.03698e-06	0.000543312	CDS1	protein_coding	0.0063642	(X3D_SOX11_DOX2d-X3D_SOX11_nDOX)-(X3D_EV_DOX2d-X3D_EV_nDOX)
AURKA	ENSG00000087586.16	1043.56	-0.643572	0.236212	-2.72455	0.00643895	0.0707171	AURKA	protein_coding	0.0190874	(X3D_SOX11_DOX2d-X3D_SOX11_nDOX)-(X3D_EV_DOX2d-X3D_EV_nDOX)
BAIAP2L2	ENSG00000128298.15	235.561	-0.64416	0.320684	-2.0087	0.0445686	0.219946	BAIAP2L2	protein_coding	0.0325479	(X3D_SOX11_DOX2d-X3D_SOX11_nDOX)-(X3D_EV_DOX2d-X3D_EV_nDOX)
GOLGA8N	ENSG00000232653.7	85.0051	-0.644609	0.311352	-2.07035	0.0384194	0.20125	GOLGA8N	protein_coding	0.0224997	(X3D_SOX11_DOX2d-X3D_SOX11_nDOX)-(X3D_EV_DOX2d-X3D_EV_nDOX)
TLR6	ENSG00000174130.11	392.368	-0.646173	0.215777	-2.99464	0.00274771	0.0408483	TLR6	protein_coding	0.0141776	(X3D_SOX11_DOX2d-X3D_SOX11_nDOX)-(X3D_EV_DOX2d-X3D_EV_nDOX)
GNA15	ENSG00000060558.3	488.282	-0.64844	0.172703	-3.75465	0.000173585	0.00691985	GNA15	protein_coding	0.00861073	(X3D_SOX11_DOX2d-X3D_SOX11_nDOX)-(X3D_EV_DOX2d-X3D_EV_nDOX)
RAB15	ENSG00000139998.13	1678.33	-0.648524	0.166385	-3.89774	9.70957e-05	0.00456393	RAB15	protein_coding	0.00933913	(X3D_SOX11_DOX2d-X3D_SOX11_nDOX)-(X3D_EV_DOX2d-X3D_EV_nDOX)
MUC1	ENSG00000185499.15	925.475	-0.650918	0.227743	-2.85813	0.00426147	0.0543907	MUC1	protein_coding	0.0174054	(X3D_SOX11_DOX2d-X3D_SOX11_nDOX)-(X3D_EV_DOX2d-X3D_EV_nDOX)
MGST1	ENSG00000008394.11	6509.99	-0.651354	0.165144	-3.94415	8.00842e-05	0.00401709	MGST1	protein_coding	0.0096614	(X3D_SOX11_DOX2d-X3D_SOX11_nDOX)-(X3D_EV_DOX2d-X3D_EV_nDOX)
FAM49A	ENSG00000197872.10	104.562	-0.652778	0.303034	-2.15414	0.031229	0.178635	FAM49A	protein_coding	0.0227661	(X3D_SOX11_DOX2d-X3D_SOX11_nDOX)-(X3D_EV_DOX2d-X3D_EV_nDOX)
HPSE	ENSG00000173083.13	107.657	-0.653348	0.292679	-2.2323	0.025595	0.161517	HPSE	protein_coding	0.0204385	(X3D_SOX11_DOX2d-X3D_SOX11_nDOX)-(X3D_EV_DOX2d-X3D_EV_nDOX)
ANKRD12	ENSG00000101745.14	629.567	-0.653438	0.207786	-3.14476	0.0016622	0.0293554	ANKRD12	protein_coding	0.0138614	(X3D_SOX11_DOX2d-X3D_SOX11_nDOX)-(X3D_EV_DOX2d-X3D_EV_nDOX)
MALL	ENSG00000144063.3	858.381	-0.653854	0.216003	-3.02706	0.00246944	0.0383656	MALL	protein_coding	0.0155825	(X3D_SOX11_DOX2d-X3D_SOX11_nDOX)-(X3D_EV_DOX2d-X3D_EV_nDOX)
MFSD1	ENSG00000118855.17	3065.96	-0.655433	0.129776	-5.05051	4.40642e-07	9.29625e-05	MFSD1	protein_coding	0.00573042	(X3D_SOX11_DOX2d-X3D_SOX11_nDOX)-(X3D_EV_DOX2d-X3D_EV_nDOX)
PDK3	ENSG00000067992.11	874.322	-0.657332	0.192992	-3.40601	0.000659195	0.0165115	PDK3	protein_coding	0.0122516	(X3D_SOX11_DOX2d-X3D_SOX11_nDOX)-(X3D_EV_DOX2d-X3D_EV_nDOX)
FLRT3	ENSG00000125848.9	849.169	-0.658129	0.192552	-3.41793	0.00063099	0.0160216	FLRT3	protein_coding	0.0121473	(X3D_SOX11_DOX2d-X3D_SOX11_nDOX)-(X3D_EV_DOX2d-X3D_EV_nDOX)
MMAB	ENSG00000139428.10	857.006	-0.658131	0.19103	-3.44517	0.000570697	0.0149238	MMAB	protein_coding	0.0119594	(X3D_SOX11_DOX2d-X3D_SOX11_nDOX)-(X3D_EV_DOX2d-X3D_EV_nDOX)
FGF2	ENSG00000138685.11	1928.62	-0.659101	0.222653	-2.96022	0.00307423	0.0439082	FGF2	protein_coding	0.0173337	(X3D_SOX11_DOX2d-X3D_SOX11_nDOX)-(X3D_EV_DOX2d-X3D_EV_nDOX)
TGFBR3	ENSG00000069702.9	621.77	-0.660939	0.217841	-3.03404	0.00241303	0.0377918	TGFBR3	protein_coding	0.0154117	(X3D_SOX11_DOX2d-X3D_SOX11_nDOX)-(X3D_EV_DOX2d-X3D_EV_nDOX)
HSD17B8	ENSG00000204228.3	247.327	-0.66315	0.222914	-2.97492	0.00293066	0.0426835	HSD17B8	protein_coding	0.0137017	(X3D_SOX11_DOX2d-X3D_SOX11_nDOX)-(X3D_EV_DOX2d-X3D_EV_nDOX)
ARHGAP29	ENSG00000137962.11	1225.04	-0.663505	0.187039	-3.54742	0.000389017	0.0117578	ARHGAP29	protein_coding	0.0117596	(X3D_SOX11_DOX2d-X3D_SOX11_nDOX)-(X3D_EV_DOX2d-X3D_EV_nDOX)
MLKL	ENSG00000168404.11	382.309	-0.665241	0.251551	-2.64456	0.00817978	0.0811529	MLKL	protein_coding	0.0200812	(X3D_SOX11_DOX2d-X3D_SOX11_nDOX)-(X3D_EV_DOX2d-X3D_EV_nDOX)
MVD	ENSG00000167508.9	1661.73	-0.665262	0.235991	-2.81902	0.00481708	0.0589137	MVD	protein_coding	0.0194046	(X3D_SOX11_DOX2d-X3D_SOX11_nDOX)-(X3D_EV_DOX2d-X3D_EV_nDOX)
ATP8B1	ENSG00000081923.9	964.626	-0.666374	0.158305	-4.20944	2.56004e-05	0.00189311	ATP8B1	protein_coding	0.00797949	(X3D_SOX11_DOX2d-X3D_SOX11_nDOX)-(X3D_EV_DOX2d-X3D_EV_nDOX)
SYBU	ENSG00000147642.15	119.032	-0.666554	0.317528	-2.0992	0.0357993	0.193431	SYBU	protein_coding	0.0262851	(X3D_SOX11_DOX2d-X3D_SOX11_nDOX)-(X3D_EV_DOX2d-X3D_EV_nDOX)
SHCBP1	ENSG00000171241.7	694.846	-0.667087	0.211537	-3.15352	0.00161312	0.0289714	SHCBP1	protein_coding	0.0145751	(X3D_SOX11_DOX2d-X3D_SOX11_nDOX)-(X3D_EV_DOX2d-X3D_EV_nDOX)
LATS2	ENSG00000150457.8	262.934	-0.667989	0.194263	-3.43857	0.000584789	0.0151374	LATS2	protein_coding	0.00968893	(X3D_SOX11_DOX2d-X3D_SOX11_nDOX)-(X3D_EV_DOX2d-X3D_EV_nDOX)
TRIM16L	ENSG00000108448.19	1258.63	-0.669434	0.235187	-2.84639	0.00442178	0.0556959	TRIM16L	protein_coding	0.0189634	(X3D_SOX11_DOX2d-X3D_SOX11_nDOX)-(X3D_EV_DOX2d-X3D_EV_nDOX)
SHMT1	ENSG00000176974.16	3695.41	-0.671502	0.126213	-5.32038	1.03551e-07	2.70098e-05	SHMT1	protein_coding	0.0054304	(X3D_SOX11_DOX2d-X3D_SOX11_nDOX)-(X3D_EV_DOX2d-X3D_EV_nDOX)
GCLM	ENSG00000023909.8	731.413	-0.671582	0.270822	-2.47979	0.0131461	0.108637	GCLM	protein_coding	0.0248841	(X3D_SOX11_DOX2d-X3D_SOX11_nDOX)-(X3D_EV_DOX2d-X3D_EV_nDOX)
PGM1	ENSG00000079739.14	2358.8	-0.671638	0.192987	-3.48023	0.000500982	0.0136119	PGM1	protein_coding	0.0130058	(X3D_SOX11_DOX2d-X3D_SOX11_nDOX)-(X3D_EV_DOX2d-X3D_EV_nDOX)
SERPINB1	ENSG00000021355.11	1056.18	-0.672539	0.136357	-4.93218	8.13171e-07	0.000153465	SERPINB1	protein_coding	0.00572861	(X3D_SOX11_DOX2d-X3D_SOX11_nDOX)-(X3D_EV_DOX2d-X3D_EV_nDOX)
TMEM141	ENSG00000244187.6	273.178	-0.673481	0.193778	-3.47554	0.00050983	0.0137482	TMEM141	protein_coding	0.00984799	(X3D_SOX11_DOX2d-X3D_SOX11_nDOX)-(X3D_EV_DOX2d-X3D_EV_nDOX)
S100A4	ENSG00000196154.10	875.116	-0.674833	0.144008	-4.68607	2.78502e-06	0.000366192	S100A4	protein_coding	0.00628278	(X3D_SOX11_DOX2d-X3D_SOX11_nDOX)-(X3D_EV_DOX2d-X3D_EV_nDOX)
MGST2	ENSG00000085871.7	678.701	-0.674847	0.189972	-3.55235	0.000381802	0.0117288	MGST2	protein_coding	0.0114923	(X3D_SOX11_DOX2d-X3D_SOX11_nDOX)-(X3D_EV_DOX2d-X3D_EV_nDOX)
PLIN4	ENSG00000167676.3	989.64	-0.674925	0.178185	-3.78778	0.000152001	0.00637942	PLIN4	protein_coding	0.0103681	(X3D_SOX11_DOX2d-X3D_SOX11_nDOX)-(X3D_EV_DOX2d-X3D_EV_nDOX)
CKMT1A	ENSG00000223572.8	496.514	-0.675361	0.172472	-3.91578	9.01119e-05	0.00436462	CKMT1A	protein_coding	0.00861079	(X3D_SOX11_DOX2d-X3D_SOX11_nDOX)-(X3D_EV_DOX2d-X3D_EV_nDOX)
ELL2	ENSG00000118985.13	1884.41	-0.675385	0.156129	-4.3258	1.51979e-05	0.00129779	ELL2	protein_coding	0.00823765	(X3D_SOX11_DOX2d-X3D_SOX11_nDOX)-(X3D_EV_DOX2d-X3D_EV_nDOX)
SREBF2	ENSG00000198911.10	7959.66	-0.675998	0.170467	-3.96557	7.32204e-05	0.00381708	SREBF2	protein_coding	0.0103429	(X3D_SOX11_DOX2d-X3D_SOX11_nDOX)-(X3D_EV_DOX2d-X3D_EV_nDOX)
NAP1L5	ENSG00000177432.6	178.291	-0.676044	0.23044	-2.93371	0.0033494	0.0464705	NAP1L5	protein_coding	0.0133935	(X3D_SOX11_DOX2d-X3D_SOX11_nDOX)-(X3D_EV_DOX2d-X3D_EV_nDOX)
ADCY3	ENSG00000138031.13	2095.04	-0.677706	0.202153	-3.35245	0.000801003	0.0188689	ADCY3	protein_coding	0.0142339	(X3D_SOX11_DOX2d-X3D_SOX11_nDOX)-(X3D_EV_DOX2d-X3D_EV_nDOX)
CEBPD	ENSG00000221869.4	181.047	-0.679471	0.305752	-2.22229	0.0262635	0.163319	CEBPD	protein_coding	0.0275389	(X3D_SOX11_DOX2d-X3D_SOX11_nDOX)-(X3D_EV_DOX2d-X3D_EV_nDOX)
TLR3	ENSG00000164342.11	118.682	-0.679849	0.293907	-2.31314	0.0207147	0.142573	TLR3	protein_coding	0.022382	(X3D_SOX11_DOX2d-X3D_SOX11_nDOX)-(X3D_EV_DOX2d-X3D_EV_nDOX)
LRP8	ENSG00000157193.13	1756.43	-0.67987	0.333452	-2.03888	0.0414618	0.210917	LRP8	protein_coding	0.0394802	(X3D_SOX11_DOX2d-X3D_SOX11_nDOX)-(X3D_EV_DOX2d-X3D_EV_nDOX)
KLHDC7A	ENSG00000179023.8	93.4894	-0.682318	0.345177	-1.97672	0.0480733	0.230346	KLHDC7A	protein_coding	0.0300953	(X3D_SOX11_DOX2d-X3D_SOX11_nDOX)-(X3D_EV_DOX2d-X3D_EV_nDOX)
TTC39B	ENSG00000155158.19	684.675	-0.682871	0.19585	-3.4867	0.000489021	0.0133628	TTC39B	protein_coding	0.0122879	(X3D_SOX11_DOX2d-X3D_SOX11_nDOX)-(X3D_EV_DOX2d-X3D_EV_nDOX)
ERMP1	ENSG00000099219.12	2635.47	-0.683546	0.174744	-3.91169	9.16532e-05	0.00438286	ERMP1	protein_coding	0.0105964	(X3D_SOX11_DOX2d-X3D_SOX11_nDOX)-(X3D_EV_DOX2d-X3D_EV_nDOX)
CREG1	ENSG00000143162.7	17531.6	-0.684817	0.300325	-2.28025	0.0225927	0.150192	CREG1	protein_coding	0.0324441	(X3D_SOX11_DOX2d-X3D_SOX11_nDOX)-(X3D_EV_DOX2d-X3D_EV_nDOX)
SNTB1	ENSG00000172164.12	123.298	-0.684867	0.263828	-2.59589	0.00943472	0.0882912	SNTB1	protein_coding	0.0166097	(X3D_SOX11_DOX2d-X3D_SOX11_nDOX)-(X3D_EV_DOX2d-X3D_EV_nDOX)
ZNF385D	ENSG00000151789.8	249.817	-0.685429	0.263527	-2.60099	0.0092956	0.0874457	ZNF385D	protein_coding	0.0211144	(X3D_SOX11_DOX2d-X3D_SOX11_nDOX)-(X3D_EV_DOX2d-X3D_EV_nDOX)
POLQ	ENSG00000051341.12	920.043	-0.685521	0.178004	-3.85115	0.000117565	0.00523784	POLQ	protein_coding	0.010244	(X3D_SOX11_DOX2d-X3D_SOX11_nDOX)-(X3D_EV_DOX2d-X3D_EV_nDOX)
MKI67	ENSG00000148773.11	6680.23	-0.685766	0.223074	-3.07416	0.00211094	0.0343741	MKI67	protein_coding	0.0177741	(X3D_SOX11_DOX2d-X3D_SOX11_nDOX)-(X3D_EV_DOX2d-X3D_EV_nDOX)
SLC13A2	ENSG00000007216.13	123.043	-0.685949	0.25831	-2.65553	0.00791847	0.0793285	SLC13A2	protein_coding	0.0150324	(X3D_SOX11_DOX2d-X3D_SOX11_nDOX)-(X3D_EV_DOX2d-X3D_EV_nDOX)
GPD1L	ENSG00000152642.9	896.233	-0.686589	0.131855	-5.20714	1.91773e-07	4.58529e-05	GPD1L	protein_coding	0.0051245	(X3D_SOX11_DOX2d-X3D_SOX11_nDOX)-(X3D_EV_DOX2d-X3D_EV_nDOX)
CD274	ENSG00000120217.12	56.3279	-0.687746	0.345877	-1.98841	0.0467662	0.226661	CD274	protein_coding	0.0250816	(X3D_SOX11_DOX2d-X3D_SOX11_nDOX)-(X3D_EV_DOX2d-X3D_EV_nDOX)
SLC29A2	ENSG00000174669.10	1377.77	-0.688335	0.165181	-4.16716	3.08414e-05	0.00217956	SLC29A2	protein_coding	0.00903879	(X3D_SOX11_DOX2d-X3D_SOX11_nDOX)-(X3D_EV_DOX2d-X3D_EV_nDOX)
SPAG1	ENSG00000104450.11	241.095	-0.688709	0.280536	-2.45498	0.0140894	0.113352	SPAG1	protein_coding	0.0240165	(X3D_SOX11_DOX2d-X3D_SOX11_nDOX)-(X3D_EV_DOX2d-X3D_EV_nDOX)
COL24A1	ENSG00000171502.13	98.5807	-0.688839	0.311206	-2.21345	0.0268664	0.165277	COL24A1	protein_coding	0.023281	(X3D_SOX11_DOX2d-X3D_SOX11_nDOX)-(X3D_EV_DOX2d-X3D_EV_nDOX)
LDHA	ENSG00000134333.12	22536.7	-0.688868	0.305351	-2.25599	0.0240714	0.155554	LDHA	protein_coding	0.0335501	(X3D_SOX11_DOX2d-X3D_SOX11_nDOX)-(X3D_EV_DOX2d-X3D_EV_nDOX)
PRSS12	ENSG00000164099.3	2503.25	-0.689663	0.197504	-3.4919	0.000479603	0.013257	PRSS12	protein_coding	0.0136546	(X3D_SOX11_DOX2d-X3D_SOX11_nDOX)-(X3D_EV_DOX2d-X3D_EV_nDOX)
CCDC109B	ENSG00000005059.14	382.01	-0.689727	0.239039	-2.88542	0.00390889	0.0512586	CCDC109B	protein_coding	0.0178996	(X3D_SOX11_DOX2d-X3D_SOX11_nDOX)-(X3D_EV_DOX2d-X3D_EV_nDOX)
TFPI	ENSG00000003436.13	393.242	-0.692228	0.178994	-3.86734	0.000110031	0.00493283	TFPI	protein_coding	0.00892429	(X3D_SOX11_DOX2d-X3D_SOX11_nDOX)-(X3D_EV_DOX2d-X3D_EV_nDOX)
NWD1	ENSG00000188039.12	586.815	-0.69262	0.188902	-3.66655	0.000245845	0.0087516	NWD1	protein_coding	0.0111633	(X3D_SOX11_DOX2d-X3D_SOX11_nDOX)-(X3D_EV_DOX2d-X3D_EV_nDOX)
ME1	ENSG00000065833.8	945.381	-0.693474	0.236344	-2.93417	0.00334444	0.0464466	ME1	protein_coding	0.0190041	(X3D_SOX11_DOX2d-X3D_SOX11_nDOX)-(X3D_EV_DOX2d-X3D_EV_nDOX)
ENG	ENSG00000106991.12	1428.85	-0.693784	0.213017	-3.25694	0.00112618	0.0232733	ENG	protein_coding	0.0156381	(X3D_SOX11_DOX2d-X3D_SOX11_nDOX)-(X3D_EV_DOX2d-X3D_EV_nDOX)
SGMS2	ENSG00000164023.13	543.37	-0.694401	0.202139	-3.43526	0.000591993	0.0152473	SGMS2	protein_coding	0.0128329	(X3D_SOX11_DOX2d-X3D_SOX11_nDOX)-(X3D_EV_DOX2d-X3D_EV_nDOX)
MTUS1	ENSG00000129422.12	1361.26	-0.694796	0.148106	-4.69121	2.716e-06	0.000365038	MTUS1	protein_coding	0.0071473	(X3D_SOX11_DOX2d-X3D_SOX11_nDOX)-(X3D_EV_DOX2d-X3D_EV_nDOX)
EML2	ENSG00000125746.13	2426.52	-0.696244	0.215904	-3.22479	0.00126067	0.0249415	EML2	protein_coding	0.0163781	(X3D_SOX11_DOX2d-X3D_SOX11_nDOX)-(X3D_EV_DOX2d-X3D_EV_nDOX)
FAM114A1	ENSG00000197712.10	659.492	-0.696512	0.214064	-3.25375	0.00113891	0.0233411	FAM114A1	protein_coding	0.0149751	(X3D_SOX11_DOX2d-X3D_SOX11_nDOX)-(X3D_EV_DOX2d-X3D_EV_nDOX)
EPB41L1	ENSG00000088367.19	973.882	-0.697302	0.146579	-4.75718	1.96319e-06	0.000293374	EPB41L1	protein_coding	0.0066827	(X3D_SOX11_DOX2d-X3D_SOX11_nDOX)-(X3D_EV_DOX2d-X3D_EV_nDOX)
SLC7A1	ENSG00000139514.11	1563.54	-0.697412	0.213072	-3.27313	0.00106362	0.0223671	SLC7A1	protein_coding	0.0156675	(X3D_SOX11_DOX2d-X3D_SOX11_nDOX)-(X3D_EV_DOX2d-X3D_EV_nDOX)
ETFDH	ENSG00000171503.10	685.352	-0.697443	0.178917	-3.89814	9.69342e-05	0.00456393	ETFDH	protein_coding	0.0100153	(X3D_SOX11_DOX2d-X3D_SOX11_nDOX)-(X3D_EV_DOX2d-X3D_EV_nDOX)
EBP	ENSG00000147155.9	958.283	-0.697992	0.166374	-4.19531	2.72496e-05	0.00197436	EBP	protein_coding	0.00885015	(X3D_SOX11_DOX2d-X3D_SOX11_nDOX)-(X3D_EV_DOX2d-X3D_EV_nDOX)
SAMD9L	ENSG00000177409.10	245.237	-0.698344	0.301032	-2.31983	0.0203501	0.140696	SAMD9L	protein_coding	0.0283134	(X3D_SOX11_DOX2d-X3D_SOX11_nDOX)-(X3D_EV_DOX2d-X3D_EV_nDOX)
TNFSF15	ENSG00000181634.7	325.67	-0.699026	0.283235	-2.46801	0.0135866	0.110746	TNFSF15	protein_coding	0.025213	(X3D_SOX11_DOX2d-X3D_SOX11_nDOX)-(X3D_EV_DOX2d-X3D_EV_nDOX)
SLITRK6	ENSG00000184564.8	1377.84	-0.701509	0.191401	-3.66513	0.000247216	0.00876377	SLITRK6	protein_coding	0.0124258	(X3D_SOX11_DOX2d-X3D_SOX11_nDOX)-(X3D_EV_DOX2d-X3D_EV_nDOX)
NUF2	ENSG00000143228.11	446.994	-0.702885	0.208851	-3.36549	0.000764076	0.0182386	NUF2	protein_coding	0.0134479	(X3D_SOX11_DOX2d-X3D_SOX11_nDOX)-(X3D_EV_DOX2d-X3D_EV_nDOX)
PPARGC1B	ENSG00000155846.15	357.98	-0.705441	0.221768	-3.18098	0.00146776	0.02724	PPARGC1B	protein_coding	0.0145695	(X3D_SOX11_DOX2d-X3D_SOX11_nDOX)-(X3D_EV_DOX2d-X3D_EV_nDOX)
GK	ENSG00000198814.11	236.867	-0.705472	0.261448	-2.69832	0.00696904	0.0742073	GK	protein_coding	0.0200962	(X3D_SOX11_DOX2d-X3D_SOX11_nDOX)-(X3D_EV_DOX2d-X3D_EV_nDOX)
CLDN1	ENSG00000163347.5	1258.13	-0.706287	0.199162	-3.5463	0.000390676	0.0117578	CLDN1	protein_coding	0.0133999	(X3D_SOX11_DOX2d-X3D_SOX11_nDOX)-(X3D_EV_DOX2d-X3D_EV_nDOX)
GCHFR	ENSG00000137880.5	909.985	-0.710253	0.1526	-4.65434	3.25018e-06	0.000399421	GCHFR	protein_coding	0.00727234	(X3D_SOX11_DOX2d-X3D_SOX11_nDOX)-(X3D_EV_DOX2d-X3D_EV_nDOX)
ADAM12	ENSG00000148848.13	1409.08	-0.712411	0.206152	-3.45575	0.000548757	0.0144599	ADAM12	protein_coding	0.0145927	(X3D_SOX11_DOX2d-X3D_SOX11_nDOX)-(X3D_EV_DOX2d-X3D_EV_nDOX)
HSPB1	ENSG00000106211.8	4191.16	-0.712869	0.322266	-2.21205	0.0269634	0.165589	HSPB1	protein_coding	0.0371205	(X3D_SOX11_DOX2d-X3D_SOX11_nDOX)-(X3D_EV_DOX2d-X3D_EV_nDOX)
HFE	ENSG00000010704.17	721.73	-0.713081	0.175935	-4.0531	5.05434e-05	0.00302123	HFE	protein_coding	0.00975697	(X3D_SOX11_DOX2d-X3D_SOX11_nDOX)-(X3D_EV_DOX2d-X3D_EV_nDOX)
GPR110	ENSG00000153292.14	7438.98	-0.713231	0.12673	-5.62798	1.82337e-08	6.08326e-06	GPR110	protein_coding	0.00563856	(X3D_SOX11_DOX2d-X3D_SOX11_nDOX)-(X3D_EV_DOX2d-X3D_EV_nDOX)
PRRG4	ENSG00000135378.3	859.135	-0.713956	0.185517	-3.84846	0.000118861	0.0052629	PRRG4	protein_coding	0.0111607	(X3D_SOX11_DOX2d-X3D_SOX11_nDOX)-(X3D_EV_DOX2d-X3D_EV_nDOX)
TMEM184A	ENSG00000164855.14	1378.91	-0.718537	0.199184	-3.60739	0.000309287	0.0103216	TMEM184A	protein_coding	0.0135409	(X3D_SOX11_DOX2d-X3D_SOX11_nDOX)-(X3D_EV_DOX2d-X3D_EV_nDOX)
SPTSSB	ENSG00000196542.7	358.05	-0.719706	0.274333	-2.62348	0.00870371	0.0843672	SPTSSB	protein_coding	0.0240048	(X3D_SOX11_DOX2d-X3D_SOX11_nDOX)-(X3D_EV_DOX2d-X3D_EV_nDOX)
ALDOA	ENSG00000149925.15	19799.1	-0.720111	0.332089	-2.16843	0.0301262	0.175402	ALDOA	protein_coding	0.0396887	(X3D_SOX11_DOX2d-X3D_SOX11_nDOX)-(X3D_EV_DOX2d-X3D_EV_nDOX)
FXYD5	ENSG00000089327.13	2831.93	-0.720209	0.322679	-2.23197	0.0256169	0.161517	FXYD5	protein_coding	0.0371476	(X3D_SOX11_DOX2d-X3D_SOX11_nDOX)-(X3D_EV_DOX2d-X3D_EV_nDOX)
TRIM7	ENSG00000146054.16	244.193	-0.72181	0.262595	-2.74876	0.00598216	0.0676313	TRIM7	protein_coding	0.0203295	(X3D_SOX11_DOX2d-X3D_SOX11_nDOX)-(X3D_EV_DOX2d-X3D_EV_nDOX)
PROM2	ENSG00000155066.14	9956.34	-0.725502	0.165174	-4.39235	1.1213e-05	0.00105138	PROM2	protein_coding	0.00972748	(X3D_SOX11_DOX2d-X3D_SOX11_nDOX)-(X3D_EV_DOX2d-X3D_EV_nDOX)
NAAA	ENSG00000138744.13	237.242	-0.727009	0.204296	-3.5586	0.000372834	0.0116276	NAAA	protein_coding	0.0104374	(X3D_SOX11_DOX2d-X3D_SOX11_nDOX)-(X3D_EV_DOX2d-X3D_EV_nDOX)
SPC24	ENSG00000161888.10	378.102	-0.729423	0.19613	-3.71908	0.000199948	0.00743121	SPC24	protein_coding	0.0110145	(X3D_SOX11_DOX2d-X3D_SOX11_nDOX)-(X3D_EV_DOX2d-X3D_EV_nDOX)
PLIN1	ENSG00000166819.10	134.304	-0.729447	0.320896	-2.27316	0.0230166	0.151415	PLIN1	protein_coding	0.0284047	(X3D_SOX11_DOX2d-X3D_SOX11_nDOX)-(X3D_EV_DOX2d-X3D_EV_nDOX)
CLMP	ENSG00000166250.10	1785.5	-0.729674	0.227758	-3.20372	0.00135664	0.0258122	CLMP	protein_coding	0.0181423	(X3D_SOX11_DOX2d-X3D_SOX11_nDOX)-(X3D_EV_DOX2d-X3D_EV_nDOX)
COMTD1	ENSG00000165644.9	433.794	-0.730199	0.259974	-2.80874	0.00497365	0.0603145	COMTD1	protein_coding	0.0212461	(X3D_SOX11_DOX2d-X3D_SOX11_nDOX)-(X3D_EV_DOX2d-X3D_EV_nDOX)
BIRC3	ENSG00000023445.12	255.896	-0.731341	0.271287	-2.69582	0.00702165	0.0744877	BIRC3	protein_coding	0.0218461	(X3D_SOX11_DOX2d-X3D_SOX11_nDOX)-(X3D_EV_DOX2d-X3D_EV_nDOX)
PAG1	ENSG00000076641.4	95.5276	-0.732684	0.347532	-2.10825	0.0350095	0.190924	PAG1	protein_coding	0.0320501	(X3D_SOX11_DOX2d-X3D_SOX11_nDOX)-(X3D_EV_DOX2d-X3D_EV_nDOX)
TNFSF10	ENSG00000121858.9	547.739	-0.734128	0.172714	-4.25055	2.13242e-05	0.00165225	TNFSF10	protein_coding	0.00890043	(X3D_SOX11_DOX2d-X3D_SOX11_nDOX)-(X3D_EV_DOX2d-X3D_EV_nDOX)
ADAM23	ENSG00000114948.11	114.584	-0.735139	0.311728	-2.35827	0.0183602	0.132067	ADAM23	protein_coding	0.0258656	(X3D_SOX11_DOX2d-X3D_SOX11_nDOX)-(X3D_EV_DOX2d-X3D_EV_nDOX)
GGT6	ENSG00000167741.9	2106.18	-0.736498	0.157041	-4.68985	2.73409e-06	0.000365038	GGT6	protein_coding	0.00837597	(X3D_SOX11_DOX2d-X3D_SOX11_nDOX)-(X3D_EV_DOX2d-X3D_EV_nDOX)
GPRC5B	ENSG00000167191.10	667.42	-0.737727	0.37564	-1.96392	0.0495395	0.234166	GPRC5B	protein_coding	0.0493197	(X3D_SOX11_DOX2d-X3D_SOX11_nDOX)-(X3D_EV_DOX2d-X3D_EV_nDOX)
ELOVL6	ENSG00000170522.8	2371.78	-0.737911	0.190588	-3.87176	0.000108051	0.00487451	ELOVL6	protein_coding	0.0126401	(X3D_SOX11_DOX2d-X3D_SOX11_nDOX)-(X3D_EV_DOX2d-X3D_EV_nDOX)
PKN3	ENSG00000160447.6	141.848	-0.738365	0.267134	-2.76403	0.00570929	0.0660081	PKN3	protein_coding	0.0181914	(X3D_SOX11_DOX2d-X3D_SOX11_nDOX)-(X3D_EV_DOX2d-X3D_EV_nDOX)
PLCE1	ENSG00000138193.13	127.788	-0.738489	0.318308	-2.32005	0.0203383	0.140682	PLCE1	protein_coding	0.0284446	(X3D_SOX11_DOX2d-X3D_SOX11_nDOX)-(X3D_EV_DOX2d-X3D_EV_nDOX)
STYK1	ENSG00000060140.7	136.739	-0.738964	0.275799	-2.67936	0.00737634	0.0765047	STYK1	protein_coding	0.0198295	(X3D_SOX11_DOX2d-X3D_SOX11_nDOX)-(X3D_EV_DOX2d-X3D_EV_nDOX)
FASN	ENSG00000169710.6	34056.2	-0.739315	0.156664	-4.71911	2.36881e-06	0.000333166	FASN	protein_coding	0.00881156	(X3D_SOX11_DOX2d-X3D_SOX11_nDOX)-(X3D_EV_DOX2d-X3D_EV_nDOX)
METTL7A	ENSG00000185432.11	539.402	-0.739385	0.164276	-4.50086	6.76779e-06	0.000698495	METTL7A	protein_coding	0.0077771	(X3D_SOX11_DOX2d-X3D_SOX11_nDOX)-(X3D_EV_DOX2d-X3D_EV_nDOX)
AGAP2	ENSG00000135439.10	249.17	-0.740025	0.249622	-2.96459	0.0030309	0.0436121	AGAP2	protein_coding	0.0183609	(X3D_SOX11_DOX2d-X3D_SOX11_nDOX)-(X3D_EV_DOX2d-X3D_EV_nDOX)
ABLIM3	ENSG00000173210.18	410.729	-0.741174	0.269283	-2.7524	0.0059161	0.067359	ABLIM3	protein_coding	0.0234042	(X3D_SOX11_DOX2d-X3D_SOX11_nDOX)-(X3D_EV_DOX2d-X3D_EV_nDOX)
ANLN	ENSG00000011426.9	2179.78	-0.743814	0.193419	-3.84561	0.000120254	0.00529189	ANLN	protein_coding	0.012985	(X3D_SOX11_DOX2d-X3D_SOX11_nDOX)-(X3D_EV_DOX2d-X3D_EV_nDOX)
C1orf116	ENSG00000182795.12	4222.41	-0.74552	0.205039	-3.63598	0.000276922	0.00954981	C1orf116	protein_coding	0.0149019	(X3D_SOX11_DOX2d-X3D_SOX11_nDOX)-(X3D_EV_DOX2d-X3D_EV_nDOX)
PIEZO1	ENSG00000103335.18	4482.45	-0.746405	0.305185	-2.44574	0.0144554	0.114954	PIEZO1	protein_coding	0.0333243	(X3D_SOX11_DOX2d-X3D_SOX11_nDOX)-(X3D_EV_DOX2d-X3D_EV_nDOX)
ABCB11	ENSG00000073734.8	393.13	-0.749287	0.276324	-2.71162	0.00669548	0.0722749	ABCB11	protein_coding	0.0247618	(X3D_SOX11_DOX2d-X3D_SOX11_nDOX)-(X3D_EV_DOX2d-X3D_EV_nDOX)
TBC1D8B	ENSG00000133138.18	364.491	-0.750566	0.195287	-3.84341	0.000121338	0.00532327	TBC1D8B	protein_coding	0.0109311	(X3D_SOX11_DOX2d-X3D_SOX11_nDOX)-(X3D_EV_DOX2d-X3D_EV_nDOX)
RNF223	ENSG00000237330.2	75.3574	-0.75172	0.359411	-2.09154	0.0364801	0.195475	RNF223	protein_coding	0.0321289	(X3D_SOX11_DOX2d-X3D_SOX11_nDOX)-(X3D_EV_DOX2d-X3D_EV_nDOX)
SACS	ENSG00000151835.12	571.4	-0.752959	0.230282	-3.26972	0.00107653	0.0225789	SACS	protein_coding	0.0171258	(X3D_SOX11_DOX2d-X3D_SOX11_nDOX)-(X3D_EV_DOX2d-X3D_EV_nDOX)
HEXB	ENSG00000049860.12	3308.2	-0.754905	0.159771	-4.7249	2.30224e-06	0.000327009	HEXB	protein_coding	0.0088944	(X3D_SOX11_DOX2d-X3D_SOX11_nDOX)-(X3D_EV_DOX2d-X3D_EV_nDOX)
DDX60L	ENSG00000181381.12	121.338	-0.757036	0.318352	-2.37798	0.0174076	0.129126	DDX60L	protein_coding	0.0278865	(X3D_SOX11_DOX2d-X3D_SOX11_nDOX)-(X3D_EV_DOX2d-X3D_EV_nDOX)
TK1	ENSG00000167900.10	2257.47	-0.757381	0.201661	-3.75572	0.000172842	0.00691985	TK1	protein_coding	0.0141652	(X3D_SOX11_DOX2d-X3D_SOX11_nDOX)-(X3D_EV_DOX2d-X3D_EV_nDOX)
AHNAK	ENSG00000124942.12	7742.41	-0.757674	0.297221	-2.5492	0.0107972	0.0964484	AHNAK	protein_coding	0.0316942	(X3D_SOX11_DOX2d-X3D_SOX11_nDOX)-(X3D_EV_DOX2d-X3D_EV_nDOX)
DPYD	ENSG00000188641.11	1490.73	-0.762987	0.360261	-2.11787	0.0341858	0.18899	DPYD	protein_coding	0.0461086	(X3D_SOX11_DOX2d-X3D_SOX11_nDOX)-(X3D_EV_DOX2d-X3D_EV_nDOX)
MTFR2	ENSG00000146410.10	107.81	-0.764518	0.305807	-2.5	0.0124194	0.104805	MTFR2	protein_coding	0.0240436	(X3D_SOX11_DOX2d-X3D_SOX11_nDOX)-(X3D_EV_DOX2d-X3D_EV_nDOX)
SMCO4	ENSG00000166002.5	239.924	-0.765272	0.23782	-3.21786	0.0012915	0.0252454	SMCO4	protein_coding	0.0161481	(X3D_SOX11_DOX2d-X3D_SOX11_nDOX)-(X3D_EV_DOX2d-X3D_EV_nDOX)
RASSF5	ENSG00000266094.5	247.157	-0.769165	0.230824	-3.33225	0.000861466	0.019648	RASSF5	protein_coding	0.0147587	(X3D_SOX11_DOX2d-X3D_SOX11_nDOX)-(X3D_EV_DOX2d-X3D_EV_nDOX)
TRPC1	ENSG00000144935.13	128.792	-0.770515	0.262409	-2.93631	0.00332138	0.0461711	TRPC1	protein_coding	0.0168157	(X3D_SOX11_DOX2d-X3D_SOX11_nDOX)-(X3D_EV_DOX2d-X3D_EV_nDOX)
CDKN2D	ENSG00000129355.6	150.18	-0.771494	0.265515	-2.90565	0.00366493	0.0493682	CDKN2D	protein_coding	0.0184098	(X3D_SOX11_DOX2d-X3D_SOX11_nDOX)-(X3D_EV_DOX2d-X3D_EV_nDOX)
ACOX2	ENSG00000168306.11	124.13	-0.772139	0.377318	-2.04639	0.0407181	0.208622	ACOX2	protein_coding	0.0430804	(X3D_SOX11_DOX2d-X3D_SOX11_nDOX)-(X3D_EV_DOX2d-X3D_EV_nDOX)
NIPAL1	ENSG00000163293.10	420.232	-0.772618	0.18881	-4.09204	4.27589e-05	0.00273848	NIPAL1	protein_coding	0.0103485	(X3D_SOX11_DOX2d-X3D_SOX11_nDOX)-(X3D_EV_DOX2d-X3D_EV_nDOX)
KLK6	ENSG00000167755.12	5468.54	-0.7733	0.212763	-3.63456	0.000278452	0.00955665	KLK6	protein_coding	0.0160652	(X3D_SOX11_DOX2d-X3D_SOX11_nDOX)-(X3D_EV_DOX2d-X3D_EV_nDOX)
OAS3	ENSG00000111331.11	1356.07	-0.773632	0.235544	-3.28445	0.00102182	0.0220436	OAS3	protein_coding	0.019247	(X3D_SOX11_DOX2d-X3D_SOX11_nDOX)-(X3D_EV_DOX2d-X3D_EV_nDOX)
MVK	ENSG00000110921.10	869.495	-0.776628	0.215633	-3.60162	0.000316238	0.0104775	MVK	protein_coding	0.0155539	(X3D_SOX11_DOX2d-X3D_SOX11_nDOX)-(X3D_EV_DOX2d-X3D_EV_nDOX)
EEA1	ENSG00000102189.15	348.012	-0.779568	0.220485	-3.5357	0.000406696	0.0120547	EEA1	protein_coding	0.0144417	(X3D_SOX11_DOX2d-X3D_SOX11_nDOX)-(X3D_EV_DOX2d-X3D_EV_nDOX)
TCF19	ENSG00000137310.10	873.067	-0.780264	0.209519	-3.72407	0.000196038	0.00738061	TCF19	protein_coding	0.0146068	(X3D_SOX11_DOX2d-X3D_SOX11_nDOX)-(X3D_EV_DOX2d-X3D_EV_nDOX)
A2ML1	ENSG00000166535.18	3040.1	-0.780371	0.332705	-2.34554	0.0189998	0.135003	A2ML1	protein_coding	0.0395357	(X3D_SOX11_DOX2d-X3D_SOX11_nDOX)-(X3D_EV_DOX2d-X3D_EV_nDOX)
FAM3D	ENSG00000198643.5	1001.68	-0.780822	0.240159	-3.25127	0.00114891	0.0234528	FAM3D	protein_coding	0.0196768	(X3D_SOX11_DOX2d-X3D_SOX11_nDOX)-(X3D_EV_DOX2d-X3D_EV_nDOX)
LIPH	ENSG00000163898.8	970.993	-0.78093	0.238428	-3.27533	0.00105538	0.0223302	LIPH	protein_coding	0.0193777	(X3D_SOX11_DOX2d-X3D_SOX11_nDOX)-(X3D_EV_DOX2d-X3D_EV_nDOX)
SLC7A5	ENSG00000103257.7	7760.47	-0.783978	0.34726	-2.25761	0.0239701	0.155294	SLC7A5	protein_coding	0.0433202	(X3D_SOX11_DOX2d-X3D_SOX11_nDOX)-(X3D_EV_DOX2d-X3D_EV_nDOX)
SGOL2	ENSG00000163535.16	339.982	-0.786686	0.221729	-3.54796	0.000388233	0.0117578	SGOL2	protein_coding	0.0145106	(X3D_SOX11_DOX2d-X3D_SOX11_nDOX)-(X3D_EV_DOX2d-X3D_EV_nDOX)
PLA2G16	ENSG00000176485.9	930.547	-0.787344	0.231526	-3.40067	0.000672219	0.0167134	PLA2G16	protein_coding	0.0182145	(X3D_SOX11_DOX2d-X3D_SOX11_nDOX)-(X3D_EV_DOX2d-X3D_EV_nDOX)
LIPG	ENSG00000101670.10	734.031	-0.787392	0.269616	-2.92042	0.00349555	0.0478503	LIPG	protein_coding	0.0246263	(X3D_SOX11_DOX2d-X3D_SOX11_nDOX)-(X3D_EV_DOX2d-X3D_EV_nDOX)
CSF1	ENSG00000184371.12	282.416	-0.787459	0.334562	-2.3537	0.0185875	0.133129	CSF1	protein_coding	0.0368093	(X3D_SOX11_DOX2d-X3D_SOX11_nDOX)-(X3D_EV_DOX2d-X3D_EV_nDOX)
HPGD	ENSG00000164120.12	564.894	-0.787619	0.210839	-3.73565	0.000187233	0.00729902	HPGD	protein_coding	0.0139636	(X3D_SOX11_DOX2d-X3D_SOX11_nDOX)-(X3D_EV_DOX2d-X3D_EV_nDOX)
SLC35F3	ENSG00000183780.11	280.619	-0.788488	0.218906	-3.60195	0.000315843	0.0104775	SLC35F3	protein_coding	0.0133804	(X3D_SOX11_DOX2d-X3D_SOX11_nDOX)-(X3D_EV_DOX2d-X3D_EV_nDOX)
AGR2	ENSG00000106541.10	878.91	-0.788672	0.245865	-3.20774	0.00133781	0.0256581	AGR2	protein_coding	0.0205507	(X3D_SOX11_DOX2d-X3D_SOX11_nDOX)-(X3D_EV_DOX2d-X3D_EV_nDOX)
PXDNL	ENSG00000147485.11	115.891	-0.792759	0.323832	-2.44805	0.014363	0.114664	PXDNL	protein_coding	0.0288624	(X3D_SOX11_DOX2d-X3D_SOX11_nDOX)-(X3D_EV_DOX2d-X3D_EV_nDOX)
VEGFC	ENSG00000150630.3	66.8908	-0.794658	0.314411	-2.52745	0.0114894	0.100199	VEGFC	protein_coding	0.0206567	(X3D_SOX11_DOX2d-X3D_SOX11_nDOX)-(X3D_EV_DOX2d-X3D_EV_nDOX)
WNT7B	ENSG00000188064.8	406.51	-0.794947	0.224321	-3.54379	0.000394414	0.0118374	WNT7B	protein_coding	0.0154265	(X3D_SOX11_DOX2d-X3D_SOX11_nDOX)-(X3D_EV_DOX2d-X3D_EV_nDOX)
SGSM1	ENSG00000167037.17	65.0615	-0.79865	0.332382	-2.4028	0.0162699	0.122871	SGSM1	protein_coding	0.0241114	(X3D_SOX11_DOX2d-X3D_SOX11_nDOX)-(X3D_EV_DOX2d-X3D_EV_nDOX)
TMEM56	ENSG00000152078.8	254.582	-0.801357	0.227629	-3.52046	0.000430804	0.0124352	TMEM56	protein_coding	0.0145579	(X3D_SOX11_DOX2d-X3D_SOX11_nDOX)-(X3D_EV_DOX2d-X3D_EV_nDOX)
EMP2	ENSG00000213853.8	2734.21	-0.806447	0.175117	-4.6052	4.12073e-06	0.00046548	EMP2	protein_coding	0.0106699	(X3D_SOX11_DOX2d-X3D_SOX11_nDOX)-(X3D_EV_DOX2d-X3D_EV_nDOX)
ADAM15	ENSG00000143537.12	11022.7	-0.809242	0.170732	-4.73982	2.13905e-06	0.000309967	ADAM15	protein_coding	0.0104086	(X3D_SOX11_DOX2d-X3D_SOX11_nDOX)-(X3D_EV_DOX2d-X3D_EV_nDOX)
MAN1A1	ENSG00000111885.6	216.434	-0.809623	0.351132	-2.30575	0.0211244	0.144447	MAN1A1	protein_coding	0.0396765	(X3D_SOX11_DOX2d-X3D_SOX11_nDOX)-(X3D_EV_DOX2d-X3D_EV_nDOX)
DAPK2	ENSG00000035664.10	264.364	-0.810541	0.321889	-2.51807	0.0117999	0.101854	DAPK2	protein_coding	0.0335435	(X3D_SOX11_DOX2d-X3D_SOX11_nDOX)-(X3D_EV_DOX2d-X3D_EV_nDOX)
PTK6	ENSG00000101213.6	965.298	-0.811289	0.205579	-3.94636	7.93473e-05	0.00401709	PTK6	protein_coding	0.0141033	(X3D_SOX11_DOX2d-X3D_SOX11_nDOX)-(X3D_EV_DOX2d-X3D_EV_nDOX)
TLR1	ENSG00000174125.6	331.811	-0.811541	0.228491	-3.55175	0.000382683	0.0117307	TLR1	protein_coding	0.0156833	(X3D_SOX11_DOX2d-X3D_SOX11_nDOX)-(X3D_EV_DOX2d-X3D_EV_nDOX)
TUBA4A	ENSG00000127824.12	2370.26	-0.812188	0.37562	-2.16226	0.0305981	0.176857	TUBA4A	protein_coding	0.0504017	(X3D_SOX11_DOX2d-X3D_SOX11_nDOX)-(X3D_EV_DOX2d-X3D_EV_nDOX)
PADI3	ENSG00000142619.4	10052.6	-0.812536	0.234788	-3.46072	0.000538729	0.0143388	PADI3	protein_coding	0.0197622	(X3D_SOX11_DOX2d-X3D_SOX11_nDOX)-(X3D_EV_DOX2d-X3D_EV_nDOX)
AIM1L	ENSG00000176092.12	538.92	-0.817709	0.211317	-3.86958	0.000109021	0.00490287	AIM1L	protein_coding	0.0139286	(X3D_SOX11_DOX2d-X3D_SOX11_nDOX)-(X3D_EV_DOX2d-X3D_EV_nDOX)
CDKN3	ENSG00000100526.18	621.758	-0.820006	0.262142	-3.12809	0.00175944	0.030301	CDKN3	protein_coding	0.0229472	(X3D_SOX11_DOX2d-X3D_SOX11_nDOX)-(X3D_EV_DOX2d-X3D_EV_nDOX)
NEIL3	ENSG00000109674.3	170.609	-0.82173	0.255467	-3.21658	0.00129728	0.0252863	NEIL3	protein_coding	0.017255	(X3D_SOX11_DOX2d-X3D_SOX11_nDOX)-(X3D_EV_DOX2d-X3D_EV_nDOX)
PRSS21	ENSG00000007038.9	3776.07	-0.821761	0.179584	-4.57593	4.74118e-06	0.000523207	PRSS21	protein_coding	0.0113371	(X3D_SOX11_DOX2d-X3D_SOX11_nDOX)-(X3D_EV_DOX2d-X3D_EV_nDOX)
TAP2	ENSG00000204267.12	542.396	-0.822201	0.218573	-3.76168	0.000168777	0.00678229	TAP2	protein_coding	0.0153219	(X3D_SOX11_DOX2d-X3D_SOX11_nDOX)-(X3D_EV_DOX2d-X3D_EV_nDOX)
EPHX1	ENSG00000143819.11	1529.87	-0.8255	0.368834	-2.23813	0.0252124	0.160114	EPHX1	protein_coding	0.0482356	(X3D_SOX11_DOX2d-X3D_SOX11_nDOX)-(X3D_EV_DOX2d-X3D_EV_nDOX)
SYDE2	ENSG00000097096.8	104.404	-0.825641	0.30114	-2.74171	0.00611194	0.0682349	SYDE2	protein_coding	0.0230384	(X3D_SOX11_DOX2d-X3D_SOX11_nDOX)-(X3D_EV_DOX2d-X3D_EV_nDOX)
COBLL1	ENSG00000082438.14	1236.67	-0.826623	0.211053	-3.91665	8.97875e-05	0.00436462	COBLL1	protein_coding	0.0152123	(X3D_SOX11_DOX2d-X3D_SOX11_nDOX)-(X3D_EV_DOX2d-X3D_EV_nDOX)
SLC6A14	ENSG00000268104.2	1404.28	-0.827039	0.348018	-2.37643	0.0174813	0.129271	SLC6A14	protein_coding	0.0428353	(X3D_SOX11_DOX2d-X3D_SOX11_nDOX)-(X3D_EV_DOX2d-X3D_EV_nDOX)
NDUFA13	ENSG00000186010.17	47.9452	-0.828595	0.418897	-1.97804	0.0479245	0.230172	NDUFA13	protein_coding	0.0410193	(X3D_SOX11_DOX2d-X3D_SOX11_nDOX)-(X3D_EV_DOX2d-X3D_EV_nDOX)
MNS1	ENSG00000138587.5	60.1088	-0.83287	0.373683	-2.22881	0.0258263	0.161863	MNS1	protein_coding	0.0324011	(X3D_SOX11_DOX2d-X3D_SOX11_nDOX)-(X3D_EV_DOX2d-X3D_EV_nDOX)
ALDH1A3	ENSG00000184254.15	24057.6	-0.833051	0.311196	-2.67693	0.00742999	0.0767391	ALDH1A3	protein_coding	0.0348511	(X3D_SOX11_DOX2d-X3D_SOX11_nDOX)-(X3D_EV_DOX2d-X3D_EV_nDOX)
PNPLA3	ENSG00000100344.9	580.211	-0.834428	0.197297	-4.2293	2.34423e-05	0.00179841	PNPLA3	protein_coding	0.0122278	(X3D_SOX11_DOX2d-X3D_SOX11_nDOX)-(X3D_EV_DOX2d-X3D_EV_nDOX)
BRCA2	ENSG00000139618.13	367.432	-0.834485	0.292915	-2.8489	0.00438707	0.0554999	BRCA2	protein_coding	0.027985	(X3D_SOX11_DOX2d-X3D_SOX11_nDOX)-(X3D_EV_DOX2d-X3D_EV_nDOX)
ASS1	ENSG00000130707.16	7193.6	-0.835587	0.315864	-2.64541	0.00815932	0.0810364	ASS1	protein_coding	0.0357952	(X3D_SOX11_DOX2d-X3D_SOX11_nDOX)-(X3D_EV_DOX2d-X3D_EV_nDOX)
NCEH1	ENSG00000144959.8	467.38	-0.838613	0.194652	-4.30827	1.64536e-05	0.00138037	NCEH1	protein_coding	0.0114251	(X3D_SOX11_DOX2d-X3D_SOX11_nDOX)-(X3D_EV_DOX2d-X3D_EV_nDOX)
SLC7A11	ENSG00000151012.12	610.559	-0.840465	0.376432	-2.23272	0.0255676	0.161512	SLC7A11	protein_coding	0.0491445	(X3D_SOX11_DOX2d-X3D_SOX11_nDOX)-(X3D_EV_DOX2d-X3D_EV_nDOX)
IDI1	ENSG00000067064.9	1661.1	-0.846592	0.198708	-4.26048	2.03984e-05	0.00161677	IDI1	protein_coding	0.0135747	(X3D_SOX11_DOX2d-X3D_SOX11_nDOX)-(X3D_EV_DOX2d-X3D_EV_nDOX)
LCN2	ENSG00000148346.10	8390.23	-0.851901	0.363085	-2.34628	0.0189617	0.134799	LCN2	protein_coding	0.0473875	(X3D_SOX11_DOX2d-X3D_SOX11_nDOX)-(X3D_EV_DOX2d-X3D_EV_nDOX)
IRX6	ENSG00000159387.7	60.4232	-0.852982	0.402784	-2.11772	0.0341992	0.188991	IRX6	protein_coding	0.0398577	(X3D_SOX11_DOX2d-X3D_SOX11_nDOX)-(X3D_EV_DOX2d-X3D_EV_nDOX)
CLDN8	ENSG00000156284.5	73.7059	-0.85634	0.374724	-2.28526	0.0222978	0.149358	CLDN8	protein_coding	0.0363485	(X3D_SOX11_DOX2d-X3D_SOX11_nDOX)-(X3D_EV_DOX2d-X3D_EV_nDOX)
FADS1	ENSG00000149485.15	1653.27	-0.857198	0.185261	-4.62698	3.7104e-06	0.00043107	FADS1	protein_coding	0.0117343	(X3D_SOX11_DOX2d-X3D_SOX11_nDOX)-(X3D_EV_DOX2d-X3D_EV_nDOX)
LXN	ENSG00000079257.6	2614.55	-0.859167	0.198498	-4.32834	1.50235e-05	0.00129779	LXN	protein_coding	0.0138114	(X3D_SOX11_DOX2d-X3D_SOX11_nDOX)-(X3D_EV_DOX2d-X3D_EV_nDOX)
FAM111B	ENSG00000189057.9	974.577	-0.864235	0.242573	-3.56278	0.000366947	0.0115516	FAM111B	protein_coding	0.0200782	(X3D_SOX11_DOX2d-X3D_SOX11_nDOX)-(X3D_EV_DOX2d-X3D_EV_nDOX)
SYT8	ENSG00000149043.15	6949.26	-0.865264	0.395734	-2.18648	0.0287805	0.171497	SYT8	protein_coding	0.0562593	(X3D_SOX11_DOX2d-X3D_SOX11_nDOX)-(X3D_EV_DOX2d-X3D_EV_nDOX)
CSTA	ENSG00000121552.3	540.65	-0.867356	0.211756	-4.09602	4.20321e-05	0.00272847	CSTA	protein_coding	0.0139612	(X3D_SOX11_DOX2d-X3D_SOX11_nDOX)-(X3D_EV_DOX2d-X3D_EV_nDOX)
PRSS33	ENSG00000103355.11	4938.63	-0.86981	0.418874	-2.07654	0.037844	0.19938	PRSS33	protein_coding	0.0629315	(X3D_SOX11_DOX2d-X3D_SOX11_nDOX)-(X3D_EV_DOX2d-X3D_EV_nDOX)
SLPI	ENSG00000124107.5	6044.01	-0.869837	0.216177	-4.02373	5.72826e-05	0.00321007	SLPI	protein_coding	0.0166758	(X3D_SOX11_DOX2d-X3D_SOX11_nDOX)-(X3D_EV_DOX2d-X3D_EV_nDOX)
CLGN	ENSG00000153132.11	59.7804	-0.869926	0.339261	-2.56418	0.010342	0.0938436	CLGN	protein_coding	0.0229294	(X3D_SOX11_DOX2d-X3D_SOX11_nDOX)-(X3D_EV_DOX2d-X3D_EV_nDOX)
RAB27B	ENSG00000041353.8	823.353	-0.87156	0.188386	-4.62645	3.71979e-06	0.00043107	RAB27B	protein_coding	0.0114603	(X3D_SOX11_DOX2d-X3D_SOX11_nDOX)-(X3D_EV_DOX2d-X3D_EV_nDOX)
RASL11A	ENSG00000122035.6	61.5128	-0.872245	0.377627	-2.30981	0.0208989	0.143384	RASL11A	protein_coding	0.0321988	(X3D_SOX11_DOX2d-X3D_SOX11_nDOX)-(X3D_EV_DOX2d-X3D_EV_nDOX)
ABCA12	ENSG00000144452.13	515.542	-0.872524	0.181504	-4.80719	1.53069e-06	0.000246734	ABCA12	protein_coding	0.00987192	(X3D_SOX11_DOX2d-X3D_SOX11_nDOX)-(X3D_EV_DOX2d-X3D_EV_nDOX)
MILR1	ENSG00000271605.4	104.861	-0.872875	0.404711	-2.15679	0.0310222	0.17816	MILR1	protein_coding	0.0496804	(X3D_SOX11_DOX2d-X3D_SOX11_nDOX)-(X3D_EV_DOX2d-X3D_EV_nDOX)
GNE	ENSG00000159921.13	3384.33	-0.872897	0.14045	-6.21502	5.1319e-10	3.06759e-07	GNE	protein_coding	0.00679238	(X3D_SOX11_DOX2d-X3D_SOX11_nDOX)-(X3D_EV_DOX2d-X3D_EV_nDOX)
S1PR5	ENSG00000180739.13	114.413	-0.873039	0.361879	-2.41251	0.015843	0.121089	S1PR5	protein_coding	0.0377251	(X3D_SOX11_DOX2d-X3D_SOX11_nDOX)-(X3D_EV_DOX2d-X3D_EV_nDOX)
CRABP2	ENSG00000143320.7	4242.71	-0.874769	0.34183	-2.55907	0.0104951	0.0948433	CRABP2	protein_coding	0.041844	(X3D_SOX11_DOX2d-X3D_SOX11_nDOX)-(X3D_EV_DOX2d-X3D_EV_nDOX)
MROH6	ENSG00000204839.7	1381.54	-0.878822	0.395247	-2.22347	0.0261839	0.163106	MROH6	protein_coding	0.0553923	(X3D_SOX11_DOX2d-X3D_SOX11_nDOX)-(X3D_EV_DOX2d-X3D_EV_nDOX)
OAS1	ENSG00000089127.11	705.473	-0.879848	0.233248	-3.77216	0.000161843	0.00657733	OAS1	protein_coding	0.0181171	(X3D_SOX11_DOX2d-X3D_SOX11_nDOX)-(X3D_EV_DOX2d-X3D_EV_nDOX)
GPR160	ENSG00000173890.15	288.995	-0.879857	0.190199	-4.62597	3.72841e-06	0.00043107	GPR160	protein_coding	0.00951139	(X3D_SOX11_DOX2d-X3D_SOX11_nDOX)-(X3D_EV_DOX2d-X3D_EV_nDOX)
GFOD1	ENSG00000145990.9	351.867	-0.880939	0.432912	-2.03491	0.0418596	0.212047	GFOD1	protein_coding	0.064338	(X3D_SOX11_DOX2d-X3D_SOX11_nDOX)-(X3D_EV_DOX2d-X3D_EV_nDOX)
GSDMC	ENSG00000147697.7	153.971	-0.882107	0.286777	-3.07593	0.00209848	0.034249	GSDMC	protein_coding	0.0217607	(X3D_SOX11_DOX2d-X3D_SOX11_nDOX)-(X3D_EV_DOX2d-X3D_EV_nDOX)
ANPEP	ENSG00000166825.12	10075.5	-0.884484	0.305111	-2.89889	0.00374489	0.049861	ANPEP	protein_coding	0.0334371	(X3D_SOX11_DOX2d-X3D_SOX11_nDOX)-(X3D_EV_DOX2d-X3D_EV_nDOX)
JPH1	ENSG00000104369.4	228.673	-0.886857	0.217548	-4.07661	4.56971e-05	0.00282574	JPH1	protein_coding	0.0121945	(X3D_SOX11_DOX2d-X3D_SOX11_nDOX)-(X3D_EV_DOX2d-X3D_EV_nDOX)
CTSD	ENSG00000117984.11	47413.7	-0.887347	0.402475	-2.20473	0.0274734	0.166722	CTSD	protein_coding	0.0583471	(X3D_SOX11_DOX2d-X3D_SOX11_nDOX)-(X3D_EV_DOX2d-X3D_EV_nDOX)
NECAB3	ENSG00000125967.15	337.323	-0.887796	0.256451	-3.46186	0.000536462	0.014305	NECAB3	protein_coding	0.02027	(X3D_SOX11_DOX2d-X3D_SOX11_nDOX)-(X3D_EV_DOX2d-X3D_EV_nDOX)
KYNU	ENSG00000115919.13	548.946	-0.887878	0.226782	-3.91512	9.03591e-05	0.00436462	KYNU	protein_coding	0.0166272	(X3D_SOX11_DOX2d-X3D_SOX11_nDOX)-(X3D_EV_DOX2d-X3D_EV_nDOX)
GABRE	ENSG00000102287.15	2029.35	-0.892113	0.21119	-4.22421	2.39779e-05	0.00182004	GABRE	protein_coding	0.0155134	(X3D_SOX11_DOX2d-X3D_SOX11_nDOX)-(X3D_EV_DOX2d-X3D_EV_nDOX)
SCNN1A	ENSG00000111319.11	4070.84	-0.892344	0.181592	-4.91401	8.92334e-07	0.000162043	SCNN1A	protein_coding	0.0116274	(X3D_SOX11_DOX2d-X3D_SOX11_nDOX)-(X3D_EV_DOX2d-X3D_EV_nDOX)
DHCR24	ENSG00000116133.10	19526.1	-0.893134	0.334883	-2.667	0.00765317	0.0778117	DHCR24	protein_coding	0.0403582	(X3D_SOX11_DOX2d-X3D_SOX11_nDOX)-(X3D_EV_DOX2d-X3D_EV_nDOX)
SERPINA5	ENSG00000188488.12	3622.87	-0.895263	0.190936	-4.6888	2.74809e-06	0.000365038	SERPINA5	protein_coding	0.0128567	(X3D_SOX11_DOX2d-X3D_SOX11_nDOX)-(X3D_EV_DOX2d-X3D_EV_nDOX)
SULT2B1	ENSG00000088002.10	311.928	-0.898776	0.243049	-3.69792	0.000217376	0.00789489	SULT2B1	protein_coding	0.0170616	(X3D_SOX11_DOX2d-X3D_SOX11_nDOX)-(X3D_EV_DOX2d-X3D_EV_nDOX)
ACAT2	ENSG00000120437.8	730.577	-0.899852	0.255051	-3.52812	0.000418515	0.0121785	ACAT2	protein_coding	0.0220233	(X3D_SOX11_DOX2d-X3D_SOX11_nDOX)-(X3D_EV_DOX2d-X3D_EV_nDOX)
CHAC2	ENSG00000143942.4	225.802	-0.905139	0.297211	-3.04544	0.00232341	0.0366685	CHAC2	protein_coding	0.0271472	(X3D_SOX11_DOX2d-X3D_SOX11_nDOX)-(X3D_EV_DOX2d-X3D_EV_nDOX)
ADAMTSL3	ENSG00000156218.11	156.098	-0.906375	0.373802	-2.42475	0.0153191	0.119116	ADAMTSL3	protein_coding	0.0430191	(X3D_SOX11_DOX2d-X3D_SOX11_nDOX)-(X3D_EV_DOX2d-X3D_EV_nDOX)
LSS	ENSG00000160285.13	3014.9	-0.907289	0.208438	-4.3528	1.3441e-05	0.00118298	LSS	protein_coding	0.0152907	(X3D_SOX11_DOX2d-X3D_SOX11_nDOX)-(X3D_EV_DOX2d-X3D_EV_nDOX)
SRPX2	ENSG00000102359.5	544.016	-0.907952	0.194615	-4.66538	3.08042e-06	0.000390403	SRPX2	protein_coding	0.0117333	(X3D_SOX11_DOX2d-X3D_SOX11_nDOX)-(X3D_EV_DOX2d-X3D_EV_nDOX)
CAPN12	ENSG00000182472.7	332.461	-0.908076	0.171439	-5.29678	1.17861e-07	2.96637e-05	CAPN12	protein_coding	0.00750937	(X3D_SOX11_DOX2d-X3D_SOX11_nDOX)-(X3D_EV_DOX2d-X3D_EV_nDOX)
ACSL1	ENSG00000151726.12	7125.7	-0.90837	0.126344	-7.18963	6.49673e-13	1.16503e-09	ACSL1	protein_coding	0.00560136	(X3D_SOX11_DOX2d-X3D_SOX11_nDOX)-(X3D_EV_DOX2d-X3D_EV_nDOX)
EGF	ENSG00000138798.10	50.8781	-0.912505	0.422778	-2.15836	0.0309002	0.177602	EGF	protein_coding	0.0410379	(X3D_SOX11_DOX2d-X3D_SOX11_nDOX)-(X3D_EV_DOX2d-X3D_EV_nDOX)
VSIG10L	ENSG00000186806.5	411.94	-0.915259	0.260532	-3.51303	0.00044302	0.0126857	VSIG10L	protein_coding	0.0216391	(X3D_SOX11_DOX2d-X3D_SOX11_nDOX)-(X3D_EV_DOX2d-X3D_EV_nDOX)
ASPM	ENSG00000066279.15	1523.85	-0.919741	0.230601	-3.98846	6.65038e-05	0.0035867	ASPM	protein_coding	0.0184614	(X3D_SOX11_DOX2d-X3D_SOX11_nDOX)-(X3D_EV_DOX2d-X3D_EV_nDOX)
RAB26	ENSG00000167964.11	585.34	-0.920369	0.243432	-3.78081	0.000156321	0.00644527	RAB26	protein_coding	0.0191293	(X3D_SOX11_DOX2d-X3D_SOX11_nDOX)-(X3D_EV_DOX2d-X3D_EV_nDOX)
LDLR	ENSG00000130164.10	4900.2	-0.921786	0.342582	-2.6907	0.00713023	0.0750655	LDLR	protein_coding	0.0420799	(X3D_SOX11_DOX2d-X3D_SOX11_nDOX)-(X3D_EV_DOX2d-X3D_EV_nDOX)
EPB41L4A	ENSG00000129595.11	391.061	-0.922178	0.214614	-4.29692	1.73187e-05	0.00143615	EPB41L4A	protein_coding	0.0138846	(X3D_SOX11_DOX2d-X3D_SOX11_nDOX)-(X3D_EV_DOX2d-X3D_EV_nDOX)
IVL	ENSG00000163207.6	1832.9	-0.922326	0.223122	-4.13374	3.56912e-05	0.00241522	IVL	protein_coding	0.0171369	(X3D_SOX11_DOX2d-X3D_SOX11_nDOX)-(X3D_EV_DOX2d-X3D_EV_nDOX)
GPRC5A	ENSG00000013588.5	6288.8	-0.923059	0.199094	-4.63629	3.54721e-06	0.000425316	GPRC5A	protein_coding	0.0141114	(X3D_SOX11_DOX2d-X3D_SOX11_nDOX)-(X3D_EV_DOX2d-X3D_EV_nDOX)
S100P	ENSG00000163993.6	5497.42	-0.925952	0.219601	-4.21652	2.48104e-05	0.0018538	S100P	protein_coding	0.0171686	(X3D_SOX11_DOX2d-X3D_SOX11_nDOX)-(X3D_EV_DOX2d-X3D_EV_nDOX)
IL20RB	ENSG00000174564.11	119.368	-0.927388	0.300258	-3.08863	0.0020108	0.0332427	IL20RB	protein_coding	0.0238737	(X3D_SOX11_DOX2d-X3D_SOX11_nDOX)-(X3D_EV_DOX2d-X3D_EV_nDOX)
PI3	ENSG00000124102.4	4931.45	-0.929189	0.35113	-2.64628	0.00813814	0.0809638	PI3	protein_coding	0.0441401	(X3D_SOX11_DOX2d-X3D_SOX11_nDOX)-(X3D_EV_DOX2d-X3D_EV_nDOX)
IL1RN	ENSG00000136689.17	596.02	-0.931186	0.226123	-4.11805	3.82097e-05	0.00254956	IL1RN	protein_coding	0.015869	(X3D_SOX11_DOX2d-X3D_SOX11_nDOX)-(X3D_EV_DOX2d-X3D_EV_nDOX)
FAM83A	ENSG00000147689.15	193.139	-0.933606	0.234661	-3.97854	6.93411e-05	0.00370147	FAM83A	protein_coding	0.0133983	(X3D_SOX11_DOX2d-X3D_SOX11_nDOX)-(X3D_EV_DOX2d-X3D_EV_nDOX)
CYP51A1	ENSG00000001630.14	79.8549	-0.935292	0.335004	-2.79188	0.00524027	0.0623152	CYP51A1	protein_coding	0.0277216	(X3D_SOX11_DOX2d-X3D_SOX11_nDOX)-(X3D_EV_DOX2d-X3D_EV_nDOX)
EPAS1	ENSG00000116016.12	1714.11	-0.943703	0.356119	-2.64997	0.00804998	0.0801979	EPAS1	protein_coding	0.0450268	(X3D_SOX11_DOX2d-X3D_SOX11_nDOX)-(X3D_EV_DOX2d-X3D_EV_nDOX)
SCNN1B	ENSG00000168447.9	104.544	-0.946287	0.294464	-3.21359	0.00131086	0.0253919	SCNN1B	protein_coding	0.0207266	(X3D_SOX11_DOX2d-X3D_SOX11_nDOX)-(X3D_EV_DOX2d-X3D_EV_nDOX)
MSMO1	ENSG00000052802.11	1904.53	-0.952697	0.223971	-4.25366	2.10308e-05	0.00164867	MSMO1	protein_coding	0.0175081	(X3D_SOX11_DOX2d-X3D_SOX11_nDOX)-(X3D_EV_DOX2d-X3D_EV_nDOX)
CCDC18	ENSG00000122483.16	256.044	-0.95345	0.287023	-3.32186	0.000894192	0.0200506	CCDC18	protein_coding	0.0255468	(X3D_SOX11_DOX2d-X3D_SOX11_nDOX)-(X3D_EV_DOX2d-X3D_EV_nDOX)
TMPRSS11E	ENSG00000087128.8	89.8312	-0.953665	0.379827	-2.51078	0.0120463	0.10342	TMPRSS11E	protein_coding	0.0362308	(X3D_SOX11_DOX2d-X3D_SOX11_nDOX)-(X3D_EV_DOX2d-X3D_EV_nDOX)
CD180	ENSG00000134061.5	1104.44	-0.954297	0.456492	-2.0905	0.0365729	0.195701	CD180	protein_coding	0.074057	(X3D_SOX11_DOX2d-X3D_SOX11_nDOX)-(X3D_EV_DOX2d-X3D_EV_nDOX)
C10orf54	ENSG00000107738.18	1630.79	-0.954298	0.226046	-4.2217	2.42469e-05	0.00182557	C10orf54	protein_coding	0.0176264	(X3D_SOX11_DOX2d-X3D_SOX11_nDOX)-(X3D_EV_DOX2d-X3D_EV_nDOX)
HYAL1	ENSG00000114378.15	56.322	-0.955284	0.381416	-2.50457	0.0122601	0.104073	HYAL1	protein_coding	0.0293824	(X3D_SOX11_DOX2d-X3D_SOX11_nDOX)-(X3D_EV_DOX2d-X3D_EV_nDOX)
EFEMP1	ENSG00000115380.17	7743.2	-0.955296	0.370141	-2.5809	0.00985441	0.0910311	EFEMP1	protein_coding	0.0492256	(X3D_SOX11_DOX2d-X3D_SOX11_nDOX)-(X3D_EV_DOX2d-X3D_EV_nDOX)
GCNT3	ENSG00000140297.11	56.741	-0.955872	0.442466	-2.16033	0.0307471	0.17729	GCNT3	protein_coding	0.0478076	(X3D_SOX11_DOX2d-X3D_SOX11_nDOX)-(X3D_EV_DOX2d-X3D_EV_nDOX)
PRSS23	ENSG00000150687.10	1242.76	-0.956368	0.340775	-2.80645	0.00500906	0.0605959	PRSS23	protein_coding	0.0409676	(X3D_SOX11_DOX2d-X3D_SOX11_nDOX)-(X3D_EV_DOX2d-X3D_EV_nDOX)
FAM46A	ENSG00000112773.14	1605.96	-0.961514	0.328487	-2.9271	0.00342141	0.0471051	FAM46A	protein_coding	0.0382705	(X3D_SOX11_DOX2d-X3D_SOX11_nDOX)-(X3D_EV_DOX2d-X3D_EV_nDOX)
STARD4	ENSG00000164211.11	703.038	-0.963906	0.437233	-2.20456	0.0274848	0.166722	STARD4	protein_coding	0.0672827	(X3D_SOX11_DOX2d-X3D_SOX11_nDOX)-(X3D_EV_DOX2d-X3D_EV_nDOX)
LYPD3	ENSG00000124466.8	4179.66	-0.964582	0.348812	-2.76533	0.00568646	0.065895	LYPD3	protein_coding	0.043537	(X3D_SOX11_DOX2d-X3D_SOX11_nDOX)-(X3D_EV_DOX2d-X3D_EV_nDOX)
DENND2D	ENSG00000162777.15	626.314	-0.9655	0.22661	-4.26062	2.03862e-05	0.00161677	DENND2D	protein_coding	0.0168934	(X3D_SOX11_DOX2d-X3D_SOX11_nDOX)-(X3D_EV_DOX2d-X3D_EV_nDOX)
PRR4	ENSG00000111215.10	400.903	-0.971321	0.291309	-3.33433	0.000855053	0.0195866	PRR4	protein_coding	0.0279159	(X3D_SOX11_DOX2d-X3D_SOX11_nDOX)-(X3D_EV_DOX2d-X3D_EV_nDOX)
MPP2	ENSG00000108852.13	112.754	-0.973185	0.335287	-2.90254	0.00370145	0.0495345	MPP2	protein_coding	0.0312005	(X3D_SOX11_DOX2d-X3D_SOX11_nDOX)-(X3D_EV_DOX2d-X3D_EV_nDOX)
UBA7	ENSG00000182179.9	185.341	-0.974247	0.299309	-3.25498	0.00113399	0.0233403	UBA7	protein_coding	0.0267705	(X3D_SOX11_DOX2d-X3D_SOX11_nDOX)-(X3D_EV_DOX2d-X3D_EV_nDOX)
UPK2	ENSG00000110375.2	61.3353	-0.976324	0.414367	-2.35618	0.018464	0.13258	UPK2	protein_coding	0.0447008	(X3D_SOX11_DOX2d-X3D_SOX11_nDOX)-(X3D_EV_DOX2d-X3D_EV_nDOX)
FGFBP1	ENSG00000137440.4	1334.54	-0.979131	0.330346	-2.96396	0.00303711	0.0436577	FGFBP1	protein_coding	0.0384843	(X3D_SOX11_DOX2d-X3D_SOX11_nDOX)-(X3D_EV_DOX2d-X3D_EV_nDOX)
TNNI2	ENSG00000130598.14	1297.05	-0.990436	0.443297	-2.23425	0.0254667	0.161158	TNNI2	protein_coding	0.0699627	(X3D_SOX11_DOX2d-X3D_SOX11_nDOX)-(X3D_EV_DOX2d-X3D_EV_nDOX)
AGMAT	ENSG00000116771.5	65.1719	-1.00076	0.360007	-2.77983	0.0054388	0.0639549	AGMAT	protein_coding	0.0307337	(X3D_SOX11_DOX2d-X3D_SOX11_nDOX)-(X3D_EV_DOX2d-X3D_EV_nDOX)
S100A14	ENSG00000189334.7	13997.5	-1.00393	0.381909	-2.62871	0.00857097	0.0835922	S100A14	protein_coding	0.0524711	(X3D_SOX11_DOX2d-X3D_SOX11_nDOX)-(X3D_EV_DOX2d-X3D_EV_nDOX)
ARHGAP23	ENSG00000275832.3	733.89	-1.01039	0.237061	-4.26214	2.02482e-05	0.00161677	ARHGAP23	protein_coding	0.0186313	(X3D_SOX11_DOX2d-X3D_SOX11_nDOX)-(X3D_EV_DOX2d-X3D_EV_nDOX)
ENTPD8	ENSG00000188833.8	235.924	-1.01128	0.258298	-3.91518	9.03377e-05	0.00436462	ENTPD8	protein_coding	0.0178866	(X3D_SOX11_DOX2d-X3D_SOX11_nDOX)-(X3D_EV_DOX2d-X3D_EV_nDOX)
NMB	ENSG00000197696.8	141.331	-1.01409	0.348812	-2.90727	0.00364598	0.0492053	NMB	protein_coding	0.0367503	(X3D_SOX11_DOX2d-X3D_SOX11_nDOX)-(X3D_EV_DOX2d-X3D_EV_nDOX)
RHBDL2	ENSG00000158315.9	225.378	-1.01552	0.277139	-3.6643	0.00024802	0.00876377	RHBDL2	protein_coding	0.0229999	(X3D_SOX11_DOX2d-X3D_SOX11_nDOX)-(X3D_EV_DOX2d-X3D_EV_nDOX)
RRAS	ENSG00000126458.3	243.6	-1.01877	0.307937	-3.30837	0.000938424	0.0207117	RRAS	protein_coding	0.0299647	(X3D_SOX11_DOX2d-X3D_SOX11_nDOX)-(X3D_EV_DOX2d-X3D_EV_nDOX)
ITGA1	ENSG00000213949.7	90.8954	-1.02506	0.338027	-3.03247	0.00242562	0.0379476	ITGA1	protein_coding	0.0296065	(X3D_SOX11_DOX2d-X3D_SOX11_nDOX)-(X3D_EV_DOX2d-X3D_EV_nDOX)
MMP28	ENSG00000271447.4	42.6151	-1.02683	0.490399	-2.09386	0.0362723	0.195027	MMP28	protein_coding	0.0580624	(X3D_SOX11_DOX2d-X3D_SOX11_nDOX)-(X3D_EV_DOX2d-X3D_EV_nDOX)
MAP3K5	ENSG00000197442.9	848.635	-1.03335	0.399329	-2.58771	0.00966155	0.0895957	MAP3K5	protein_coding	0.0562776	(X3D_SOX11_DOX2d-X3D_SOX11_nDOX)-(X3D_EV_DOX2d-X3D_EV_nDOX)
GJA5	ENSG00000265107.2	187.93	-1.03539	0.319677	-3.23887	0.00120006	0.0240784	GJA5	protein_coding	0.0258023	(X3D_SOX11_DOX2d-X3D_SOX11_nDOX)-(X3D_EV_DOX2d-X3D_EV_nDOX)
TGM5	ENSG00000104055.13	403.135	-1.03793	0.426572	-2.43319	0.0149666	0.117585	TGM5	protein_coding	0.0629667	(X3D_SOX11_DOX2d-X3D_SOX11_nDOX)-(X3D_EV_DOX2d-X3D_EV_nDOX)
UGT1A6	ENSG00000167165.17	63.6509	-1.04146	0.477648	-2.18039	0.0292283	0.172833	UGT1A6	protein_coding	0.0620885	(X3D_SOX11_DOX2d-X3D_SOX11_nDOX)-(X3D_EV_DOX2d-X3D_EV_nDOX)
ANKRD18B	ENSG00000230453.8	33.2924	-1.04222	0.481537	-2.16435	0.0304373	0.176354	ANKRD18B	protein_coding	0.0486206	(X3D_SOX11_DOX2d-X3D_SOX11_nDOX)-(X3D_EV_DOX2d-X3D_EV_nDOX)
PLCG2	ENSG00000197943.8	1465.69	-1.05108	0.505436	-2.07955	0.037567	0.198503	PLCG2	protein_coding	0.0913263	(X3D_SOX11_DOX2d-X3D_SOX11_nDOX)-(X3D_EV_DOX2d-X3D_EV_nDOX)
FUT3	ENSG00000171124.11	1920.3	-1.0556	0.234282	-4.50567	6.61623e-06	0.000692501	FUT3	protein_coding	0.0192044	(X3D_SOX11_DOX2d-X3D_SOX11_nDOX)-(X3D_EV_DOX2d-X3D_EV_nDOX)
PTGES	ENSG00000148344.10	793.448	-1.0577	0.39507	-2.67724	0.00742325	0.0767248	PTGES	protein_coding	0.0548029	(X3D_SOX11_DOX2d-X3D_SOX11_nDOX)-(X3D_EV_DOX2d-X3D_EV_nDOX)
NRP2	ENSG00000118257.15	177.752	-1.06649	0.519482	-2.05298	0.0400745	0.206208	NRP2	protein_coding	0.0903446	(X3D_SOX11_DOX2d-X3D_SOX11_nDOX)-(X3D_EV_DOX2d-X3D_EV_nDOX)
SLC16A7	ENSG00000118596.10	133.481	-1.06658	0.325012	-3.28167	0.00103194	0.0221288	SLC16A7	protein_coding	0.0293302	(X3D_SOX11_DOX2d-X3D_SOX11_nDOX)-(X3D_EV_DOX2d-X3D_EV_nDOX)
RHOF	ENSG00000139725.6	832.266	-1.068	0.200981	-5.31394	1.07282e-07	2.74833e-05	RHOF	protein_coding	0.013205	(X3D_SOX11_DOX2d-X3D_SOX11_nDOX)-(X3D_EV_DOX2d-X3D_EV_nDOX)
PDE11A	ENSG00000128655.15	37.0693	-1.07177	0.451163	-2.37557	0.0175221	0.129373	PDE11A	protein_coding	0.0439703	(X3D_SOX11_DOX2d-X3D_SOX11_nDOX)-(X3D_EV_DOX2d-X3D_EV_nDOX)
KIAA0319	ENSG00000137261.12	62.7808	-1.07284	0.385045	-2.78628	0.00533173	0.0631097	KIAA0319	protein_coding	0.0361598	(X3D_SOX11_DOX2d-X3D_SOX11_nDOX)-(X3D_EV_DOX2d-X3D_EV_nDOX)
IFITM10	ENSG00000244242.1	1947.16	-1.07384	0.421648	-2.54677	0.0108724	0.096699	IFITM10	protein_coding	0.0634335	(X3D_SOX11_DOX2d-X3D_SOX11_nDOX)-(X3D_EV_DOX2d-X3D_EV_nDOX)
VILL	ENSG00000136059.13	269.37	-1.0741	0.251652	-4.26822	1.97037e-05	0.00159701	VILL	protein_coding	0.0187443	(X3D_SOX11_DOX2d-X3D_SOX11_nDOX)-(X3D_EV_DOX2d-X3D_EV_nDOX)
ABCC3	ENSG00000108846.14	8346.66	-1.07575	0.370556	-2.90307	0.00369523	0.0494975	ABCC3	protein_coding	0.0493465	(X3D_SOX11_DOX2d-X3D_SOX11_nDOX)-(X3D_EV_DOX2d-X3D_EV_nDOX)
KRT4	ENSG00000170477.11	524.854	-1.0763	0.50318	-2.139	0.0324359	0.182624	KRT4	protein_coding	0.0877076	(X3D_SOX11_DOX2d-X3D_SOX11_nDOX)-(X3D_EV_DOX2d-X3D_EV_nDOX)
IFI35	ENSG00000068079.6	162.261	-1.07736	0.316028	-3.40907	0.000651837	0.0164057	IFI35	protein_coding	0.0290215	(X3D_SOX11_DOX2d-X3D_SOX11_nDOX)-(X3D_EV_DOX2d-X3D_EV_nDOX)
SV2C	ENSG00000122012.12	23.5901	-1.0781	0.547888	-1.96774	0.0490983	0.233002	SV2C	protein_coding	0.0588158	(X3D_SOX11_DOX2d-X3D_SOX11_nDOX)-(X3D_EV_DOX2d-X3D_EV_nDOX)
KIF20B	ENSG00000138182.13	704.254	-1.07863	0.218803	-4.92967	8.23701e-07	0.000153465	KIF20B	protein_coding	0.0155812	(X3D_SOX11_DOX2d-X3D_SOX11_nDOX)-(X3D_EV_DOX2d-X3D_EV_nDOX)
PARM1	ENSG00000169116.10	329.424	-1.08821	0.216527	-5.02575	5.01471e-07	0.000104262	PARM1	protein_coding	0.0138283	(X3D_SOX11_DOX2d-X3D_SOX11_nDOX)-(X3D_EV_DOX2d-X3D_EV_nDOX)
PLA2R1	ENSG00000153246.10	710.561	-1.09028	0.215509	-5.05911	4.21224e-07	9.01922e-05	PLA2R1	protein_coding	0.0152159	(X3D_SOX11_DOX2d-X3D_SOX11_nDOX)-(X3D_EV_DOX2d-X3D_EV_nDOX)
LIPK	ENSG00000204021.3	73.8762	-1.09928	0.532992	-2.06247	0.0391633	0.203741	LIPK	protein_coding	0.0864033	(X3D_SOX11_DOX2d-X3D_SOX11_nDOX)-(X3D_EV_DOX2d-X3D_EV_nDOX)
LPAR5	ENSG00000184574.8	95.0658	-1.10011	0.330376	-3.32988	0.000868847	0.0197223	LPAR5	protein_coding	0.0272831	(X3D_SOX11_DOX2d-X3D_SOX11_nDOX)-(X3D_EV_DOX2d-X3D_EV_nDOX)
CENPE	ENSG00000138778.10	615.553	-1.105	0.262308	-4.2126	2.52447e-05	0.00187648	CENPE	protein_coding	0.0229175	(X3D_SOX11_DOX2d-X3D_SOX11_nDOX)-(X3D_EV_DOX2d-X3D_EV_nDOX)
GLIS3	ENSG00000107249.20	25.6978	-1.10725	0.501587	-2.20749	0.0272798	0.16617	GLIS3	protein_coding	0.0494536	(X3D_SOX11_DOX2d-X3D_SOX11_nDOX)-(X3D_EV_DOX2d-X3D_EV_nDOX)
SELL	ENSG00000188404.7	76.711	-1.10813	0.328266	-3.3757	0.000736271	0.0178723	SELL	protein_coding	0.0251876	(X3D_SOX11_DOX2d-X3D_SOX11_nDOX)-(X3D_EV_DOX2d-X3D_EV_nDOX)
STEAP2	ENSG00000157214.12	150.446	-1.11184	0.232192	-4.78845	1.68077e-06	0.000267915	STEAP2	protein_coding	0.0120549	(X3D_SOX11_DOX2d-X3D_SOX11_nDOX)-(X3D_EV_DOX2d-X3D_EV_nDOX)
CYP4B1	ENSG00000142973.11	89.8081	-1.11273	0.469717	-2.36893	0.0178398	0.13051	CYP4B1	protein_coding	0.065788	(X3D_SOX11_DOX2d-X3D_SOX11_nDOX)-(X3D_EV_DOX2d-X3D_EV_nDOX)
GPX2	ENSG00000176153.11	3469.69	-1.11621	0.505158	-2.20964	0.0271305	0.165835	GPX2	protein_coding	0.0915098	(X3D_SOX11_DOX2d-X3D_SOX11_nDOX)-(X3D_EV_DOX2d-X3D_EV_nDOX)
ACE2	ENSG00000130234.9	33.644	-1.11768	0.445431	-2.5092	0.0121004	0.103444	ACE2	protein_coding	0.0393604	(X3D_SOX11_DOX2d-X3D_SOX11_nDOX)-(X3D_EV_DOX2d-X3D_EV_nDOX)
TMEM40	ENSG00000088726.14	509.788	-1.12621	0.250968	-4.48745	7.20818e-06	0.000733394	TMEM40	protein_coding	0.0204106	(X3D_SOX11_DOX2d-X3D_SOX11_nDOX)-(X3D_EV_DOX2d-X3D_EV_nDOX)
ALDH3A1	ENSG00000108602.16	767.741	-1.1273	0.505835	-2.2286	0.0258407	0.161882	ALDH3A1	protein_coding	0.0891482	(X3D_SOX11_DOX2d-X3D_SOX11_nDOX)-(X3D_EV_DOX2d-X3D_EV_nDOX)
HSH2D	ENSG00000196684.11	76.3311	-1.12776	0.448396	-2.51511	0.0118996	0.10253	HSH2D	protein_coding	0.0594378	(X3D_SOX11_DOX2d-X3D_SOX11_nDOX)-(X3D_EV_DOX2d-X3D_EV_nDOX)
TMEM45A	ENSG00000181458.9	1340.4	-1.13367	0.54068	-2.09675	0.0360161	0.194097	TMEM45A	protein_coding	0.104095	(X3D_SOX11_DOX2d-X3D_SOX11_nDOX)-(X3D_EV_DOX2d-X3D_EV_nDOX)
ALS2CL	ENSG00000178038.15	1867.99	-1.14416	0.23781	-4.81124	1.49997e-06	0.000246734	ALS2CL	protein_coding	0.0197911	(X3D_SOX11_DOX2d-X3D_SOX11_nDOX)-(X3D_EV_DOX2d-X3D_EV_nDOX)
TNFSF14	ENSG00000125735.9	92.2798	-1.14651	0.362559	-3.16227	0.00156546	0.0285	TNFSF14	protein_coding	0.0354179	(X3D_SOX11_DOX2d-X3D_SOX11_nDOX)-(X3D_EV_DOX2d-X3D_EV_nDOX)
BDKRB2	ENSG00000168398.6	235.055	-1.15424	0.537195	-2.14864	0.0316628	0.180109	BDKRB2	protein_coding	0.0994222	(X3D_SOX11_DOX2d-X3D_SOX11_nDOX)-(X3D_EV_DOX2d-X3D_EV_nDOX)
DOCK8	ENSG00000107099.14	1374.77	-1.15748	0.237367	-4.87635	1.08068e-06	0.000189066	DOCK8	protein_coding	0.0195347	(X3D_SOX11_DOX2d-X3D_SOX11_nDOX)-(X3D_EV_DOX2d-X3D_EV_nDOX)
FA2H	ENSG00000103089.7	280.601	-1.15916	0.297422	-3.89734	9.72545e-05	0.00456393	FA2H	protein_coding	0.0275888	(X3D_SOX11_DOX2d-X3D_SOX11_nDOX)-(X3D_EV_DOX2d-X3D_EV_nDOX)
ITPR1	ENSG00000150995.16	723.566	-1.15958	0.561494	-2.06517	0.038907	0.202672	ITPR1	protein_coding	0.112191	(X3D_SOX11_DOX2d-X3D_SOX11_nDOX)-(X3D_EV_DOX2d-X3D_EV_nDOX)
ZG16B	ENSG00000162078.10	8656.03	-1.16347	0.395535	-2.94152	0.00326601	0.0458904	ZG16B	protein_coding	0.0562495	(X3D_SOX11_DOX2d-X3D_SOX11_nDOX)-(X3D_EV_DOX2d-X3D_EV_nDOX)
AUTS2	ENSG00000158321.14	69.9697	-1.16416	0.424309	-2.74366	0.00607589	0.068204	AUTS2	protein_coding	0.0488991	(X3D_SOX11_DOX2d-X3D_SOX11_nDOX)-(X3D_EV_DOX2d-X3D_EV_nDOX)
GDPD3	ENSG00000102886.13	357.263	-1.16639	0.312355	-3.73418	0.00018833	0.00730468	GDPD3	protein_coding	0.0309442	(X3D_SOX11_DOX2d-X3D_SOX11_nDOX)-(X3D_EV_DOX2d-X3D_EV_nDOX)
INSIG1	ENSG00000186480.11	2369.35	-1.17217	0.345611	-3.39158	0.000694909	0.0170998	INSIG1	protein_coding	0.042574	(X3D_SOX11_DOX2d-X3D_SOX11_nDOX)-(X3D_EV_DOX2d-X3D_EV_nDOX)
LRRC31	ENSG00000114248.8	26.9514	-1.17911	0.544764	-2.16444	0.0304308	0.176354	LRRC31	protein_coding	0.0601386	(X3D_SOX11_DOX2d-X3D_SOX11_nDOX)-(X3D_EV_DOX2d-X3D_EV_nDOX)
SCD	ENSG00000099194.5	27345.1	-1.17919	0.382899	-3.07963	0.00207259	0.0339036	SCD	protein_coding	0.0527879	(X3D_SOX11_DOX2d-X3D_SOX11_nDOX)-(X3D_EV_DOX2d-X3D_EV_nDOX)
MLPH	ENSG00000115648.12	80.1543	-1.1805	0.343952	-3.43216	0.000598798	0.0153674	MLPH	protein_coding	0.0260495	(X3D_SOX11_DOX2d-X3D_SOX11_nDOX)-(X3D_EV_DOX2d-X3D_EV_nDOX)
SPRR1A	ENSG00000169474.4	449.664	-1.18958	0.268722	-4.42682	9.56307e-06	0.000956173	SPRR1A	protein_coding	0.0222599	(X3D_SOX11_DOX2d-X3D_SOX11_nDOX)-(X3D_EV_DOX2d-X3D_EV_nDOX)
PECAM1	ENSG00000261371.4	969.605	-1.2068	0.236028	-5.11294	3.17177e-07	6.89426e-05	PECAM1	protein_coding	0.0187492	(X3D_SOX11_DOX2d-X3D_SOX11_nDOX)-(X3D_EV_DOX2d-X3D_EV_nDOX)
PRUNE2	ENSG00000106772.16	37.1511	-1.21371	0.502839	-2.41371	0.0157909	0.120998	PRUNE2	protein_coding	0.0629486	(X3D_SOX11_DOX2d-X3D_SOX11_nDOX)-(X3D_EV_DOX2d-X3D_EV_nDOX)
C5orf46	ENSG00000178776.4	106.923	-1.22528	0.419808	-2.91866	0.00351535	0.0479984	C5orf46	protein_coding	0.0505105	(X3D_SOX11_DOX2d-X3D_SOX11_nDOX)-(X3D_EV_DOX2d-X3D_EV_nDOX)
ARL14	ENSG00000179674.3	26.9149	-1.23201	0.603078	-2.04288	0.0410644	0.209905	ARL14	protein_coding	0.0889681	(X3D_SOX11_DOX2d-X3D_SOX11_nDOX)-(X3D_EV_DOX2d-X3D_EV_nDOX)
LYZ	ENSG00000090382.5	46.9035	-1.23604	0.417492	-2.96064	0.00307005	0.0439082	LYZ	protein_coding	0.0382267	(X3D_SOX11_DOX2d-X3D_SOX11_nDOX)-(X3D_EV_DOX2d-X3D_EV_nDOX)
CHST6	ENSG00000183196.7	20.3461	-1.24357	0.567441	-2.19155	0.0284122	0.170189	CHST6	protein_coding	0.0530138	(X3D_SOX11_DOX2d-X3D_SOX11_nDOX)-(X3D_EV_DOX2d-X3D_EV_nDOX)
TSPAN1	ENSG00000117472.8	3210.24	-1.24843	0.347894	-3.58852	0.000332562	0.0108926	TSPAN1	protein_coding	0.0432668	(X3D_SOX11_DOX2d-X3D_SOX11_nDOX)-(X3D_EV_DOX2d-X3D_EV_nDOX)
SNCG	ENSG00000173267.12	872.263	-1.25233	0.41508	-3.01709	0.00255216	0.0391168	SNCG	protein_coding	0.0605863	(X3D_SOX11_DOX2d-X3D_SOX11_nDOX)-(X3D_EV_DOX2d-X3D_EV_nDOX)
PTPRH	ENSG00000080031.8	42.4607	-1.25274	0.471509	-2.65688	0.00788669	0.0791206	PTPRH	protein_coding	0.0498968	(X3D_SOX11_DOX2d-X3D_SOX11_nDOX)-(X3D_EV_DOX2d-X3D_EV_nDOX)
ARHGAP25	ENSG00000163219.10	91.3593	-1.26154	0.381752	-3.30461	0.000951096	0.020863	ARHGAP25	protein_coding	0.0381015	(X3D_SOX11_DOX2d-X3D_SOX11_nDOX)-(X3D_EV_DOX2d-X3D_EV_nDOX)
TTC39A	ENSG00000085831.14	112.168	-1.26754	0.349831	-3.62329	0.000290882	0.00987559	TTC39A	protein_coding	0.0312171	(X3D_SOX11_DOX2d-X3D_SOX11_nDOX)-(X3D_EV_DOX2d-X3D_EV_nDOX)
RARRES1	ENSG00000118849.8	30453	-1.2692	0.212703	-5.96698	2.41689e-09	1.11847e-06	RARRES1	protein_coding	0.0162663	(X3D_SOX11_DOX2d-X3D_SOX11_nDOX)-(X3D_EV_DOX2d-X3D_EV_nDOX)
KRT13	ENSG00000171401.13	2906.31	-1.2707	0.199035	-6.38429	1.72193e-10	1.37238e-07	KRT13	protein_coding	0.0137812	(X3D_SOX11_DOX2d-X3D_SOX11_nDOX)-(X3D_EV_DOX2d-X3D_EV_nDOX)
SYTL2	ENSG00000137501.15	671.639	-1.27316	0.410136	-3.10424	0.00190766	0.032159	SYTL2	protein_coding	0.058948	(X3D_SOX11_DOX2d-X3D_SOX11_nDOX)-(X3D_EV_DOX2d-X3D_EV_nDOX)
POF1B	ENSG00000124429.16	25.4479	-1.28027	0.572988	-2.23437	0.0254587	0.161158	POF1B	protein_coding	0.0698715	(X3D_SOX11_DOX2d-X3D_SOX11_nDOX)-(X3D_EV_DOX2d-X3D_EV_nDOX)
SCEL	ENSG00000136155.15	774.661	-1.28798	0.243351	-5.29267	1.20542e-07	2.98154e-05	SCEL	protein_coding	0.0190828	(X3D_SOX11_DOX2d-X3D_SOX11_nDOX)-(X3D_EV_DOX2d-X3D_EV_nDOX)
CYP4F3	ENSG00000186529.13	208.652	-1.28862	0.582369	-2.21272	0.0269169	0.165378	CYP4F3	protein_coding	0.116103	(X3D_SOX11_DOX2d-X3D_SOX11_nDOX)-(X3D_EV_DOX2d-X3D_EV_nDOX)
SLC39A2	ENSG00000165794.8	44.6549	-1.29399	0.44285	-2.92196	0.00347837	0.0477519	SLC39A2	protein_coding	0.0450473	(X3D_SOX11_DOX2d-X3D_SOX11_nDOX)-(X3D_EV_DOX2d-X3D_EV_nDOX)
ATP6V0A4	ENSG00000105929.14	668.632	-1.29573	0.49008	-2.64392	0.00819512	0.0811722	ATP6V0A4	protein_coding	0.0840601	(X3D_SOX11_DOX2d-X3D_SOX11_nDOX)-(X3D_EV_DOX2d-X3D_EV_nDOX)
SLC16A5	ENSG00000170190.14	296.012	-1.30496	0.265402	-4.91694	8.79074e-07	0.000161682	SLC16A5	protein_coding	0.0214889	(X3D_SOX11_DOX2d-X3D_SOX11_nDOX)-(X3D_EV_DOX2d-X3D_EV_nDOX)
TGM2	ENSG00000198959.10	2109.72	-1.31344	0.461417	-2.84654	0.00441973	0.0556959	TGM2	protein_coding	0.0760682	(X3D_SOX11_DOX2d-X3D_SOX11_nDOX)-(X3D_EV_DOX2d-X3D_EV_nDOX)
UPK3B	ENSG00000243566.5	132.775	-1.32364	0.400162	-3.30774	0.000940506	0.0207258	UPK3B	protein_coding	0.0471299	(X3D_SOX11_DOX2d-X3D_SOX11_nDOX)-(X3D_EV_DOX2d-X3D_EV_nDOX)
KRT19	ENSG00000171345.12	91.8838	-1.33437	0.359986	-3.70672	0.000209962	0.00774323	KRT19	protein_coding	0.0331333	(X3D_SOX11_DOX2d-X3D_SOX11_nDOX)-(X3D_EV_DOX2d-X3D_EV_nDOX)
RARRES3	ENSG00000133321.9	77.2451	-1.33773	0.39307	-3.40328	0.000665822	0.0166409	RARRES3	protein_coding	0.0418471	(X3D_SOX11_DOX2d-X3D_SOX11_nDOX)-(X3D_EV_DOX2d-X3D_EV_nDOX)
SPRR3	ENSG00000163209.13	1635.39	-1.33886	0.398456	-3.36013	0.000779058	0.0185039	SPRR3	protein_coding	0.0558034	(X3D_SOX11_DOX2d-X3D_SOX11_nDOX)-(X3D_EV_DOX2d-X3D_EV_nDOX)
BCL2L14	ENSG00000121380.11	34.4331	-1.34873	0.520283	-2.59229	0.0095339	0.0890621	BCL2L14	protein_coding	0.0627907	(X3D_SOX11_DOX2d-X3D_SOX11_nDOX)-(X3D_EV_DOX2d-X3D_EV_nDOX)
SDCBP2	ENSG00000125775.13	194.669	-1.36017	0.287866	-4.72502	2.30094e-06	0.000327009	SDCBP2	protein_coding	0.0233132	(X3D_SOX11_DOX2d-X3D_SOX11_nDOX)-(X3D_EV_DOX2d-X3D_EV_nDOX)
ACSL5	ENSG00000197142.9	42.9779	-1.36909	0.45274	-3.02401	0.00249447	0.0386037	ACSL5	protein_coding	0.0463854	(X3D_SOX11_DOX2d-X3D_SOX11_nDOX)-(X3D_EV_DOX2d-X3D_EV_nDOX)
CEACAM6	ENSG00000086548.8	3008.02	-1.37068	0.348509	-3.93299	8.38962e-05	0.00416462	CEACAM6	protein_coding	0.0432294	(X3D_SOX11_DOX2d-X3D_SOX11_nDOX)-(X3D_EV_DOX2d-X3D_EV_nDOX)
IL36RN	ENSG00000136695.13	29.6493	-1.39233	0.551367	-2.52524	0.011562	0.100588	IL36RN	protein_coding	0.0613845	(X3D_SOX11_DOX2d-X3D_SOX11_nDOX)-(X3D_EV_DOX2d-X3D_EV_nDOX)
PADI1	ENSG00000142623.9	169.122	-1.40729	0.358293	-3.92776	8.57419e-05	0.00423783	PADI1	protein_coding	0.0369806	(X3D_SOX11_DOX2d-X3D_SOX11_nDOX)-(X3D_EV_DOX2d-X3D_EV_nDOX)
SLC37A2	ENSG00000134955.10	502.713	-1.41532	0.223562	-6.33079	2.43915e-10	1.64435e-07	SLC37A2	protein_coding	0.0154351	(X3D_SOX11_DOX2d-X3D_SOX11_nDOX)-(X3D_EV_DOX2d-X3D_EV_nDOX)
RAET1E	ENSG00000164520.10	31.2796	-1.45039	0.593236	-2.44487	0.0144903	0.115104	RAET1E	protein_coding	0.0895787	(X3D_SOX11_DOX2d-X3D_SOX11_nDOX)-(X3D_EV_DOX2d-X3D_EV_nDOX)
ADAM21	ENSG00000139985.6	21.6199	-1.47484	0.64754	-2.2776	0.0227504	0.150751	ADAM21	protein_coding	0.102256	(X3D_SOX11_DOX2d-X3D_SOX11_nDOX)-(X3D_EV_DOX2d-X3D_EV_nDOX)
TAS2R14	ENSG00000212127.5	13.3758	-1.49618	0.695353	-2.15168	0.0314225	NA	TAS2R14	protein_coding	0.0949089	(X3D_SOX11_DOX2d-X3D_SOX11_nDOX)-(X3D_EV_DOX2d-X3D_EV_nDOX)
P2RY2	ENSG00000175591.10	217.201	-1.49798	0.54019	-2.77306	0.00555315	0.0648742	P2RY2	protein_coding	0.0992926	(X3D_SOX11_DOX2d-X3D_SOX11_nDOX)-(X3D_EV_DOX2d-X3D_EV_nDOX)
ACPP	ENSG00000014257.14	21.5711	-1.50313	0.568877	-2.64227	0.00823535	0.0813106	ACPP	protein_coding	0.067141	(X3D_SOX11_DOX2d-X3D_SOX11_nDOX)-(X3D_EV_DOX2d-X3D_EV_nDOX)
PNLIPRP3	ENSG00000203837.4	134.235	-1.51632	0.639583	-2.37079	0.0177502	0.130386	PNLIPRP3	protein_coding	0.116274	(X3D_SOX11_DOX2d-X3D_SOX11_nDOX)-(X3D_EV_DOX2d-X3D_EV_nDOX)
ALDH3B1	ENSG00000006534.14	397.914	-1.54083	0.485561	-3.1733	0.00150719	0.0277919	ALDH3B1	protein_coding	0.0813229	(X3D_SOX11_DOX2d-X3D_SOX11_nDOX)-(X3D_EV_DOX2d-X3D_EV_nDOX)
DHRS9	ENSG00000073737.15	278.018	-1.54373	0.602897	-2.56052	0.0104515	0.0947175	DHRS9	protein_coding	0.12225	(X3D_SOX11_DOX2d-X3D_SOX11_nDOX)-(X3D_EV_DOX2d-X3D_EV_nDOX)
APOL3	ENSG00000128284.18	27.3103	-1.56422	0.632479	-2.47315	0.0133927	0.110041	APOL3	protein_coding	0.10611	(X3D_SOX11_DOX2d-X3D_SOX11_nDOX)-(X3D_EV_DOX2d-X3D_EV_nDOX)
PSCA	ENSG00000167653.4	3404.04	-1.56438	0.41424	-3.77651	0.000159039	0.00651879	PSCA	protein_coding	0.0614391	(X3D_SOX11_DOX2d-X3D_SOX11_nDOX)-(X3D_EV_DOX2d-X3D_EV_nDOX)
ELFN2	ENSG00000166897.13	24.3484	-1.56987	0.547708	-2.86625	0.0041536	0.0535859	ELFN2	protein_coding	0.0548267	(X3D_SOX11_DOX2d-X3D_SOX11_nDOX)-(X3D_EV_DOX2d-X3D_EV_nDOX)
LRG1	ENSG00000171236.9	37.6262	-1.59082	0.527386	-3.01643	0.00255772	0.0391584	LRG1	protein_coding	0.0663916	(X3D_SOX11_DOX2d-X3D_SOX11_nDOX)-(X3D_EV_DOX2d-X3D_EV_nDOX)
NPIPB3	ENSG00000169246.15	55.7478	-1.60172	0.63013	-2.54189	0.0110254	0.097757	NPIPB3	protein_coding	0.121369	(X3D_SOX11_DOX2d-X3D_SOX11_nDOX)-(X3D_EV_DOX2d-X3D_EV_nDOX)
MYRFL	ENSG00000166268.9	22.3217	-1.61787	0.65646	-2.46454	0.013719	0.111635	MYRFL	protein_coding	0.105664	(X3D_SOX11_DOX2d-X3D_SOX11_nDOX)-(X3D_EV_DOX2d-X3D_EV_nDOX)
CYP4F12	ENSG00000186204.13	63.4118	-1.61871	0.473759	-3.41674	0.00063375	0.0160453	CYP4F12	protein_coding	0.062318	(X3D_SOX11_DOX2d-X3D_SOX11_nDOX)-(X3D_EV_DOX2d-X3D_EV_nDOX)
CAPN8	ENSG00000203697.10	509.259	-1.62764	0.63463	-2.56471	0.0103262	0.0937589	CAPN8	protein_coding	0.142086	(X3D_SOX11_DOX2d-X3D_SOX11_nDOX)-(X3D_EV_DOX2d-X3D_EV_nDOX)
AKR1B10	ENSG00000198074.8	342.309	-1.63388	0.73771	-2.2148	0.0267735	0.164988	AKR1B10	protein_coding	0.18898	(X3D_SOX11_DOX2d-X3D_SOX11_nDOX)-(X3D_EV_DOX2d-X3D_EV_nDOX)
SPAG17	ENSG00000155761.12	15.1933	-1.63583	0.681535	-2.40022	0.0163853	NA	SPAG17	protein_coding	0.0793462	(X3D_SOX11_DOX2d-X3D_SOX11_nDOX)-(X3D_EV_DOX2d-X3D_EV_nDOX)
SYT16	ENSG00000139973.14	20.8726	-1.63632	0.603237	-2.71257	0.00667638	0.0721773	SYT16	protein_coding	0.0663217	(X3D_SOX11_DOX2d-X3D_SOX11_nDOX)-(X3D_EV_DOX2d-X3D_EV_nDOX)
PAPPA	ENSG00000182752.9	62.0098	-1.67202	0.37938	-4.40724	1.04694e-05	0.0010013	PAPPA	protein_coding	0.032599	(X3D_SOX11_DOX2d-X3D_SOX11_nDOX)-(X3D_EV_DOX2d-X3D_EV_nDOX)
FYB	ENSG00000082074.14	50.2531	-1.69678	0.523729	-3.23981	0.00119611	0.0240478	FYB	protein_coding	0.0741091	(X3D_SOX11_DOX2d-X3D_SOX11_nDOX)-(X3D_EV_DOX2d-X3D_EV_nDOX)
CHST4	ENSG00000140835.9	19.7843	-1.7003	0.67915	-2.50358	0.0122945	0.104242	CHST4	protein_coding	0.104103	(X3D_SOX11_DOX2d-X3D_SOX11_nDOX)-(X3D_EV_DOX2d-X3D_EV_nDOX)
ANXA9	ENSG00000143412.8	82.6816	-1.70747	0.440166	-3.87916	0.000104817	0.00478885	ANXA9	protein_coding	0.055714	(X3D_SOX11_DOX2d-X3D_SOX11_nDOX)-(X3D_EV_DOX2d-X3D_EV_nDOX)
PLA2G4F	ENSG00000168907.12	32.7449	-1.73902	0.544314	-3.19488	0.00139889	0.0262677	PLA2G4F	protein_coding	0.0693939	(X3D_SOX11_DOX2d-X3D_SOX11_nDOX)-(X3D_EV_DOX2d-X3D_EV_nDOX)
GPRIN3	ENSG00000185477.4	24.2713	-1.75262	0.557076	-3.1461	0.00165465	0.0293419	GPRIN3	protein_coding	0.0616615	(X3D_SOX11_DOX2d-X3D_SOX11_nDOX)-(X3D_EV_DOX2d-X3D_EV_nDOX)
TREM1	ENSG00000124731.11	17.004	-1.76581	0.764846	-2.30871	0.0209597	NA	TREM1	protein_coding	0.137399	(X3D_SOX11_DOX2d-X3D_SOX11_nDOX)-(X3D_EV_DOX2d-X3D_EV_nDOX)
GPR116	ENSG00000069122.17	11.4295	-1.78132	0.858002	-2.07612	0.0378829	NA	GPR116	protein_coding	0.143388	(X3D_SOX11_DOX2d-X3D_SOX11_nDOX)-(X3D_EV_DOX2d-X3D_EV_nDOX)
CD14	ENSG00000170458.12	163.856	-1.86083	0.570009	-3.26456	0.00109636	0.0228278	CD14	protein_coding	0.108742	(X3D_SOX11_DOX2d-X3D_SOX11_nDOX)-(X3D_EV_DOX2d-X3D_EV_nDOX)
IL7R	ENSG00000168685.13	12.0003	-1.86089	0.738139	-2.52105	0.0117005	NA	IL7R	protein_coding	0.107625	(X3D_SOX11_DOX2d-X3D_SOX11_nDOX)-(X3D_EV_DOX2d-X3D_EV_nDOX)
LGALS9C	ENSG00000171916.15	18.9652	-1.90181	0.670371	-2.83696	0.00455457	NA	LGALS9C	protein_coding	0.0805852	(X3D_SOX11_DOX2d-X3D_SOX11_nDOX)-(X3D_EV_DOX2d-X3D_EV_nDOX)
DMBT1	ENSG00000187908.14	378.148	-1.91989	0.794194	-2.41741	0.0156315	0.120306	DMBT1	protein_coding	0.222816	(X3D_SOX11_DOX2d-X3D_SOX11_nDOX)-(X3D_EV_DOX2d-X3D_EV_nDOX)
BCAS1	ENSG00000064787.11	39.4734	-1.9289	0.586728	-3.28756	0.00101059	0.0218672	BCAS1	protein_coding	0.0782075	(X3D_SOX11_DOX2d-X3D_SOX11_nDOX)-(X3D_EV_DOX2d-X3D_EV_nDOX)
CRTAM	ENSG00000109943.7	28.3629	-1.9977	0.670678	-2.97862	0.00289549	0.0423864	CRTAM	protein_coding	0.099549	(X3D_SOX11_DOX2d-X3D_SOX11_nDOX)-(X3D_EV_DOX2d-X3D_EV_nDOX)
CP	ENSG00000047457.12	606.781	-2.0401	0.798472	-2.555	0.0106186	0.0953285	CP	protein_coding	0.227191	(X3D_SOX11_DOX2d-X3D_SOX11_nDOX)-(X3D_EV_DOX2d-X3D_EV_nDOX)
FCRLA	ENSG00000132185.15	7.09662	-2.1015	1.05349	-1.99479	0.0460655	NA	FCRLA	protein_coding	0.247923	(X3D_SOX11_DOX2d-X3D_SOX11_nDOX)-(X3D_EV_DOX2d-X3D_EV_nDOX)
SERPINB3	ENSG00000057149.13	58.0043	-2.11653	0.543323	-3.89553	9.79849e-05	0.00456393	SERPINB3	protein_coding	0.054861	(X3D_SOX11_DOX2d-X3D_SOX11_nDOX)-(X3D_EV_DOX2d-X3D_EV_nDOX)
CEACAM5	ENSG00000105388.13	820.399	-2.19129	0.24713	-8.86692	7.51957e-19	5.39379e-15	CEACAM5	protein_coding	0.0198591	(X3D_SOX11_DOX2d-X3D_SOX11_nDOX)-(X3D_EV_DOX2d-X3D_EV_nDOX)
MME	ENSG00000196549.9	45.227	-2.21334	0.560985	-3.94544	7.96525e-05	0.00401709	MME	protein_coding	0.0775158	(X3D_SOX11_DOX2d-X3D_SOX11_nDOX)-(X3D_EV_DOX2d-X3D_EV_nDOX)
C6orf223	ENSG00000181577.14	408.339	-2.29447	0.597474	-3.84029	0.000122891	0.00537497	C6orf223	protein_coding	0.124621	(X3D_SOX11_DOX2d-X3D_SOX11_nDOX)-(X3D_EV_DOX2d-X3D_EV_nDOX)
LGALS9B	ENSG00000170298.14	21.9182	-2.40602	0.65062	-3.69804	0.000217273	0.00789489	LGALS9B	protein_coding	0.0791658	(X3D_SOX11_DOX2d-X3D_SOX11_nDOX)-(X3D_EV_DOX2d-X3D_EV_nDOX)
TRPV1	ENSG00000196689.9	8.26313	-2.52034	0.960196	-2.62482	0.00866949	NA	TRPV1	protein_coding	0.180038	(X3D_SOX11_DOX2d-X3D_SOX11_nDOX)-(X3D_EV_DOX2d-X3D_EV_nDOX)
HCAR2	ENSG00000182782.7	6.74853	-2.64648	1.24162	-2.13146	0.033051	NA	HCAR2	protein_coding	0.195813	(X3D_SOX11_DOX2d-X3D_SOX11_nDOX)-(X3D_EV_DOX2d-X3D_EV_nDOX)
ABCG4	ENSG00000172350.8	4.24092	-2.91038	1.42834	-2.0376	0.0415901	NA	ABCG4	protein_coding	0.383152	(X3D_SOX11_DOX2d-X3D_SOX11_nDOX)-(X3D_EV_DOX2d-X3D_EV_nDOX)
GNAT2	ENSG00000134183.10	3.14852	-3.20223	1.58625	-2.01874	0.0435147	NA	GNAT2	protein_coding	0.439115	(X3D_SOX11_DOX2d-X3D_SOX11_nDOX)-(X3D_EV_DOX2d-X3D_EV_nDOX)
HRASLS2	ENSG00000133328.3	15.1084	-3.2074	0.817683	-3.92255	8.76177e-05	NA	HRASLS2	protein_coding	0.138718	(X3D_SOX11_DOX2d-X3D_SOX11_nDOX)-(X3D_EV_DOX2d-X3D_EV_nDOX)
ABHD14A-ACY1	ENSG00000114786.14	4.22616	-3.27985	1.57716	-2.07959	0.037563	NA	ABHD14A-ACY1	protein_coding	0.456878	(X3D_SOX11_DOX2d-X3D_SOX11_nDOX)-(X3D_EV_DOX2d-X3D_EV_nDOX)
ROR2	ENSG00000169071.13	3.38801	-3.29983	1.54665	-2.13353	0.0328814	NA	ROR2	protein_coding	0.379045	(X3D_SOX11_DOX2d-X3D_SOX11_nDOX)-(X3D_EV_DOX2d-X3D_EV_nDOX)
C9orf135	ENSG00000204711.7	4.07125	-3.34428	1.5538	-2.15233	0.0313715	NA	C9orf135	protein_coding	0.399248	(X3D_SOX11_DOX2d-X3D_SOX11_nDOX)-(X3D_EV_DOX2d-X3D_EV_nDOX)
PIGR	ENSG00000162896.5	201.915	-3.39871	0.970734	-3.50118	0.000463201	0.0130809	PIGR	protein_coding	0.327798	(X3D_SOX11_DOX2d-X3D_SOX11_nDOX)-(X3D_EV_DOX2d-X3D_EV_nDOX)
SDR9C7	ENSG00000170426.1	3.35581	-3.69424	1.76718	-2.09047	0.0365752	NA	SDR9C7	protein_coding	0.4069	(X3D_SOX11_DOX2d-X3D_SOX11_nDOX)-(X3D_EV_DOX2d-X3D_EV_nDOX)
WFDC12	ENSG00000168703.5	4.86182	-3.94336	1.60812	-2.45215	0.0142006	NA	WFDC12	protein_coding	0.287553	(X3D_SOX11_DOX2d-X3D_SOX11_nDOX)-(X3D_EV_DOX2d-X3D_EV_nDOX)
TRIM31	ENSG00000204616.9	35.3125	-4.06711	0.792061	-5.13484	2.82378e-07	6.43014e-05	TRIM31	protein_coding	0.118521	(X3D_SOX11_DOX2d-X3D_SOX11_nDOX)-(X3D_EV_DOX2d-X3D_EV_nDOX)
TRPV2	ENSG00000187688.13	2.08834	-4.38731	2.13181	-2.05801	0.0395887	NA	TRPV2	protein_coding	0.718971	(X3D_SOX11_DOX2d-X3D_SOX11_nDOX)-(X3D_EV_DOX2d-X3D_EV_nDOX)
CFHR1	ENSG00000244414.5	1.38823	-4.94922	2.45624	-2.01496	0.0439086	NA	CFHR1	protein_coding	1.06017	(X3D_SOX11_DOX2d-X3D_SOX11_nDOX)-(X3D_EV_DOX2d-X3D_EV_nDOX)
HBG2	ENSG00000196565.11	0.979895	-11.6986	3.47515	-3.36637	0.000761649	NA	HBG2	protein_coding	2.90793	(X3D_SOX11_DOX2d-X3D_SOX11_nDOX)-(X3D_EV_DOX2d-X3D_EV_nDOX)
LCE2A	ENSG00000187173.3	0.321912	-13.3681	6.72865	-1.98674	0.0469512	NA	LCE2A	protein_coding	14.5004	(X3D_SOX11_DOX2d-X3D_SOX11_nDOX)-(X3D_EV_DOX2d-X3D_EV_nDOX)
CCDC170	ENSG00000120262.9	0.258384	-15.5881	7.37446	-2.1138	0.0345323	NA	CCDC170	protein_coding	18	(X3D_SOX11_DOX2d-X3D_SOX11_nDOX)-(X3D_EV_DOX2d-X3D_EV_nDOX)
FAM180B	ENSG00000196666.4	0.496698	-26.7468	5.80917	-4.60424	4.13965e-06	NA	FAM180B	protein_coding	10.5955	(X3D_SOX11_DOX2d-X3D_SOX11_nDOX)-(X3D_EV_DOX2d-X3D_EV_nDOX)

## Sheet: 1.585 3D 2days
	baseMean	log2FoldChange	lfcSE	stat	pvalue	padj	Symbol	Gene_type	disp	contrast
ENSG00000186118.8	0.674291	19.9187	7.36458	2.70466	0.00683744	NA	TEX38	protein_coding	18	(X3D_SOX11_DOX2d-X3D_SOX11_nDOX)-(X3D_EV_DOX2d-X3D_EV_nDOX)
ENSG00000156049.6	0.629024	19.2979	4.49389	4.29425	1.75286e-05	NA	GNA14	protein_coding	5.69164	(X3D_SOX11_DOX2d-X3D_SOX11_nDOX)-(X3D_EV_DOX2d-X3D_EV_nDOX)
ENSG00000111218.10	1.52399	18.9388	3.08593	6.13716	8.40123e-10	NA	PRMT8	protein_coding	2.01286	(X3D_SOX11_DOX2d-X3D_SOX11_nDOX)-(X3D_EV_DOX2d-X3D_EV_nDOX)
ENSG00000151948.10	0.444232	16.7757	5.96939	2.81029	0.00494964	NA	GLT1D1	protein_coding	11.2727	(X3D_SOX11_DOX2d-X3D_SOX11_nDOX)-(X3D_EV_DOX2d-X3D_EV_nDOX)
ENSG00000161681.14	0.431804	16.4301	4.92451	3.33639	0.000848725	NA	SHANK1	protein_coding	7.0132	(X3D_SOX11_DOX2d-X3D_SOX11_nDOX)-(X3D_EV_DOX2d-X3D_EV_nDOX)
ENSG00000078596.9	0.482942	15.8153	4.73417	3.34067	0.000835771	NA	ITM2A	protein_coding	6.29203	(X3D_SOX11_DOX2d-X3D_SOX11_nDOX)-(X3D_EV_DOX2d-X3D_EV_nDOX)
ENSG00000185962.1	0.396778	15.6686	6.22458	2.51722	0.0118287	NA	LCE3A	protein_coding	12.1048	(X3D_SOX11_DOX2d-X3D_SOX11_nDOX)-(X3D_EV_DOX2d-X3D_EV_nDOX)
ENSG00000116962.13	0.656141	15.368	7.35876	2.08839	0.0367626	NA	NID1	protein_coding	18	(X3D_SOX11_DOX2d-X3D_SOX11_nDOX)-(X3D_EV_DOX2d-X3D_EV_nDOX)
ENSG00000189056.12	0.57232	12.476	4.16226	2.99741	0.00272285	NA	RELN	protein_coding	4.65948	(X3D_SOX11_DOX2d-X3D_SOX11_nDOX)-(X3D_EV_DOX2d-X3D_EV_nDOX)
ENSG00000204572.7	0.61479	8.96891	4.55549	1.96881	0.0489747	NA	KRTAP5-10	protein_coding	5.93775	(X3D_SOX11_DOX2d-X3D_SOX11_nDOX)-(X3D_EV_DOX2d-X3D_EV_nDOX)
ENSG00000176887.6	2126.42	8.75439	1.93235	4.53043	5.88639e-06	0.000625527	SOX11	protein_coding	0.327047	(X3D_SOX11_DOX2d-X3D_SOX11_nDOX)-(X3D_EV_DOX2d-X3D_EV_nDOX)
ENSG00000083067.21	1.30237	7.81106	2.86368	2.72763	0.0063792	NA	TRPM3	protein_coding	1.77921	(X3D_SOX11_DOX2d-X3D_SOX11_nDOX)-(X3D_EV_DOX2d-X3D_EV_nDOX)
ENSG00000077522.11	1.65868	6.68182	2.4256	2.75471	0.00587434	NA	ACTN2	protein_coding	0.920233	(X3D_SOX11_DOX2d-X3D_SOX11_nDOX)-(X3D_EV_DOX2d-X3D_EV_nDOX)
ENSG00000066336.10	0.861529	6.03083	2.96946	2.03095	0.0422599	NA	SPI1	protein_coding	1.85306	(X3D_SOX11_DOX2d-X3D_SOX11_nDOX)-(X3D_EV_DOX2d-X3D_EV_nDOX)
ENSG00000205086.6	2.51455	5.72756	2.14861	2.6657	0.00768274	NA	C2orf91	protein_coding	0.870319	(X3D_SOX11_DOX2d-X3D_SOX11_nDOX)-(X3D_EV_DOX2d-X3D_EV_nDOX)
ENSG00000153233.11	1.32671	5.61991	2.57544	2.18212	0.0291008	NA	PTPRR	protein_coding	1.29003	(X3D_SOX11_DOX2d-X3D_SOX11_nDOX)-(X3D_EV_DOX2d-X3D_EV_nDOX)
ENSG00000185640.5	6.99612	5.58478	1.54305	3.61932	0.000295378	NA	KRT79	protein_coding	0.320638	(X3D_SOX11_DOX2d-X3D_SOX11_nDOX)-(X3D_EV_DOX2d-X3D_EV_nDOX)
ENSG00000127152.16	2.82519	5.22481	2.05636	2.54081	0.0110596	NA	BCL11B	protein_coding	0.617839	(X3D_SOX11_DOX2d-X3D_SOX11_nDOX)-(X3D_EV_DOX2d-X3D_EV_nDOX)
ENSG00000100336.16	4.13661	5.20803	1.74389	2.98645	0.00282237	NA	APOL4	protein_coding	0.406244	(X3D_SOX11_DOX2d-X3D_SOX11_nDOX)-(X3D_EV_DOX2d-X3D_EV_nDOX)
ENSG00000132026.12	1.46218	5.18276	2.38213	2.17569	0.0295788	NA	RTBDN	protein_coding	0.995419	(X3D_SOX11_DOX2d-X3D_SOX11_nDOX)-(X3D_EV_DOX2d-X3D_EV_nDOX)
ENSG00000274267.1	1.79977	5.09449	2.27093	2.24336	0.0248739	NA	HIST1H3B	protein_coding	1.01803	(X3D_SOX11_DOX2d-X3D_SOX11_nDOX)-(X3D_EV_DOX2d-X3D_EV_nDOX)
ENSG00000084628.8	5.46725	4.83087	1.6599	2.91033	0.00361049	NA	NKAIN1	protein_coding	0.398848	(X3D_SOX11_DOX2d-X3D_SOX11_nDOX)-(X3D_EV_DOX2d-X3D_EV_nDOX)
ENSG00000138622.3	8.96263	4.80405	1.14689	4.18876	2.8048e-05	NA	HCN4	protein_coding	0.175398	(X3D_SOX11_DOX2d-X3D_SOX11_nDOX)-(X3D_EV_DOX2d-X3D_EV_nDOX)
ENSG00000154783.9	6.32511	4.66738	1.8877	2.47253	0.0134162	NA	FGD5	protein_coding	0.41071	(X3D_SOX11_DOX2d-X3D_SOX11_nDOX)-(X3D_EV_DOX2d-X3D_EV_nDOX)
ENSG00000162490.6	43.5443	4.60417	0.990842	4.64672	3.37257e-06	0.000410025	DRAXIN	protein_coding	0.28363	(X3D_SOX11_DOX2d-X3D_SOX11_nDOX)-(X3D_EV_DOX2d-X3D_EV_nDOX)
ENSG00000170276.5	1.87914	4.45882	2.0325	2.19376	0.0282526	NA	HSPB2	protein_coding	0.65215	(X3D_SOX11_DOX2d-X3D_SOX11_nDOX)-(X3D_EV_DOX2d-X3D_EV_nDOX)
ENSG00000101265.14	16.1777	4.28981	0.980843	4.3736	1.22216e-05	NA	RASSF2	protein_coding	0.140429	(X3D_SOX11_DOX2d-X3D_SOX11_nDOX)-(X3D_EV_DOX2d-X3D_EV_nDOX)
ENSG00000175170.13	3.97939	4.27246	1.48846	2.8704	0.00409959	NA	FAM182B	protein_coding	0.342448	(X3D_SOX11_DOX2d-X3D_SOX11_nDOX)-(X3D_EV_DOX2d-X3D_EV_nDOX)
ENSG00000255587.6	2.75167	4.20548	1.89029	2.22478	0.026096	NA	RAB44	protein_coding	0.530755	(X3D_SOX11_DOX2d-X3D_SOX11_nDOX)-(X3D_EV_DOX2d-X3D_EV_nDOX)
ENSG00000107719.8	13.4111	4.18466	1.36546	3.06465	0.00217924	NA	PALD1	protein_coding	0.234188	(X3D_SOX11_DOX2d-X3D_SOX11_nDOX)-(X3D_EV_DOX2d-X3D_EV_nDOX)
ENSG00000162975.4	3.10347	4.04555	1.97174	2.05177	0.0401921	NA	KCNF1	protein_coding	0.708591	(X3D_SOX11_DOX2d-X3D_SOX11_nDOX)-(X3D_EV_DOX2d-X3D_EV_nDOX)
ENSG00000213626.10	24.4706	3.73612	0.743806	5.02297	5.08785e-07	0.000104272	LBH	protein_coding	0.0809629	(X3D_SOX11_DOX2d-X3D_SOX11_nDOX)-(X3D_EV_DOX2d-X3D_EV_nDOX)
ENSG00000226321.5	15.7589	3.72278	1.16286	3.20139	0.00136766	NA	AC104809.3	protein_coding	0.273337	(X3D_SOX11_DOX2d-X3D_SOX11_nDOX)-(X3D_EV_DOX2d-X3D_EV_nDOX)
ENSG00000106328.9	3.09539	3.6182	1.72349	2.09935	0.0357862	NA	FSCN3	protein_coding	0.41002	(X3D_SOX11_DOX2d-X3D_SOX11_nDOX)-(X3D_EV_DOX2d-X3D_EV_nDOX)
ENSG00000271698.1	2.67612	3.59221	1.78709	2.01009	0.0444217	NA	TMEM249	protein_coding	0.473856	(X3D_SOX11_DOX2d-X3D_SOX11_nDOX)-(X3D_EV_DOX2d-X3D_EV_nDOX)
ENSG00000269881.1	4.61178	3.44788	1.67378	2.05994	0.0394043	NA	AC004754.3	protein_coding	0.289439	(X3D_SOX11_DOX2d-X3D_SOX11_nDOX)-(X3D_EV_DOX2d-X3D_EV_nDOX)
ENSG00000213420.6	219.236	3.37608	0.383373	8.80626	1.29395e-18	6.18769e-15	GPC2	protein_coding	0.0407622	(X3D_SOX11_DOX2d-X3D_SOX11_nDOX)-(X3D_EV_DOX2d-X3D_EV_nDOX)
ENSG00000166793.9	4.24089	3.35664	1.59974	2.09825	0.0358833	NA	YPEL4	protein_coding	0.333913	(X3D_SOX11_DOX2d-X3D_SOX11_nDOX)-(X3D_EV_DOX2d-X3D_EV_nDOX)
ENSG00000184613.9	44.1702	3.22865	0.542136	5.95543	2.5939e-09	1.16288e-06	NELL2	protein_coding	0.0439061	(X3D_SOX11_DOX2d-X3D_SOX11_nDOX)-(X3D_EV_DOX2d-X3D_EV_nDOX)
ENSG00000100027.13	83.3098	3.20019	0.500377	6.39556	1.59964e-10	1.34991e-07	YPEL1	protein_coding	0.0611127	(X3D_SOX11_DOX2d-X3D_SOX11_nDOX)-(X3D_EV_DOX2d-X3D_EV_nDOX)
ENSG00000258539.1	3.08283	3.16112	1.57021	2.01319	0.0440951	NA	RP11-12J10.3	protein_coding	0.384882	(X3D_SOX11_DOX2d-X3D_SOX11_nDOX)-(X3D_EV_DOX2d-X3D_EV_nDOX)
ENSG00000182885.15	2.71022	3.10485	1.57413	1.97242	0.0485614	NA	GPR97	protein_coding	0.429993	(X3D_SOX11_DOX2d-X3D_SOX11_nDOX)-(X3D_EV_DOX2d-X3D_EV_nDOX)
ENSG00000181378.12	6.91362	3.08699	1.09942	2.80784	0.00498754	NA	CCDC108	protein_coding	0.208717	(X3D_SOX11_DOX2d-X3D_SOX11_nDOX)-(X3D_EV_DOX2d-X3D_EV_nDOX)
ENSG00000135960.8	20.217	3.0647	1.03243	2.96842	0.00299335	0.0433764	EDAR	protein_coding	0.161741	(X3D_SOX11_DOX2d-X3D_SOX11_nDOX)-(X3D_EV_DOX2d-X3D_EV_nDOX)
ENSG00000197093.9	122.286	3.06401	0.423454	7.23574	4.62996e-13	9.48877e-10	GAL3ST4	protein_coding	0.0442461	(X3D_SOX11_DOX2d-X3D_SOX11_nDOX)-(X3D_EV_DOX2d-X3D_EV_nDOX)
ENSG00000103034.13	25.8911	3.05388	0.652277	4.68188	2.84255e-06	0.000367381	NDRG4	protein_coding	0.0662016	(X3D_SOX11_DOX2d-X3D_SOX11_nDOX)-(X3D_EV_DOX2d-X3D_EV_nDOX)
ENSG00000128606.11	20.3632	3.03641	0.815486	3.72344	0.000196528	0.00738061	LRRC17	protein_coding	0.12834	(X3D_SOX11_DOX2d-X3D_SOX11_nDOX)-(X3D_EV_DOX2d-X3D_EV_nDOX)
ENSG00000138944.7	42.4065	2.98554	1.42742	2.09157	0.0364773	0.195475	KIAA1644	protein_coding	0.487064	(X3D_SOX11_DOX2d-X3D_SOX11_nDOX)-(X3D_EV_DOX2d-X3D_EV_nDOX)
ENSG00000261732.1	6.80023	2.87416	1.12428	2.55645	0.0105745	NA	LA16c-431H6.6	protein_coding	0.229485	(X3D_SOX11_DOX2d-X3D_SOX11_nDOX)-(X3D_EV_DOX2d-X3D_EV_nDOX)
ENSG00000167552.12	2071.45	2.86587	0.243098	11.7889	4.45216e-32	6.38706e-28	TUBA1A	protein_coding	0.0203991	(X3D_SOX11_DOX2d-X3D_SOX11_nDOX)-(X3D_EV_DOX2d-X3D_EV_nDOX)
ENSG00000158164.6	44.6566	2.8521	0.5993	4.75905	1.94504e-06	0.000293374	TMSB15A	protein_coding	0.0872919	(X3D_SOX11_DOX2d-X3D_SOX11_nDOX)-(X3D_EV_DOX2d-X3D_EV_nDOX)
ENSG00000136378.13	489.003	2.82128	0.466667	6.04559	1.48862e-09	7.2586e-07	ADAMTS7	protein_coding	0.0738794	(X3D_SOX11_DOX2d-X3D_SOX11_nDOX)-(X3D_EV_DOX2d-X3D_EV_nDOX)
ENSG00000161682.13	143.332	2.81802	0.408786	6.89364	5.43839e-12	6.53831e-09	FAM171A2	protein_coding	0.046154	(X3D_SOX11_DOX2d-X3D_SOX11_nDOX)-(X3D_EV_DOX2d-X3D_EV_nDOX)
ENSG00000234409.6	12.1211	2.78657	1.043	2.67169	0.00754709	NA	AC006547.14	protein_coding	0.199709	(X3D_SOX11_DOX2d-X3D_SOX11_nDOX)-(X3D_EV_DOX2d-X3D_EV_nDOX)
ENSG00000115596.3	18.9386	2.75185	0.950891	2.89397	0.00380406	NA	WNT6	protein_coding	0.187624	(X3D_SOX11_DOX2d-X3D_SOX11_nDOX)-(X3D_EV_DOX2d-X3D_EV_nDOX)
ENSG00000125245.11	14.7744	2.71041	1.00162	2.70602	0.00680949	NA	GPR18	protein_coding	0.171436	(X3D_SOX11_DOX2d-X3D_SOX11_nDOX)-(X3D_EV_DOX2d-X3D_EV_nDOX)
ENSG00000107105.13	7.51621	2.70368	1.13727	2.37734	0.0174381	NA	ELAVL2	protein_coding	0.215962	(X3D_SOX11_DOX2d-X3D_SOX11_nDOX)-(X3D_EV_DOX2d-X3D_EV_nDOX)
ENSG00000112164.5	6.36834	2.69302	1.10226	2.44319	0.0145581	NA	GLP1R	protein_coding	0.208207	(X3D_SOX11_DOX2d-X3D_SOX11_nDOX)-(X3D_EV_DOX2d-X3D_EV_nDOX)
ENSG00000254726.2	1684.28	2.68398	0.424302	6.32565	2.52166e-10	1.64435e-07	MEX3A	protein_coding	0.063746	(X3D_SOX11_DOX2d-X3D_SOX11_nDOX)-(X3D_EV_DOX2d-X3D_EV_nDOX)
ENSG00000158427.13	13.758	2.64178	0.834891	3.16422	0.00155499	NA	TMSB15B	protein_coding	0.145969	(X3D_SOX11_DOX2d-X3D_SOX11_nDOX)-(X3D_EV_DOX2d-X3D_EV_nDOX)
ENSG00000258947.5	24.122	2.57161	0.676171	3.80319	0.000142845	0.00606287	TUBB3	protein_coding	0.101204	(X3D_SOX11_DOX2d-X3D_SOX11_nDOX)-(X3D_EV_DOX2d-X3D_EV_nDOX)
ENSG00000183496.5	185.371	2.54025	0.383195	6.62912	3.37683e-11	3.46028e-08	MEX3B	protein_coding	0.0423611	(X3D_SOX11_DOX2d-X3D_SOX11_nDOX)-(X3D_EV_DOX2d-X3D_EV_nDOX)
ENSG00000188322.4	422.835	2.50534	0.486719	5.14741	2.64102e-07	6.21116e-05	SBK1	protein_coding	0.0797693	(X3D_SOX11_DOX2d-X3D_SOX11_nDOX)-(X3D_EV_DOX2d-X3D_EV_nDOX)
ENSG00000198846.5	23.5247	2.50263	0.801771	3.12138	0.00180007	0.030706	TOX	protein_coding	0.115601	(X3D_SOX11_DOX2d-X3D_SOX11_nDOX)-(X3D_EV_DOX2d-X3D_EV_nDOX)
ENSG00000133083.13	72.1149	2.48394	0.809069	3.07012	0.00213975	0.0346298	DCLK1	protein_coding	0.208127	(X3D_SOX11_DOX2d-X3D_SOX11_nDOX)-(X3D_EV_DOX2d-X3D_EV_nDOX)
ENSG00000163520.12	64.8845	2.46526	0.572134	4.30889	1.64076e-05	0.00138037	FBLN2	protein_coding	0.086168	(X3D_SOX11_DOX2d-X3D_SOX11_nDOX)-(X3D_EV_DOX2d-X3D_EV_nDOX)
ENSG00000023902.12	250.619	2.42797	0.348565	6.96562	3.26963e-12	4.69061e-09	PLEKHO1	protein_coding	0.036801	(X3D_SOX11_DOX2d-X3D_SOX11_nDOX)-(X3D_EV_DOX2d-X3D_EV_nDOX)
ENSG00000104833.9	18.5642	2.42448	0.823738	2.94326	0.00324776	NA	TUBB4A	protein_coding	0.13894	(X3D_SOX11_DOX2d-X3D_SOX11_nDOX)-(X3D_EV_DOX2d-X3D_EV_nDOX)
ENSG00000169194.8	9.12847	2.3934	1.04613	2.28785	0.0221464	NA	IL13	protein_coding	0.210527	(X3D_SOX11_DOX2d-X3D_SOX11_nDOX)-(X3D_EV_DOX2d-X3D_EV_nDOX)
ENSG00000164638.9	129.971	2.38463	0.419818	5.68016	1.3457e-08	4.82636e-06	SLC29A4	protein_coding	0.046245	(X3D_SOX11_DOX2d-X3D_SOX11_nDOX)-(X3D_EV_DOX2d-X3D_EV_nDOX)
ENSG00000100167.18	174.557	2.36442	0.332669	7.10745	1.18209e-12	1.88425e-09	SEPT3	protein_coding	0.0311484	(X3D_SOX11_DOX2d-X3D_SOX11_nDOX)-(X3D_EV_DOX2d-X3D_EV_nDOX)
ENSG00000010295.18	6.09574	2.34879	1.13504	2.06935	0.0385136	NA	IFFO1	protein_coding	0.204918	(X3D_SOX11_DOX2d-X3D_SOX11_nDOX)-(X3D_EV_DOX2d-X3D_EV_nDOX)
ENSG00000148677.6	21.2927	2.33805	0.660916	3.53759	0.000403799	0.0119936	ANKRD1	protein_coding	0.0910399	(X3D_SOX11_DOX2d-X3D_SOX11_nDOX)-(X3D_EV_DOX2d-X3D_EV_nDOX)
ENSG00000102678.6	70.364	2.30957	0.423883	5.44861	5.07645e-08	1.49945e-05	FGF9	protein_coding	0.036928	(X3D_SOX11_DOX2d-X3D_SOX11_nDOX)-(X3D_EV_DOX2d-X3D_EV_nDOX)
ENSG00000186469.7	27.0465	2.30824	0.568161	4.06265	4.85197e-05	0.00293224	GNG2	protein_coding	0.064143	(X3D_SOX11_DOX2d-X3D_SOX11_nDOX)-(X3D_EV_DOX2d-X3D_EV_nDOX)
ENSG00000186451.1	11.1619	2.30287	1.03909	2.21623	0.0266759	NA	SPATA12	protein_coding	0.229648	(X3D_SOX11_DOX2d-X3D_SOX11_nDOX)-(X3D_EV_DOX2d-X3D_EV_nDOX)
ENSG00000135643.4	20.3757	2.25739	0.744692	3.0313	0.002435	0.0380528	KCNMB4	protein_coding	0.0995603	(X3D_SOX11_DOX2d-X3D_SOX11_nDOX)-(X3D_EV_DOX2d-X3D_EV_nDOX)
ENSG00000074047.19	15.9458	2.2564	0.844043	2.67332	0.00751047	NA	GLI2	protein_coding	0.144766	(X3D_SOX11_DOX2d-X3D_SOX11_nDOX)-(X3D_EV_DOX2d-X3D_EV_nDOX)
ENSG00000010810.16	91.5173	2.24957	0.411652	5.46473	4.63611e-08	1.4151e-05	FYN	protein_coding	0.0422137	(X3D_SOX11_DOX2d-X3D_SOX11_nDOX)-(X3D_EV_DOX2d-X3D_EV_nDOX)
ENSG00000124493.12	7.71984	2.23996	1.09713	2.04167	0.0411847	NA	GRM4	protein_coding	0.195259	(X3D_SOX11_DOX2d-X3D_SOX11_nDOX)-(X3D_EV_DOX2d-X3D_EV_nDOX)
ENSG00000181291.5	18.4306	2.22497	0.737021	3.01887	0.00253722	NA	TMEM132E	protein_coding	0.0935431	(X3D_SOX11_DOX2d-X3D_SOX11_nDOX)-(X3D_EV_DOX2d-X3D_EV_nDOX)
ENSG00000139219.16	15.3471	2.21337	0.791124	2.79775	0.005146	NA	COL2A1	protein_coding	0.135752	(X3D_SOX11_DOX2d-X3D_SOX11_nDOX)-(X3D_EV_DOX2d-X3D_EV_nDOX)
ENSG00000197479.6	9.46365	2.19131	0.975975	2.24525	0.0247518	NA	PCDHB11	protein_coding	0.199315	(X3D_SOX11_DOX2d-X3D_SOX11_nDOX)-(X3D_EV_DOX2d-X3D_EV_nDOX)
ENSG00000120088.13	14.9396	2.18899	0.903194	2.42361	0.015367	NA	CRHR1	protein_coding	0.132294	(X3D_SOX11_DOX2d-X3D_SOX11_nDOX)-(X3D_EV_DOX2d-X3D_EV_nDOX)
ENSG00000078814.14	8.39131	2.17474	1.00394	2.16621	0.0302952	NA	MYH7B	protein_coding	0.215494	(X3D_SOX11_DOX2d-X3D_SOX11_nDOX)-(X3D_EV_DOX2d-X3D_EV_nDOX)
ENSG00000141505.10	10.3052	2.17425	0.9011	2.41289	0.0158267	NA	ASGR1	protein_coding	0.162	(X3D_SOX11_DOX2d-X3D_SOX11_nDOX)-(X3D_EV_DOX2d-X3D_EV_nDOX)
ENSG00000104081.12	369.226	2.17158	0.499649	4.34621	1.3851e-05	0.00120429	BMF	protein_coding	0.0850623	(X3D_SOX11_DOX2d-X3D_SOX11_nDOX)-(X3D_EV_DOX2d-X3D_EV_nDOX)
ENSG00000173762.6	13.8275	2.15412	0.904802	2.38076	0.0172769	NA	CD7	protein_coding	0.140387	(X3D_SOX11_DOX2d-X3D_SOX11_nDOX)-(X3D_EV_DOX2d-X3D_EV_nDOX)
ENSG00000174640.11	15.8832	2.1341	0.886625	2.407	0.0160844	NA	SLCO2A1	protein_coding	0.151747	(X3D_SOX11_DOX2d-X3D_SOX11_nDOX)-(X3D_EV_DOX2d-X3D_EV_nDOX)
ENSG00000154099.16	9.48542	2.11994	0.942904	2.24831	0.0245565	NA	DNAAF1	protein_coding	0.166065	(X3D_SOX11_DOX2d-X3D_SOX11_nDOX)-(X3D_EV_DOX2d-X3D_EV_nDOX)
ENSG00000160145.14	272.058	2.1026	0.289557	7.26144	3.82979e-13	9.15703e-10	KALRN	protein_coding	0.0243785	(X3D_SOX11_DOX2d-X3D_SOX11_nDOX)-(X3D_EV_DOX2d-X3D_EV_nDOX)
ENSG00000056558.9	13.6299	2.05705	0.767945	2.67864	0.00739209	NA	TRAF1	protein_coding	0.122571	(X3D_SOX11_DOX2d-X3D_SOX11_nDOX)-(X3D_EV_DOX2d-X3D_EV_nDOX)
ENSG00000099953.8	175.785	2.05366	0.339667	6.04609	1.48405e-09	7.2586e-07	MMP11	protein_coding	0.0332773	(X3D_SOX11_DOX2d-X3D_SOX11_nDOX)-(X3D_EV_DOX2d-X3D_EV_nDOX)
ENSG00000134986.12	882.664	2.0138	0.403091	4.99591	5.85594e-07	0.00011668	NREP	protein_coding	0.0567562	(X3D_SOX11_DOX2d-X3D_SOX11_nDOX)-(X3D_EV_DOX2d-X3D_EV_nDOX)
ENSG00000188779.9	15.6328	1.99198	0.720275	2.76558	0.00568212	NA	SKOR1	protein_coding	0.0875054	(X3D_SOX11_DOX2d-X3D_SOX11_nDOX)-(X3D_EV_DOX2d-X3D_EV_nDOX)
ENSG00000122735.14	11.2093	1.97607	0.844521	2.33988	0.0192902	NA	DNAI1	protein_coding	0.13588	(X3D_SOX11_DOX2d-X3D_SOX11_nDOX)-(X3D_EV_DOX2d-X3D_EV_nDOX)
ENSG00000063127.14	206.23	1.97069	0.52272	3.77007	0.0001632	0.00661374	SLC6A16	protein_coding	0.0882258	(X3D_SOX11_DOX2d-X3D_SOX11_nDOX)-(X3D_EV_DOX2d-X3D_EV_nDOX)
ENSG00000181104.6	137.827	1.97054	0.318283	6.19114	5.97294e-10	3.42751e-07	F2R	protein_coding	0.0265068	(X3D_SOX11_DOX2d-X3D_SOX11_nDOX)-(X3D_EV_DOX2d-X3D_EV_nDOX)
ENSG00000204815.7	12.6909	1.96834	0.82262	2.39277	0.0167219	NA	TTC25	protein_coding	0.12203	(X3D_SOX11_DOX2d-X3D_SOX11_nDOX)-(X3D_EV_DOX2d-X3D_EV_nDOX)
ENSG00000162804.12	2018.33	1.9439	0.406834	4.7781	1.76957e-06	0.000276332	SNED1	protein_coding	0.0584591	(X3D_SOX11_DOX2d-X3D_SOX11_nDOX)-(X3D_EV_DOX2d-X3D_EV_nDOX)
ENSG00000110492.14	1308.28	1.90013	0.378907	5.01478	5.30932e-07	0.000107278	MDK	protein_coding	0.0505247	(X3D_SOX11_DOX2d-X3D_SOX11_nDOX)-(X3D_EV_DOX2d-X3D_EV_nDOX)
ENSG00000158859.9	332.455	1.86611	0.270732	6.89284	5.4691e-12	6.53831e-09	ADAMTS4	protein_coding	0.0220175	(X3D_SOX11_DOX2d-X3D_SOX11_nDOX)-(X3D_EV_DOX2d-X3D_EV_nDOX)
ENSG00000128253.12	8.83367	1.85815	0.916962	2.02642	0.0427213	NA	RFPL2	protein_coding	0.142556	(X3D_SOX11_DOX2d-X3D_SOX11_nDOX)-(X3D_EV_DOX2d-X3D_EV_nDOX)
ENSG00000169562.9	31.8836	1.84097	0.564687	3.26016	0.0011135	0.0231176	GJB1	protein_coding	0.072903	(X3D_SOX11_DOX2d-X3D_SOX11_nDOX)-(X3D_EV_DOX2d-X3D_EV_nDOX)
ENSG00000109758.7	31.2108	1.82888	0.544533	3.35862	0.000783319	0.0185437	HGFAC	protein_coding	0.0614459	(X3D_SOX11_DOX2d-X3D_SOX11_nDOX)-(X3D_EV_DOX2d-X3D_EV_nDOX)
ENSG00000168539.3	23.3408	1.82785	0.790445	2.31243	0.0207537	0.142661	CHRM1	protein_coding	0.125435	(X3D_SOX11_DOX2d-X3D_SOX11_nDOX)-(X3D_EV_DOX2d-X3D_EV_nDOX)
ENSG00000091536.15	13.4766	1.81692	0.728998	2.49235	0.0126902	NA	MYO15A	protein_coding	0.0953969	(X3D_SOX11_DOX2d-X3D_SOX11_nDOX)-(X3D_EV_DOX2d-X3D_EV_nDOX)
ENSG00000125510.14	13.7259	1.81391	0.756087	2.39908	0.0164363	NA	OPRL1	protein_coding	0.105735	(X3D_SOX11_DOX2d-X3D_SOX11_nDOX)-(X3D_EV_DOX2d-X3D_EV_nDOX)
ENSG00000105088.7	496.509	1.81351	0.286273	6.33491	2.3748e-10	1.64435e-07	OLFM2	protein_coding	0.0266652	(X3D_SOX11_DOX2d-X3D_SOX11_nDOX)-(X3D_EV_DOX2d-X3D_EV_nDOX)
ENSG00000132000.10	9.53895	1.80722	0.91933	1.9658	0.0493221	NA	PODNL1	protein_coding	0.173671	(X3D_SOX11_DOX2d-X3D_SOX11_nDOX)-(X3D_EV_DOX2d-X3D_EV_nDOX)
ENSG00000160716.4	53.002	1.78609	0.501258	3.56322	0.000366333	0.0115516	CHRNB2	protein_coding	0.0631795	(X3D_SOX11_DOX2d-X3D_SOX11_nDOX)-(X3D_EV_DOX2d-X3D_EV_nDOX)
ENSG00000109265.11	165.453	1.75652	0.3632	4.83625	1.32313e-06	0.000225971	KIAA1211	protein_coding	0.0367368	(X3D_SOX11_DOX2d-X3D_SOX11_nDOX)-(X3D_EV_DOX2d-X3D_EV_nDOX)
ENSG00000108556.7	14.4653	1.74007	0.872635	1.99405	0.046147	NA	CHRNE	protein_coding	0.15969	(X3D_SOX11_DOX2d-X3D_SOX11_nDOX)-(X3D_EV_DOX2d-X3D_EV_nDOX)
ENSG00000105419.16	241.617	1.72577	0.336628	5.12664	2.94953e-07	6.50984e-05	MEIS3	protein_coding	0.033888	(X3D_SOX11_DOX2d-X3D_SOX11_nDOX)-(X3D_EV_DOX2d-X3D_EV_nDOX)
ENSG00000163491.15	32.2954	1.72427	0.627588	2.74745	0.00600604	0.0677913	NEK10	protein_coding	0.102746	(X3D_SOX11_DOX2d-X3D_SOX11_nDOX)-(X3D_EV_DOX2d-X3D_EV_nDOX)
ENSG00000129682.12	51.0114	1.71768	0.576911	2.97737	0.00290731	0.0423998	FGF13	protein_coding	0.0932639	(X3D_SOX11_DOX2d-X3D_SOX11_nDOX)-(X3D_EV_DOX2d-X3D_EV_nDOX)
ENSG00000122877.12	67.9702	1.71754	0.533362	3.22021	0.00128098	0.0251738	EGR2	protein_coding	0.0759235	(X3D_SOX11_DOX2d-X3D_SOX11_nDOX)-(X3D_EV_DOX2d-X3D_EV_nDOX)
ENSG00000140873.14	15.9529	1.71685	0.86593	1.98267	0.0474046	NA	ADAMTS18	protein_coding	0.157825	(X3D_SOX11_DOX2d-X3D_SOX11_nDOX)-(X3D_EV_DOX2d-X3D_EV_nDOX)
ENSG00000163661.3	105.717	1.69832	0.647578	2.62258	0.00872672	0.0843939	PTX3	protein_coding	0.129267	(X3D_SOX11_DOX2d-X3D_SOX11_nDOX)-(X3D_EV_DOX2d-X3D_EV_nDOX)
ENSG00000101489.17	13.8561	1.69289	0.67888	2.49366	0.0126435	NA	CELF4	protein_coding	0.085989	(X3D_SOX11_DOX2d-X3D_SOX11_nDOX)-(X3D_EV_DOX2d-X3D_EV_nDOX)
ENSG00000144821.8	26.972	1.67456	0.559506	2.99292	0.00276318	0.0409933	MYH15	protein_coding	0.0680257	(X3D_SOX11_DOX2d-X3D_SOX11_nDOX)-(X3D_EV_DOX2d-X3D_EV_nDOX)
ENSG00000213760.9	19.3338	1.65704	0.656986	2.52219	0.0116626	0.101155	ATP6V1G2	protein_coding	0.092037	(X3D_SOX11_DOX2d-X3D_SOX11_nDOX)-(X3D_EV_DOX2d-X3D_EV_nDOX)
ENSG00000062524.14	11.8552	1.64623	0.784324	2.09891	0.0358247	NA	LTK	protein_coding	0.122399	(X3D_SOX11_DOX2d-X3D_SOX11_nDOX)-(X3D_EV_DOX2d-X3D_EV_nDOX)
ENSG00000264343.4	11.164	1.64027	0.808344	2.02917	0.0424405	NA	NOTCH2NL	protein_coding	0.127437	(X3D_SOX11_DOX2d-X3D_SOX11_nDOX)-(X3D_EV_DOX2d-X3D_EV_nDOX)
ENSG00000087076.7	11.6933	1.63793	0.772905	2.11919	0.0340748	NA	HSD17B14	protein_coding	0.118029	(X3D_SOX11_DOX2d-X3D_SOX11_nDOX)-(X3D_EV_DOX2d-X3D_EV_nDOX)
ENSG00000137726.14	318.932	1.63049	0.496616	3.2832	0.00102636	0.0221084	FXYD6	protein_coding	0.0833705	(X3D_SOX11_DOX2d-X3D_SOX11_nDOX)-(X3D_EV_DOX2d-X3D_EV_nDOX)
ENSG00000204103.3	62.8228	1.62356	0.404418	4.01457	5.95549e-05	0.00328606	MAFB	protein_coding	0.0364936	(X3D_SOX11_DOX2d-X3D_SOX11_nDOX)-(X3D_EV_DOX2d-X3D_EV_nDOX)
ENSG00000167874.6	28.1877	1.62317	0.575185	2.82199	0.00477262	0.0585697	TMEM88	protein_coding	0.0714098	(X3D_SOX11_DOX2d-X3D_SOX11_nDOX)-(X3D_EV_DOX2d-X3D_EV_nDOX)
ENSG00000072422.15	250.649	1.6226	0.284532	5.70269	1.17933e-08	4.45228e-06	RHOBTB1	protein_coding	0.0240543	(X3D_SOX11_DOX2d-X3D_SOX11_nDOX)-(X3D_EV_DOX2d-X3D_EV_nDOX)
ENSG00000087245.11	1448.94	1.6212	0.455567	3.55863	0.000372789	0.0116276	MMP2	protein_coding	0.0736623	(X3D_SOX11_DOX2d-X3D_SOX11_nDOX)-(X3D_EV_DOX2d-X3D_EV_nDOX)
ENSG00000177301.12	17.1227	1.62028	0.76634	2.11432	0.0344884	NA	KCNA2	protein_coding	0.132816	(X3D_SOX11_DOX2d-X3D_SOX11_nDOX)-(X3D_EV_DOX2d-X3D_EV_nDOX)
ENSG00000178531.5	405.445	1.60433	0.26551	6.04245	1.5179e-09	7.2586e-07	CTXN1	protein_coding	0.0219671	(X3D_SOX11_DOX2d-X3D_SOX11_nDOX)-(X3D_EV_DOX2d-X3D_EV_nDOX)
ENSG00000165434.7	62.8523	1.59347	0.454649	3.50483	0.000456892	0.0129537	PGM2L1	protein_coding	0.0535148	(X3D_SOX11_DOX2d-X3D_SOX11_nDOX)-(X3D_EV_DOX2d-X3D_EV_nDOX)
ENSG00000198963.9	25.0652	1.59133	0.652139	2.44017	0.0146803	0.116005	RORB	protein_coding	0.103352	(X3D_SOX11_DOX2d-X3D_SOX11_nDOX)-(X3D_EV_DOX2d-X3D_EV_nDOX)
ENSG00000171236.9	37.6262	-1.59082	0.527386	-3.01643	0.00255772	0.0391584	LRG1	protein_coding	0.0663916	(X3D_SOX11_DOX2d-X3D_SOX11_nDOX)-(X3D_EV_DOX2d-X3D_EV_nDOX)
ENSG00000169246.15	55.7478	-1.60172	0.63013	-2.54189	0.0110254	0.097757	NPIPB3	protein_coding	0.121369	(X3D_SOX11_DOX2d-X3D_SOX11_nDOX)-(X3D_EV_DOX2d-X3D_EV_nDOX)
ENSG00000166268.9	22.3217	-1.61787	0.65646	-2.46454	0.013719	0.111635	MYRFL	protein_coding	0.105664	(X3D_SOX11_DOX2d-X3D_SOX11_nDOX)-(X3D_EV_DOX2d-X3D_EV_nDOX)
ENSG00000186204.13	63.4118	-1.61871	0.473759	-3.41674	0.00063375	0.0160453	CYP4F12	protein_coding	0.062318	(X3D_SOX11_DOX2d-X3D_SOX11_nDOX)-(X3D_EV_DOX2d-X3D_EV_nDOX)
ENSG00000203697.10	509.259	-1.62764	0.63463	-2.56471	0.0103262	0.0937589	CAPN8	protein_coding	0.142086	(X3D_SOX11_DOX2d-X3D_SOX11_nDOX)-(X3D_EV_DOX2d-X3D_EV_nDOX)
ENSG00000198074.8	342.309	-1.63388	0.73771	-2.2148	0.0267735	0.164988	AKR1B10	protein_coding	0.18898	(X3D_SOX11_DOX2d-X3D_SOX11_nDOX)-(X3D_EV_DOX2d-X3D_EV_nDOX)
ENSG00000155761.12	15.1933	-1.63583	0.681535	-2.40022	0.0163853	NA	SPAG17	protein_coding	0.0793462	(X3D_SOX11_DOX2d-X3D_SOX11_nDOX)-(X3D_EV_DOX2d-X3D_EV_nDOX)
ENSG00000139973.14	20.8726	-1.63632	0.603237	-2.71257	0.00667638	0.0721773	SYT16	protein_coding	0.0663217	(X3D_SOX11_DOX2d-X3D_SOX11_nDOX)-(X3D_EV_DOX2d-X3D_EV_nDOX)
ENSG00000182752.9	62.0098	-1.67202	0.37938	-4.40724	1.04694e-05	0.0010013	PAPPA	protein_coding	0.032599	(X3D_SOX11_DOX2d-X3D_SOX11_nDOX)-(X3D_EV_DOX2d-X3D_EV_nDOX)
ENSG00000082074.14	50.2531	-1.69678	0.523729	-3.23981	0.00119611	0.0240478	FYB	protein_coding	0.0741091	(X3D_SOX11_DOX2d-X3D_SOX11_nDOX)-(X3D_EV_DOX2d-X3D_EV_nDOX)
ENSG00000140835.9	19.7843	-1.7003	0.67915	-2.50358	0.0122945	0.104242	CHST4	protein_coding	0.104103	(X3D_SOX11_DOX2d-X3D_SOX11_nDOX)-(X3D_EV_DOX2d-X3D_EV_nDOX)
ENSG00000143412.8	82.6816	-1.70747	0.440166	-3.87916	0.000104817	0.00478885	ANXA9	protein_coding	0.055714	(X3D_SOX11_DOX2d-X3D_SOX11_nDOX)-(X3D_EV_DOX2d-X3D_EV_nDOX)
ENSG00000168907.12	32.7449	-1.73902	0.544314	-3.19488	0.00139889	0.0262677	PLA2G4F	protein_coding	0.0693939	(X3D_SOX11_DOX2d-X3D_SOX11_nDOX)-(X3D_EV_DOX2d-X3D_EV_nDOX)
ENSG00000185477.4	24.2713	-1.75262	0.557076	-3.1461	0.00165465	0.0293419	GPRIN3	protein_coding	0.0616615	(X3D_SOX11_DOX2d-X3D_SOX11_nDOX)-(X3D_EV_DOX2d-X3D_EV_nDOX)
ENSG00000124731.11	17.004	-1.76581	0.764846	-2.30871	0.0209597	NA	TREM1	protein_coding	0.137399	(X3D_SOX11_DOX2d-X3D_SOX11_nDOX)-(X3D_EV_DOX2d-X3D_EV_nDOX)
ENSG00000069122.17	11.4295	-1.78132	0.858002	-2.07612	0.0378829	NA	GPR116	protein_coding	0.143388	(X3D_SOX11_DOX2d-X3D_SOX11_nDOX)-(X3D_EV_DOX2d-X3D_EV_nDOX)
ENSG00000170458.12	163.856	-1.86083	0.570009	-3.26456	0.00109636	0.0228278	CD14	protein_coding	0.108742	(X3D_SOX11_DOX2d-X3D_SOX11_nDOX)-(X3D_EV_DOX2d-X3D_EV_nDOX)
ENSG00000168685.13	12.0003	-1.86089	0.738139	-2.52105	0.0117005	NA	IL7R	protein_coding	0.107625	(X3D_SOX11_DOX2d-X3D_SOX11_nDOX)-(X3D_EV_DOX2d-X3D_EV_nDOX)
ENSG00000171916.15	18.9652	-1.90181	0.670371	-2.83696	0.00455457	NA	LGALS9C	protein_coding	0.0805852	(X3D_SOX11_DOX2d-X3D_SOX11_nDOX)-(X3D_EV_DOX2d-X3D_EV_nDOX)
ENSG00000187908.14	378.148	-1.91989	0.794194	-2.41741	0.0156315	0.120306	DMBT1	protein_coding	0.222816	(X3D_SOX11_DOX2d-X3D_SOX11_nDOX)-(X3D_EV_DOX2d-X3D_EV_nDOX)
ENSG00000064787.11	39.4734	-1.9289	0.586728	-3.28756	0.00101059	0.0218672	BCAS1	protein_coding	0.0782075	(X3D_SOX11_DOX2d-X3D_SOX11_nDOX)-(X3D_EV_DOX2d-X3D_EV_nDOX)
ENSG00000109943.7	28.3629	-1.9977	0.670678	-2.97862	0.00289549	0.0423864	CRTAM	protein_coding	0.099549	(X3D_SOX11_DOX2d-X3D_SOX11_nDOX)-(X3D_EV_DOX2d-X3D_EV_nDOX)
ENSG00000047457.12	606.781	-2.0401	0.798472	-2.555	0.0106186	0.0953285	CP	protein_coding	0.227191	(X3D_SOX11_DOX2d-X3D_SOX11_nDOX)-(X3D_EV_DOX2d-X3D_EV_nDOX)
ENSG00000132185.15	7.09662	-2.1015	1.05349	-1.99479	0.0460655	NA	FCRLA	protein_coding	0.247923	(X3D_SOX11_DOX2d-X3D_SOX11_nDOX)-(X3D_EV_DOX2d-X3D_EV_nDOX)
ENSG00000057149.13	58.0043	-2.11653	0.543323	-3.89553	9.79849e-05	0.00456393	SERPINB3	protein_coding	0.054861	(X3D_SOX11_DOX2d-X3D_SOX11_nDOX)-(X3D_EV_DOX2d-X3D_EV_nDOX)
ENSG00000105388.13	820.399	-2.19129	0.24713	-8.86692	7.51957e-19	5.39379e-15	CEACAM5	protein_coding	0.0198591	(X3D_SOX11_DOX2d-X3D_SOX11_nDOX)-(X3D_EV_DOX2d-X3D_EV_nDOX)
ENSG00000196549.9	45.227	-2.21334	0.560985	-3.94544	7.96525e-05	0.00401709	MME	protein_coding	0.0775158	(X3D_SOX11_DOX2d-X3D_SOX11_nDOX)-(X3D_EV_DOX2d-X3D_EV_nDOX)
ENSG00000181577.14	408.339	-2.29447	0.597474	-3.84029	0.000122891	0.00537497	C6orf223	protein_coding	0.124621	(X3D_SOX11_DOX2d-X3D_SOX11_nDOX)-(X3D_EV_DOX2d-X3D_EV_nDOX)
ENSG00000170298.14	21.9182	-2.40602	0.65062	-3.69804	0.000217273	0.00789489	LGALS9B	protein_coding	0.0791658	(X3D_SOX11_DOX2d-X3D_SOX11_nDOX)-(X3D_EV_DOX2d-X3D_EV_nDOX)
ENSG00000196689.9	8.26313	-2.52034	0.960196	-2.62482	0.00866949	NA	TRPV1	protein_coding	0.180038	(X3D_SOX11_DOX2d-X3D_SOX11_nDOX)-(X3D_EV_DOX2d-X3D_EV_nDOX)
ENSG00000182782.7	6.74853	-2.64648	1.24162	-2.13146	0.033051	NA	HCAR2	protein_coding	0.195813	(X3D_SOX11_DOX2d-X3D_SOX11_nDOX)-(X3D_EV_DOX2d-X3D_EV_nDOX)
ENSG00000172350.8	4.24092	-2.91038	1.42834	-2.0376	0.0415901	NA	ABCG4	protein_coding	0.383152	(X3D_SOX11_DOX2d-X3D_SOX11_nDOX)-(X3D_EV_DOX2d-X3D_EV_nDOX)
ENSG00000134183.10	3.14852	-3.20223	1.58625	-2.01874	0.0435147	NA	GNAT2	protein_coding	0.439115	(X3D_SOX11_DOX2d-X3D_SOX11_nDOX)-(X3D_EV_DOX2d-X3D_EV_nDOX)
ENSG00000133328.3	15.1084	-3.2074	0.817683	-3.92255	8.76177e-05	NA	HRASLS2	protein_coding	0.138718	(X3D_SOX11_DOX2d-X3D_SOX11_nDOX)-(X3D_EV_DOX2d-X3D_EV_nDOX)
ENSG00000114786.14	4.22616	-3.27985	1.57716	-2.07959	0.037563	NA	ABHD14A-ACY1	protein_coding	0.456878	(X3D_SOX11_DOX2d-X3D_SOX11_nDOX)-(X3D_EV_DOX2d-X3D_EV_nDOX)
ENSG00000169071.13	3.38801	-3.29983	1.54665	-2.13353	0.0328814	NA	ROR2	protein_coding	0.379045	(X3D_SOX11_DOX2d-X3D_SOX11_nDOX)-(X3D_EV_DOX2d-X3D_EV_nDOX)
ENSG00000204711.7	4.07125	-3.34428	1.5538	-2.15233	0.0313715	NA	C9orf135	protein_coding	0.399248	(X3D_SOX11_DOX2d-X3D_SOX11_nDOX)-(X3D_EV_DOX2d-X3D_EV_nDOX)
ENSG00000162896.5	201.915	-3.39871	0.970734	-3.50118	0.000463201	0.0130809	PIGR	protein_coding	0.327798	(X3D_SOX11_DOX2d-X3D_SOX11_nDOX)-(X3D_EV_DOX2d-X3D_EV_nDOX)
ENSG00000170426.1	3.35581	-3.69424	1.76718	-2.09047	0.0365752	NA	SDR9C7	protein_coding	0.4069	(X3D_SOX11_DOX2d-X3D_SOX11_nDOX)-(X3D_EV_DOX2d-X3D_EV_nDOX)
ENSG00000168703.5	4.86182	-3.94336	1.60812	-2.45215	0.0142006	NA	WFDC12	protein_coding	0.287553	(X3D_SOX11_DOX2d-X3D_SOX11_nDOX)-(X3D_EV_DOX2d-X3D_EV_nDOX)
ENSG00000204616.9	35.3125	-4.06711	0.792061	-5.13484	2.82378e-07	6.43014e-05	TRIM31	protein_coding	0.118521	(X3D_SOX11_DOX2d-X3D_SOX11_nDOX)-(X3D_EV_DOX2d-X3D_EV_nDOX)
ENSG00000187688.13	2.08834	-4.38731	2.13181	-2.05801	0.0395887	NA	TRPV2	protein_coding	0.718971	(X3D_SOX11_DOX2d-X3D_SOX11_nDOX)-(X3D_EV_DOX2d-X3D_EV_nDOX)
ENSG00000244414.5	1.38823	-4.94922	2.45624	-2.01496	0.0439086	NA	CFHR1	protein_coding	1.06017	(X3D_SOX11_DOX2d-X3D_SOX11_nDOX)-(X3D_EV_DOX2d-X3D_EV_nDOX)
ENSG00000196565.11	0.979895	-11.6986	3.47515	-3.36637	0.000761649	NA	HBG2	protein_coding	2.90793	(X3D_SOX11_DOX2d-X3D_SOX11_nDOX)-(X3D_EV_DOX2d-X3D_EV_nDOX)
ENSG00000187173.3	0.321912	-13.3681	6.72865	-1.98674	0.0469512	NA	LCE2A	protein_coding	14.5004	(X3D_SOX11_DOX2d-X3D_SOX11_nDOX)-(X3D_EV_DOX2d-X3D_EV_nDOX)
ENSG00000120262.9	0.258384	-15.5881	7.37446	-2.1138	0.0345323	NA	CCDC170	protein_coding	18	(X3D_SOX11_DOX2d-X3D_SOX11_nDOX)-(X3D_EV_DOX2d-X3D_EV_nDOX)
ENSG00000196666.4	0.496698	-26.7468	5.80917	-4.60424	4.13965e-06	NA	FAM180B	protein_coding	10.5955	(X3D_SOX11_DOX2d-X3D_SOX11_nDOX)-(X3D_EV_DOX2d-X3D_EV_nDOX)

## Sheet: 0.585 3D 5days
Symbol		baseMean	log2FoldChange	lfcSE	stat	pvalue	padj	Symbol	Gene_type	disp	contrast							SEPT5	#N/A
NID1	ENSG00000116962.13	0.656141	19.2781	7.32758	2.6309	0.00851603	NA	NID1	protein_coding	18	(X3D_SOX11_DOX5d-X3D_SOX11_nDOX)-(X3D_EV_DOX5d-X3D_EV_nDOX)							SEPT3	#N/A
GLT1D1	ENSG00000151948.10	0.444232	17.4622	5.95034	2.93466	0.00333918	NA	GLT1D1	protein_coding	11.2727	(X3D_SOX11_DOX5d-X3D_SOX11_nDOX)-(X3D_EV_DOX5d-X3D_EV_nDOX)							SOX11	8.41025
FAM180B	ENSG00000196666.4	0.496698	16.5386	5.84416	2.82994	0.00465569	NA	FAM180B	protein_coding	10.5955	(X3D_SOX11_DOX5d-X3D_SOX11_nDOX)-(X3D_EV_DOX5d-X3D_EV_nDOX)							ACTN2	6.2889
SHANK1	ENSG00000161681.14	0.431804	14.7812	4.90356	3.01439	0.00257497	NA	SHANK1	protein_coding	7.0132	(X3D_SOX11_DOX5d-X3D_SOX11_nDOX)-(X3D_EV_DOX5d-X3D_EV_nDOX)							RASSF2	3.93858
TAS2R50	ENSG00000212126.3	0.200198	14.6266	7.44012	1.96591	0.0493092	NA	TAS2R50	protein_coding	18	(X3D_SOX11_DOX5d-X3D_SOX11_nDOX)-(X3D_EV_DOX5d-X3D_EV_nDOX)							DRAXIN	3.71903
C2orf91	ENSG00000205086.6	2.51455	9.15248	2.35491	3.88655	0.00010168	NA	C2orf91	protein_coding	0.870319	(X3D_SOX11_DOX5d-X3D_SOX11_nDOX)-(X3D_EV_DOX5d-X3D_EV_nDOX)							HCN4	3.5781
SOX11	ENSG00000176887.6	2126.42	8.41025	1.93237	4.35231	1.34713e-05	0.00164517	SOX11	protein_coding	0.327047	(X3D_SOX11_DOX5d-X3D_SOX11_nDOX)-(X3D_EV_DOX5d-X3D_EV_nDOX)							LBH	3.24143
NKAIN1	ENSG00000084628.8	5.46725	6.73713	1.84476	3.65203	0.000260171	NA	NKAIN1	protein_coding	0.398848	(X3D_SOX11_DOX5d-X3D_SOX11_nDOX)-(X3D_EV_DOX5d-X3D_EV_nDOX)							GPC2	3.11691
FOXA3	ENSG00000170608.2	1.53459	6.54657	2.54245	2.57491	0.0100267	NA	FOXA3	protein_coding	1.07766	(X3D_SOX11_DOX5d-X3D_SOX11_nDOX)-(X3D_EV_DOX5d-X3D_EV_nDOX)							YPEL1	2.96696
ACTN2	ENSG00000077522.11	1.65868	6.2889	2.40883	2.61077	0.00903394	NA	ACTN2	protein_coding	0.920233	(X3D_SOX11_DOX5d-X3D_SOX11_nDOX)-(X3D_EV_DOX5d-X3D_EV_nDOX)							TMSB15A	2.78488
ARC	ENSG00000198576.3	7.53352	5.63956	1.64457	3.42919	0.000605385	NA	ARC	protein_coding	0.49729	(X3D_SOX11_DOX5d-X3D_SOX11_nDOX)-(X3D_EV_DOX5d-X3D_EV_nDOX)							TUBB4A	2.70095
GALNT14	ENSG00000158089.13	1.6526	5.62385	2.49904	2.2504	0.0244236	NA	GALNT14	protein_coding	1.09911	(X3D_SOX11_DOX5d-X3D_SOX11_nDOX)-(X3D_EV_DOX5d-X3D_EV_nDOX)							FGF9	2.68313
TRIM71	ENSG00000206557.5	1.28681	5.57579	2.45581	2.27045	0.0231806	NA	TRIM71	protein_coding	1.05528	(X3D_SOX11_DOX5d-X3D_SOX11_nDOX)-(X3D_EV_DOX5d-X3D_EV_nDOX)							LRRC17	2.6795
GNG3	ENSG00000162188.5	1.37275	5.4568	2.52221	2.1635	0.0305028	NA	GNG3	protein_coding	0.972912	(X3D_SOX11_DOX5d-X3D_SOX11_nDOX)-(X3D_EV_DOX5d-X3D_EV_nDOX)							PLEKHO1	2.57345
BMPER	ENSG00000164619.7	2.22136	4.90053	1.99587	2.45534	0.0140752	NA	BMPER	protein_coding	0.60596	(X3D_SOX11_DOX5d-X3D_SOX11_nDOX)-(X3D_EV_DOX5d-X3D_EV_nDOX)							SLC29A4	2.5609
APOL4	ENSG00000100336.16	4.13661	4.7557	1.71026	2.78068	0.00542449	NA	APOL4	protein_coding	0.406244	(X3D_SOX11_DOX5d-X3D_SOX11_nDOX)-(X3D_EV_DOX5d-X3D_EV_nDOX)							ADAMTS7	2.53738
TBC1D10C	ENSG00000175463.10	1.68927	4.71244	2.32229	2.02923	0.0424353	NA	TBC1D10C	protein_coding	1.00171	(X3D_SOX11_DOX5d-X3D_SOX11_nDOX)-(X3D_EV_DOX5d-X3D_EV_nDOX)							MEX3A	2.46873
RAB44	ENSG00000255587.6	2.75167	4.59829	1.88518	2.43918	0.0147206	NA	RAB44	protein_coding	0.530755	(X3D_SOX11_DOX5d-X3D_SOX11_nDOX)-(X3D_EV_DOX5d-X3D_EV_nDOX)							SBK1	2.43764
PALD1	ENSG00000107719.8	13.4111	4.46463	1.36189	3.27826	0.00104449	NA	PALD1	protein_coding	0.234188	(X3D_SOX11_DOX5d-X3D_SOX11_nDOX)-(X3D_EV_DOX5d-X3D_EV_nDOX)							NELL2	2.37881
FGF8	ENSG00000107831.11	1.6186	4.37379	2.2271	1.96389	0.0495423	NA	FGF8	protein_coding	0.847789	(X3D_SOX11_DOX5d-X3D_SOX11_nDOX)-(X3D_EV_DOX5d-X3D_EV_nDOX)							TUBA1A	2.35622
SAMD14	ENSG00000167100.13	4.04599	4.32894	1.71004	2.53149	0.0113579	NA	SAMD14	protein_coding	0.347676	(X3D_SOX11_DOX5d-X3D_SOX11_nDOX)-(X3D_EV_DOX5d-X3D_EV_nDOX)							FAM171A2	2.30678
RSPO3	ENSG00000146374.12	4.01177	4.174	1.79234	2.3288	0.0198695	NA	RSPO3	protein_coding	0.369758	(X3D_SOX11_DOX5d-X3D_SOX11_nDOX)-(X3D_EV_DOX5d-X3D_EV_nDOX)							MEX3B	2.26597
KRT79	ENSG00000185640.5	6.99612	4.16877	1.60586	2.59598	0.00943222	NA	KRT79	protein_coding	0.320638	(X3D_SOX11_DOX5d-X3D_SOX11_nDOX)-(X3D_EV_DOX5d-X3D_EV_nDOX)							BMF	2.15965
RASSF2	ENSG00000101265.14	16.1777	3.93858	0.945615	4.1651	3.11215e-05	NA	RASSF2	protein_coding	0.140429	(X3D_SOX11_DOX5d-X3D_SOX11_nDOX)-(X3D_EV_DOX5d-X3D_EV_nDOX)							FYN	2.04408
ANO4	ENSG00000151572.15	2.93875	3.89932	1.82819	2.13288	0.0329346	NA	ANO4	protein_coding	0.44832	(X3D_SOX11_DOX5d-X3D_SOX11_nDOX)-(X3D_EV_DOX5d-X3D_EV_nDOX)							TOX	1.99422
KIAA1644	ENSG00000138944.7	42.4065	3.75018	1.45759	2.57286	0.0100862	0.118939	KIAA1644	protein_coding	0.487064	(X3D_SOX11_DOX5d-X3D_SOX11_nDOX)-(X3D_EV_DOX5d-X3D_EV_nDOX)							SLC6A16	1.97078
DRAXIN	ENSG00000162490.6	43.5443	3.71903	0.990624	3.75423	0.000173875	0.00954017	DRAXIN	protein_coding	0.28363	(X3D_SOX11_DOX5d-X3D_SOX11_nDOX)-(X3D_EV_DOX5d-X3D_EV_nDOX)							KALRN	1.9553
EDAR	ENSG00000135960.8	20.217	3.66641	1.05304	3.48175	0.000498151	NA	EDAR	protein_coding	0.161741	(X3D_SOX11_DOX5d-X3D_SOX11_nDOX)-(X3D_EV_DOX5d-X3D_EV_nDOX)							C14orf37	1.95176
HCN4	ENSG00000138622.3	8.96263	3.5781	1.09771	3.2596	0.00111568	NA	HCN4	protein_coding	0.175398	(X3D_SOX11_DOX5d-X3D_SOX11_nDOX)-(X3D_EV_DOX5d-X3D_EV_nDOX)							WNT6	1.94115
SDK2	ENSG00000069188.15	4.35369	3.44947	1.36796	2.52162	0.0116816	NA	SDK2	protein_coding	0.309484	(X3D_SOX11_DOX5d-X3D_SOX11_nDOX)-(X3D_EV_DOX5d-X3D_EV_nDOX)							MMP11	1.89588
GAS2	ENSG00000148935.9	6.54585	3.44474	1.2859	2.67886	0.00738724	NA	GAS2	protein_coding	0.34496	(X3D_SOX11_DOX5d-X3D_SOX11_nDOX)-(X3D_EV_DOX5d-X3D_EV_nDOX)							TUBB3	1.85883
AC104809.3	ENSG00000226321.5	15.7589	3.28996	1.10236	2.98448	0.00284059	NA	AC104809.3	protein_coding	0.273337	(X3D_SOX11_DOX5d-X3D_SOX11_nDOX)-(X3D_EV_DOX5d-X3D_EV_nDOX)							MCF2L	1.84997
FAM182B	ENSG00000175170.13	3.97939	3.25857	1.40564	2.31821	0.0204381	NA	FAM182B	protein_coding	0.342448	(X3D_SOX11_DOX5d-X3D_SOX11_nDOX)-(X3D_EV_DOX5d-X3D_EV_nDOX)							MAPK4	1.81711
LBH	ENSG00000213626.10	24.4706	3.24143	0.748877	4.32839	1.50206e-05	NA	LBH	protein_coding	0.0809629	(X3D_SOX11_DOX5d-X3D_SOX11_nDOX)-(X3D_EV_DOX5d-X3D_EV_nDOX)							THSD7A	1.79605
GSTA1	ENSG00000243955.4	4.41418	3.18351	1.57059	2.02695	0.0426676	NA	GSTA1	protein_coding	0.397474	(X3D_SOX11_DOX5d-X3D_SOX11_nDOX)-(X3D_EV_DOX5d-X3D_EV_nDOX)							NDRG4	1.76487
GPC2	ENSG00000213420.6	219.236	3.11691	0.380211	8.19784	2.44749e-16	1.67861e-12	GPC2	protein_coding	0.0407622	(X3D_SOX11_DOX5d-X3D_SOX11_nDOX)-(X3D_EV_DOX5d-X3D_EV_nDOX)							MEIS3	1.74005
DCLK1	ENSG00000133083.13	72.1149	3.05195	0.82	3.72189	0.000197736	0.0103131	DCLK1	protein_coding	0.208127	(X3D_SOX11_DOX5d-X3D_SOX11_nDOX)-(X3D_EV_DOX5d-X3D_EV_nDOX)							MGAT5B	1.72932
YPEL1	ENSG00000100027.13	83.3098	2.96696	0.491786	6.03303	1.60909e-09	1.25735e-06	YPEL1	protein_coding	0.0611127	(X3D_SOX11_DOX5d-X3D_SOX11_nDOX)-(X3D_EV_DOX5d-X3D_EV_nDOX)							EFR3B	1.72575
ELAVL2	ENSG00000107105.13	7.51621	2.95269	1.13664	2.59773	0.00938411	NA	ELAVL2	protein_coding	0.215962	(X3D_SOX11_DOX5d-X3D_SOX11_nDOX)-(X3D_EV_DOX5d-X3D_EV_nDOX)							CHRM1	1.71146
STK31	ENSG00000196335.11	5.97184	2.88653	1.23344	2.34023	0.0192717	NA	STK31	protein_coding	0.255628	(X3D_SOX11_DOX5d-X3D_SOX11_nDOX)-(X3D_EV_DOX5d-X3D_EV_nDOX)							OLFM2	1.70699
IKZF3	ENSG00000161405.15	4.48493	2.88506	1.40203	2.05777	0.0396119	NA	IKZF3	protein_coding	0.292464	(X3D_SOX11_DOX5d-X3D_SOX11_nDOX)-(X3D_EV_DOX5d-X3D_EV_nDOX)							F2R	1.69256
SSUH2	ENSG00000125046.13	5.13229	2.78615	1.25891	2.21315	0.0268874	NA	SSUH2	protein_coding	0.299549	(X3D_SOX11_DOX5d-X3D_SOX11_nDOX)-(X3D_EV_DOX5d-X3D_EV_nDOX)							KCNMB4	1.68547
TMSB15A	ENSG00000158164.6	44.6566	2.78488	0.608003	4.58037	4.64154e-06	0.000816256	TMSB15A	protein_coding	0.0872919	(X3D_SOX11_DOX5d-X3D_SOX11_nDOX)-(X3D_EV_DOX5d-X3D_EV_nDOX)							NREP	1.68186
SYT11	ENSG00000132718.8	6.03981	2.71074	1.26477	2.14327	0.0320913	NA	SYT11	protein_coding	0.294513	(X3D_SOX11_DOX5d-X3D_SOX11_nDOX)-(X3D_EV_DOX5d-X3D_EV_nDOX)							KIAA1211	1.5762
TUBB4A	ENSG00000104833.9	18.5642	2.70095	0.828297	3.26084	0.00111081	NA	TUBB4A	protein_coding	0.13894	(X3D_SOX11_DOX5d-X3D_SOX11_nDOX)-(X3D_EV_DOX5d-X3D_EV_nDOX)							MAFB	1.51096
FGF9	ENSG00000102678.6	70.364	2.68313	0.42519	6.31043	2.78255e-10	3.81683e-07	FGF9	protein_coding	0.036928	(X3D_SOX11_DOX5d-X3D_SOX11_nDOX)-(X3D_EV_DOX5d-X3D_EV_nDOX)							RHOBTB1	1.49526
LRRC17	ENSG00000128606.11	20.3632	2.6795	0.79678	3.36292	0.000771239	NA	LRRC17	protein_coding	0.12834	(X3D_SOX11_DOX5d-X3D_SOX11_nDOX)-(X3D_EV_DOX5d-X3D_EV_nDOX)							HES7	1.44918
FOXD3	ENSG00000187140.5	5.676	2.6443	1.31055	2.0177	0.0436222	NA	FOXD3	protein_coding	0.381319	(X3D_SOX11_DOX5d-X3D_SOX11_nDOX)-(X3D_EV_DOX5d-X3D_EV_nDOX)							RCOR2	1.39906
RP11-106M3.2	ENSG00000260729.1	5.13308	2.62833	1.30868	2.00838	0.0446031	NA	RP11-106M3.2	protein_coding	0.34212	(X3D_SOX11_DOX5d-X3D_SOX11_nDOX)-(X3D_EV_DOX5d-X3D_EV_nDOX)							MDK	1.39667
GRM4	ENSG00000124493.12	7.71984	2.62431	1.07097	2.45041	0.0142693	NA	GRM4	protein_coding	0.195259	(X3D_SOX11_DOX5d-X3D_SOX11_nDOX)-(X3D_EV_DOX5d-X3D_EV_nDOX)							MMP2	1.39292
IL13	ENSG00000169194.8	9.12847	2.59367	1.03068	2.51647	0.0118537	NA	IL13	protein_coding	0.210527	(X3D_SOX11_DOX5d-X3D_SOX11_nDOX)-(X3D_EV_DOX5d-X3D_EV_nDOX)							RNF122	1.38575
PLEKHO1	ENSG00000023902.12	250.619	2.57345	0.348828	7.37741	1.61399e-13	5.53478e-10	PLEKHO1	protein_coding	0.036801	(X3D_SOX11_DOX5d-X3D_SOX11_nDOX)-(X3D_EV_DOX5d-X3D_EV_nDOX)							CALML5	1.38294
GAL3ST4	ENSG00000197093.9	122.286	2.56419	0.416259	6.1601	7.27002e-10	7.67099e-07	GAL3ST4	protein_coding	0.0442461	(X3D_SOX11_DOX5d-X3D_SOX11_nDOX)-(X3D_EV_DOX5d-X3D_EV_nDOX)							ZC4H2	1.37616
SLC29A4	ENSG00000164638.9	129.971	2.5609	0.421656	6.07345	1.25192e-09	1.15121e-06	SLC29A4	protein_coding	0.046245	(X3D_SOX11_DOX5d-X3D_SOX11_nDOX)-(X3D_EV_DOX5d-X3D_EV_nDOX)							MAST1	1.34931
ADAMTS7	ENSG00000136378.13	489.003	2.53738	0.465809	5.44725	5.11559e-08	2.50609e-05	ADAMTS7	protein_coding	0.0738794	(X3D_SOX11_DOX5d-X3D_SOX11_nDOX)-(X3D_EV_DOX5d-X3D_EV_nDOX)							TMEM59L	1.30924
FBLN2	ENSG00000163520.12	64.8845	2.51565	0.572368	4.39517	1.10687e-05	0.00141897	FBLN2	protein_coding	0.086168	(X3D_SOX11_DOX5d-X3D_SOX11_nDOX)-(X3D_EV_DOX5d-X3D_EV_nDOX)							CCDC40	1.29464
CRHR1	ENSG00000120088.13	14.9396	2.48371	0.957172	2.59485	0.00946334	NA	CRHR1	protein_coding	0.132294	(X3D_SOX11_DOX5d-X3D_SOX11_nDOX)-(X3D_EV_DOX5d-X3D_EV_nDOX)							ABCG1	1.28855
SPATA12	ENSG00000186451.1	11.1619	2.48259	1.04205	2.38241	0.0171998	NA	SPATA12	protein_coding	0.229648	(X3D_SOX11_DOX5d-X3D_SOX11_nDOX)-(X3D_EV_DOX5d-X3D_EV_nDOX)							CTXN1	1.27989
CCDC108	ENSG00000181378.12	6.91362	2.47666	1.07425	2.30547	0.0211405	NA	CCDC108	protein_coding	0.208717	(X3D_SOX11_DOX5d-X3D_SOX11_nDOX)-(X3D_EV_DOX5d-X3D_EV_nDOX)							TMEM98	1.27471
MEX3A	ENSG00000254726.2	1684.28	2.46873	0.42413	5.82068	5.86077e-09	3.65419e-06	MEX3A	protein_coding	0.063746	(X3D_SOX11_DOX5d-X3D_SOX11_nDOX)-(X3D_EV_DOX5d-X3D_EV_nDOX)							HOXC9	1.27437
SBK1	ENSG00000188322.4	422.835	2.43764	0.485825	5.01754	5.23382e-07	0.000159538	SBK1	protein_coding	0.0797693	(X3D_SOX11_DOX5d-X3D_SOX11_nDOX)-(X3D_EV_DOX5d-X3D_EV_nDOX)							FAM227A	1.27244
TRAF1	ENSG00000056558.9	13.6299	2.42059	0.794712	3.04588	0.00232002	NA	TRAF1	protein_coding	0.122571	(X3D_SOX11_DOX5d-X3D_SOX11_nDOX)-(X3D_EV_DOX5d-X3D_EV_nDOX)							KIF3C	1.24461
ADAMTS18	ENSG00000140873.14	15.9529	2.40743	0.83102	2.89696	0.00376796	NA	ADAMTS18	protein_coding	0.157825	(X3D_SOX11_DOX5d-X3D_SOX11_nDOX)-(X3D_EV_DOX5d-X3D_EV_nDOX)							PDZD4	1.21937
NELL2	ENSG00000184613.9	44.1702	2.37881	0.522349	4.55406	5.26196e-06	0.000902229	NELL2	protein_coding	0.0439061	(X3D_SOX11_DOX5d-X3D_SOX11_nDOX)-(X3D_EV_DOX5d-X3D_EV_nDOX)							CENPV	1.21847
TUBA1A	ENSG00000167552.12	2071.45	2.35622	0.243138	9.69086	3.29732e-22	4.52294e-18	TUBA1A	protein_coding	0.0203991	(X3D_SOX11_DOX5d-X3D_SOX11_nDOX)-(X3D_EV_DOX5d-X3D_EV_nDOX)							CRISPLD2	1.21566
CLDN10	ENSG00000134873.8	14.6194	2.35239	0.728463	3.22925	0.00124116	NA	CLDN10	protein_coding	0.101202	(X3D_SOX11_DOX5d-X3D_SOX11_nDOX)-(X3D_EV_DOX5d-X3D_EV_nDOX)							ARNT2	1.21417
FAM171A2	ENSG00000161682.13	143.332	2.30678	0.407577	5.65973	1.51614e-08	8.31873e-06	FAM171A2	protein_coding	0.046154	(X3D_SOX11_DOX5d-X3D_SOX11_nDOX)-(X3D_EV_DOX5d-X3D_EV_nDOX)							CDKN1C	1.15949
MEX3B	ENSG00000183496.5	185.371	2.26597	0.380371	5.95728	2.56476e-09	1.67528e-06	MEX3B	protein_coding	0.0423611	(X3D_SOX11_DOX5d-X3D_SOX11_nDOX)-(X3D_EV_DOX5d-X3D_EV_nDOX)							DBN1	1.13814
ANKRD1	ENSG00000148677.6	21.2927	2.2185	0.677575	3.27418	0.00105971	NA	ANKRD1	protein_coding	0.0910399	(X3D_SOX11_DOX5d-X3D_SOX11_nDOX)-(X3D_EV_DOX5d-X3D_EV_nDOX)							PPP1R15A	1.13698
LTK	ENSG00000062524.14	11.8552	2.20019	0.805121	2.73275	0.00628085	NA	LTK	protein_coding	0.122399	(X3D_SOX11_DOX5d-X3D_SOX11_nDOX)-(X3D_EV_DOX5d-X3D_EV_nDOX)							GRB10	1.10944
ST8SIA5	ENSG00000101638.12	6.41758	2.19999	1.07302	2.05028	0.0403374	NA	ST8SIA5	protein_coding	0.219677	(X3D_SOX11_DOX5d-X3D_SOX11_nDOX)-(X3D_EV_DOX5d-X3D_EV_nDOX)							TEAD2	1.06727
GLI2	ENSG00000074047.19	15.9458	2.19858	0.851264	2.58272	0.00980249	NA	GLI2	protein_coding	0.144766	(X3D_SOX11_DOX5d-X3D_SOX11_nDOX)-(X3D_EV_DOX5d-X3D_EV_nDOX)							CDH2	1.06259
NHLRC4	ENSG00000257108.1	14.2015	2.17506	0.817443	2.66081	0.00779532	NA	NHLRC4	protein_coding	0.130412	(X3D_SOX11_DOX5d-X3D_SOX11_nDOX)-(X3D_EV_DOX5d-X3D_EV_nDOX)							DDAH2	1.04335
2003-09-01	ENSG00000100167.18	174.557	2.17413	0.333262	6.52378	6.85558e-11	1.17547e-07	SEPT3	protein_coding	0.0311484	(X3D_SOX11_DOX5d-X3D_SOX11_nDOX)-(X3D_EV_DOX5d-X3D_EV_nDOX)							ADAMTS4	1.02543
BMF	ENSG00000104081.12	369.226	2.15965	0.499527	4.32339	1.53653e-05	0.00174186	BMF	protein_coding	0.0850623	(X3D_SOX11_DOX5d-X3D_SOX11_nDOX)-(X3D_EV_DOX5d-X3D_EV_nDOX)							RGL1	1.02119
CHRNB2	ENSG00000160716.4	53.002	2.12826	0.50576	4.20805	2.57585e-05	0.00267674	CHRNB2	protein_coding	0.0631795	(X3D_SOX11_DOX5d-X3D_SOX11_nDOX)-(X3D_EV_DOX5d-X3D_EV_nDOX)							IGSF9	1.0086
HGFAC	ENSG00000109758.7	31.2108	2.06931	0.543387	3.80817	0.00014	0.00865148	HGFAC	protein_coding	0.0614459	(X3D_SOX11_DOX5d-X3D_SOX11_nDOX)-(X3D_EV_DOX5d-X3D_EV_nDOX)							SMARCD3	0.996714
BGN	ENSG00000182492.14	10.5298	2.05557	0.879993	2.33589	0.0194971	NA	BGN	protein_coding	0.139044	(X3D_SOX11_DOX5d-X3D_SOX11_nDOX)-(X3D_EV_DOX5d-X3D_EV_nDOX)							CBX2	0.979738
FYN	ENSG00000010810.16	91.5173	2.04408	0.409147	4.99597	5.85412e-07	0.000170853	FYN	protein_coding	0.0422137	(X3D_SOX11_DOX5d-X3D_SOX11_nDOX)-(X3D_EV_DOX5d-X3D_EV_nDOX)							CMTM3	0.97637
CHRNE	ENSG00000108556.7	14.4653	2.01341	0.861487	2.33713	0.0194324	NA	CHRNE	protein_coding	0.15969	(X3D_SOX11_DOX5d-X3D_SOX11_nDOX)-(X3D_EV_DOX5d-X3D_EV_nDOX)							MMP15	0.971695
TOX	ENSG00000198846.5	23.5247	1.99422	0.776937	2.56677	0.010265	NA	TOX	protein_coding	0.115601	(X3D_SOX11_DOX5d-X3D_SOX11_nDOX)-(X3D_EV_DOX5d-X3D_EV_nDOX)							D4S234E	0.971533
SLC6A16	ENSG00000063127.14	206.23	1.97078	0.520276	3.78795	0.000151895	0.00902758	SLC6A16	protein_coding	0.0882258	(X3D_SOX11_DOX5d-X3D_SOX11_nDOX)-(X3D_EV_DOX5d-X3D_EV_nDOX)							LGALS9	0.949583
KALRN	ENSG00000160145.14	272.058	1.9553	0.289478	6.75457	1.43263e-11	3.27523e-08	KALRN	protein_coding	0.0243785	(X3D_SOX11_DOX5d-X3D_SOX11_nDOX)-(X3D_EV_DOX5d-X3D_EV_nDOX)							CACNB3	0.945987
C14orf37	ENSG00000139971.14	36.2705	1.95176	0.652002	2.99349	0.00275807	0.0557788	C14orf37	protein_coding	0.0950295	(X3D_SOX11_DOX5d-X3D_SOX11_nDOX)-(X3D_EV_DOX5d-X3D_EV_nDOX)							ZSCAN2	0.937156
WNT6	ENSG00000115596.3	18.9386	1.94115	0.906842	2.14056	0.0323092	NA	WNT6	protein_coding	0.187624	(X3D_SOX11_DOX5d-X3D_SOX11_nDOX)-(X3D_EV_DOX5d-X3D_EV_nDOX)							GATS	0.932982
OLFML2A	ENSG00000185585.18	25.7349	1.94095	0.601041	3.22932	0.00124086	NA	OLFML2A	protein_coding	0.0784921	(X3D_SOX11_DOX5d-X3D_SOX11_nDOX)-(X3D_EV_DOX5d-X3D_EV_nDOX)							TMEM86A	0.92306
MERTK	ENSG00000153208.15	17.5124	1.92386	0.69312	2.77565	0.00550909	NA	MERTK	protein_coding	0.108187	(X3D_SOX11_DOX5d-X3D_SOX11_nDOX)-(X3D_EV_DOX5d-X3D_EV_nDOX)							BDH2	0.920545
KIF12	ENSG00000136883.11	11.1213	1.91735	0.850091	2.25547	0.024104	NA	KIF12	protein_coding	0.115708	(X3D_SOX11_DOX5d-X3D_SOX11_nDOX)-(X3D_EV_DOX5d-X3D_EV_nDOX)							MAP3K12	0.911129
DNAAF1	ENSG00000154099.16	9.48542	1.90429	0.935143	2.03636	0.0417141	NA	DNAAF1	protein_coding	0.166065	(X3D_SOX11_DOX5d-X3D_SOX11_nDOX)-(X3D_EV_DOX5d-X3D_EV_nDOX)							FKBP7	0.904379
CDHR2	ENSG00000074276.9	9.62238	1.90266	0.866606	2.19552	0.028126	NA	CDHR2	protein_coding	0.140738	(X3D_SOX11_DOX5d-X3D_SOX11_nDOX)-(X3D_EV_DOX5d-X3D_EV_nDOX)							QRICH2	0.901194
MMP11	ENSG00000099953.8	175.785	1.89588	0.340454	5.56866	2.56703e-08	1.30415e-05	MMP11	protein_coding	0.0332773	(X3D_SOX11_DOX5d-X3D_SOX11_nDOX)-(X3D_EV_DOX5d-X3D_EV_nDOX)							RNF144A	0.890875
IL22RA2	ENSG00000164485.13	87.4486	1.8813	0.720204	2.61218	0.0089966	0.11168	IL22RA2	protein_coding	0.162513	(X3D_SOX11_DOX5d-X3D_SOX11_nDOX)-(X3D_EV_DOX5d-X3D_EV_nDOX)							MICAL1	0.882022
TUBB3	ENSG00000258947.5	24.122	1.85883	0.680899	2.72996	0.00633413	NA	TUBB3	protein_coding	0.101204	(X3D_SOX11_DOX5d-X3D_SOX11_nDOX)-(X3D_EV_DOX5d-X3D_EV_nDOX)							FBXO15	0.881362
MCF2L	ENSG00000126217.19	66.4459	1.84997	0.446733	4.14112	3.45621e-05	0.00324022	MCF2L	protein_coding	0.0455495	(X3D_SOX11_DOX5d-X3D_SOX11_nDOX)-(X3D_EV_DOX5d-X3D_EV_nDOX)							PCDHB2	0.879983
MAPK4	ENSG00000141639.10	121.837	1.81711	0.402796	4.51124	6.44502e-06	0.00100462	MAPK4	protein_coding	0.0454893	(X3D_SOX11_DOX5d-X3D_SOX11_nDOX)-(X3D_EV_DOX5d-X3D_EV_nDOX)							PCDHGB1	0.874222
SLCO2A1	ENSG00000174640.11	15.8832	1.8162	0.85059	2.13522	0.032743	NA	SLCO2A1	protein_coding	0.151747	(X3D_SOX11_DOX5d-X3D_SOX11_nDOX)-(X3D_EV_DOX5d-X3D_EV_nDOX)							MEX3D	0.86119
GJB7	ENSG00000164411.9	23.9895	1.80953	0.651667	2.77677	0.00549023	NA	GJB7	protein_coding	0.100394	(X3D_SOX11_DOX5d-X3D_SOX11_nDOX)-(X3D_EV_DOX5d-X3D_EV_nDOX)							ZFHX2	0.853284
THSD7A	ENSG00000005108.14	61.1774	1.79605	0.509893	3.52241	0.000427644	0.0164775	THSD7A	protein_coding	0.0547076	(X3D_SOX11_DOX5d-X3D_SOX11_nDOX)-(X3D_EV_DOX5d-X3D_EV_nDOX)							KLHL7	0.851002
HSD17B14	ENSG00000087076.7	11.6933	1.77068	0.779241	2.27231	0.0230677	NA	HSD17B14	protein_coding	0.118029	(X3D_SOX11_DOX5d-X3D_SOX11_nDOX)-(X3D_EV_DOX5d-X3D_EV_nDOX)							CCNJ	0.850015
NDRG4	ENSG00000103034.13	25.8911	1.76487	0.612288	2.88242	0.00394638	NA	NDRG4	protein_coding	0.0662016	(X3D_SOX11_DOX5d-X3D_SOX11_nDOX)-(X3D_EV_DOX5d-X3D_EV_nDOX)							EVL	0.844458
MEIS3	ENSG00000105419.16	241.617	1.74005	0.336309	5.17397	2.29176e-07	8.73222e-05	MEIS3	protein_coding	0.033888	(X3D_SOX11_DOX5d-X3D_SOX11_nDOX)-(X3D_EV_DOX5d-X3D_EV_nDOX)							B4GALNT4	0.843014
MGAT5B	ENSG00000167889.11	153.357	1.72932	0.42015	4.11595	3.85585e-05	0.00334752	MGAT5B	protein_coding	0.0531988	(X3D_SOX11_DOX5d-X3D_SOX11_nDOX)-(X3D_EV_DOX5d-X3D_EV_nDOX)							SALL2	0.836098
EFR3B	ENSG00000084710.12	25.8879	1.72575	0.645501	2.6735	0.00750647	NA	EFR3B	protein_coding	0.0868325	(X3D_SOX11_DOX5d-X3D_SOX11_nDOX)-(X3D_EV_DOX5d-X3D_EV_nDOX)							CADM4	0.823163
ST8SIA6	ENSG00000148488.14	20.7827	1.72201	0.700256	2.45912	0.0139279	NA	ST8SIA6	protein_coding	0.116118	(X3D_SOX11_DOX5d-X3D_SOX11_nDOX)-(X3D_EV_DOX5d-X3D_EV_nDOX)							C11orf95	0.821971
CHRM1	ENSG00000168539.3	23.3408	1.71146	0.760683	2.2499	0.0244552	NA	CHRM1	protein_coding	0.125435	(X3D_SOX11_DOX5d-X3D_SOX11_nDOX)-(X3D_EV_DOX5d-X3D_EV_nDOX)							C16orf45	0.818644
RORB	ENSG00000198963.9	25.0652	1.70936	0.658261	2.59678	0.00941027	NA	RORB	protein_coding	0.103352	(X3D_SOX11_DOX5d-X3D_SOX11_nDOX)-(X3D_EV_DOX5d-X3D_EV_nDOX)							MARCKSL1	0.807315
OLFM2	ENSG00000105088.7	496.509	1.70699	0.285781	5.97309	2.32805e-09	1.59669e-06	OLFM2	protein_coding	0.0266652	(X3D_SOX11_DOX5d-X3D_SOX11_nDOX)-(X3D_EV_DOX5d-X3D_EV_nDOX)							TCF3	0.786441
F2R	ENSG00000181104.6	137.827	1.69256	0.31575	5.36043	8.30221e-08	3.79605e-05	F2R	protein_coding	0.0265068	(X3D_SOX11_DOX5d-X3D_SOX11_nDOX)-(X3D_EV_DOX5d-X3D_EV_nDOX)							KIAA1755	0.776993
KCNMB4	ENSG00000135643.4	20.3757	1.68547	0.729971	2.30896	0.0209459	NA	KCNMB4	protein_coding	0.0995603	(X3D_SOX11_DOX5d-X3D_SOX11_nDOX)-(X3D_EV_DOX5d-X3D_EV_nDOX)							FAM171A1	0.77371
NREP	ENSG00000134986.12	882.664	1.68186	0.402718	4.17627	2.9633e-05	0.00296301	NREP	protein_coding	0.0567562	(X3D_SOX11_DOX5d-X3D_SOX11_nDOX)-(X3D_EV_DOX5d-X3D_EV_nDOX)							PDE7A	0.773211
DNAI1	ENSG00000122735.14	11.2093	1.65374	0.829897	1.9927	0.0462938	NA	DNAI1	protein_coding	0.13588	(X3D_SOX11_DOX5d-X3D_SOX11_nDOX)-(X3D_EV_DOX5d-X3D_EV_nDOX)							PARD6G	0.768288
EDIL3	ENSG00000164176.11	33.0399	1.6254	0.481992	3.37225	0.000745559	0.0236632	EDIL3	protein_coding	0.0453373	(X3D_SOX11_DOX5d-X3D_SOX11_nDOX)-(X3D_EV_DOX5d-X3D_EV_nDOX)							SWT1	0.76259
SNED1	ENSG00000162804.12	2018.33	1.62506	0.406898	3.99377	6.50321e-05	0.00492843	SNED1	protein_coding	0.0584591	(X3D_SOX11_DOX5d-X3D_SOX11_nDOX)-(X3D_EV_DOX5d-X3D_EV_nDOX)							ZBED3	0.759506
KIAA1211	ENSG00000109265.11	165.453	1.5762	0.362455	4.34867	1.36967e-05	0.00164517	KIAA1211	protein_coding	0.0367368	(X3D_SOX11_DOX5d-X3D_SOX11_nDOX)-(X3D_EV_DOX5d-X3D_EV_nDOX)							DNAJC22	0.752363
MAFB	ENSG00000204103.3	62.8228	1.51096	0.403302	3.74648	0.000179334	0.00968472	MAFB	protein_coding	0.0364936	(X3D_SOX11_DOX5d-X3D_SOX11_nDOX)-(X3D_EV_DOX5d-X3D_EV_nDOX)							TP53I11	0.749062
HIST2H2AC	ENSG00000184260.5	13.1106	1.5074	0.754944	1.9967	0.0458574	NA	HIST2H2AC	protein_coding	0.110694	(X3D_SOX11_DOX5d-X3D_SOX11_nDOX)-(X3D_EV_DOX5d-X3D_EV_nDOX)							EFNB3	0.740398
PROX1	ENSG00000117707.14	27.6982	1.50535	0.70406	2.13809	0.0325091	0.220908	PROX1	protein_coding	0.105113	(X3D_SOX11_DOX5d-X3D_SOX11_nDOX)-(X3D_EV_DOX5d-X3D_EV_nDOX)							ZNF627	0.736051
RHOBTB1	ENSG00000072422.15	250.649	1.49526	0.284505	5.25564	1.47507e-07	5.78102e-05	RHOBTB1	protein_coding	0.0240543	(X3D_SOX11_DOX5d-X3D_SOX11_nDOX)-(X3D_EV_DOX5d-X3D_EV_nDOX)							MST1	0.712056
GEM	ENSG00000164949.6	46.5157	1.48863	0.574712	2.59022	0.00959138	0.116121	GEM	protein_coding	0.0903538	(X3D_SOX11_DOX5d-X3D_SOX11_nDOX)-(X3D_EV_DOX5d-X3D_EV_nDOX)							STK38L	0.702654
DCX	ENSG00000077279.15	140.877	1.47963	0.330619	4.47535	7.62868e-06	0.00111012	DCX	protein_coding	0.0296688	(X3D_SOX11_DOX5d-X3D_SOX11_nDOX)-(X3D_EV_DOX5d-X3D_EV_nDOX)							KIAA0895L	0.70042
CLDN9	ENSG00000213937.3	31.9912	1.45675	0.490134	2.97214	0.0029573	0.057942	CLDN9	protein_coding	0.0477412	(X3D_SOX11_DOX5d-X3D_SOX11_nDOX)-(X3D_EV_DOX5d-X3D_EV_nDOX)							PLEKHA4	0.696864
HIST2H2BF	ENSG00000203814.6	45.9447	1.45624	0.430291	3.38432	0.00071355	0.0231389	HIST2H2BF	protein_coding	0.0416737	(X3D_SOX11_DOX5d-X3D_SOX11_nDOX)-(X3D_EV_DOX5d-X3D_EV_nDOX)							ZNF74	0.689982
EGR2	ENSG00000122877.12	67.9702	1.45344	0.557653	2.60636	0.00915104	0.112603	EGR2	protein_coding	0.0759235	(X3D_SOX11_DOX5d-X3D_SOX11_nDOX)-(X3D_EV_DOX5d-X3D_EV_nDOX)							ANO8	0.689495
HES7	ENSG00000179111.7	24.6592	1.44918	0.684692	2.11655	0.0342983	NA	HES7	protein_coding	0.106498	(X3D_SOX11_DOX5d-X3D_SOX11_nDOX)-(X3D_EV_DOX5d-X3D_EV_nDOX)							GNG4	0.686708
CCDC113	ENSG00000103021.8	108.815	1.43495	0.315631	4.54628	5.46031e-06	0.000924681	CCDC113	protein_coding	0.0244824	(X3D_SOX11_DOX5d-X3D_SOX11_nDOX)-(X3D_EV_DOX5d-X3D_EV_nDOX)							CDR2L	0.685845
RCOR2	ENSG00000167771.5	156.438	1.39906	0.375365	3.72719	0.000193624	0.0102251	RCOR2	protein_coding	0.0422166	(X3D_SOX11_DOX5d-X3D_SOX11_nDOX)-(X3D_EV_DOX5d-X3D_EV_nDOX)							PLCG1	0.684503
MDK	ENSG00000110492.14	1308.28	1.39667	0.378796	3.68713	0.000226802	0.0111638	MDK	protein_coding	0.0505247	(X3D_SOX11_DOX5d-X3D_SOX11_nDOX)-(X3D_EV_DOX5d-X3D_EV_nDOX)							H2AFY2	0.681518
MMP2	ENSG00000087245.11	1448.94	1.39292	0.455587	3.05741	0.00223258	0.0486815	MMP2	protein_coding	0.0736623	(X3D_SOX11_DOX5d-X3D_SOX11_nDOX)-(X3D_EV_DOX5d-X3D_EV_nDOX)							ATAT1	0.673443
ATF3	ENSG00000162772.15	48.4911	1.38969	0.500091	2.77887	0.00545477	0.0837885	ATF3	protein_coding	0.0655249	(X3D_SOX11_DOX5d-X3D_SOX11_nDOX)-(X3D_EV_DOX5d-X3D_EV_nDOX)							PCDHGB2	0.669081
RNF122	ENSG00000133874.1	64.04	1.38575	0.500846	2.76682	0.00566054	0.0855129	RNF122	protein_coding	0.0705159	(X3D_SOX11_DOX5d-X3D_SOX11_nDOX)-(X3D_EV_DOX5d-X3D_EV_nDOX)							ZNF250	0.668897
CALML5	ENSG00000178372.7	223.401	1.38294	0.31874	4.33878	1.43278e-05	0.00169426	CALML5	protein_coding	0.0302478	(X3D_SOX11_DOX5d-X3D_SOX11_nDOX)-(X3D_EV_DOX5d-X3D_EV_nDOX)							SMOX	0.668597
ZC4H2	ENSG00000126970.14	218.544	1.37616	0.307244	4.47905	7.49767e-06	0.00111012	ZC4H2	protein_coding	0.0282721	(X3D_SOX11_DOX5d-X3D_SOX11_nDOX)-(X3D_EV_DOX5d-X3D_EV_nDOX)							ZSCAN9	0.668177
2005-09-01	ENSG00000184702.16	343.096	1.37345	0.226172	6.07256	1.25888e-09	1.15121e-06	SEPT5	protein_coding	0.0145536	(X3D_SOX11_DOX5d-X3D_SOX11_nDOX)-(X3D_EV_DOX5d-X3D_EV_nDOX)							ARHGEF19	0.658945
NEK10	ENSG00000163491.15	32.2954	1.37344	0.639601	2.14734	0.0317664	0.218197	NEK10	protein_coding	0.102746	(X3D_SOX11_DOX5d-X3D_SOX11_nDOX)-(X3D_EV_DOX5d-X3D_EV_nDOX)							ZNF821	0.651758
SKOR1	ENSG00000188779.9	15.6328	1.37187	0.676764	2.02711	0.0426515	NA	SKOR1	protein_coding	0.0875054	(X3D_SOX11_DOX5d-X3D_SOX11_nDOX)-(X3D_EV_DOX5d-X3D_EV_nDOX)							CYTH2	0.643272
FMO6P	ENSG00000117507.4	21.4679	1.36456	0.645262	2.11473	0.0344527	NA	FMO6P	protein_coding	0.0804999	(X3D_SOX11_DOX5d-X3D_SOX11_nDOX)-(X3D_EV_DOX5d-X3D_EV_nDOX)							TMEM206	0.638531
FGF13	ENSG00000129682.12	51.0114	1.35011	0.576488	2.34195	0.0191832	0.167151	FGF13	protein_coding	0.0932639	(X3D_SOX11_DOX5d-X3D_SOX11_nDOX)-(X3D_EV_DOX5d-X3D_EV_nDOX)							TGIF2	0.624733
MAST1	ENSG00000105613.8	109.662	1.34931	0.30253	4.46009	8.19253e-06	0.0011467	MAST1	protein_coding	0.0218426	(X3D_SOX11_DOX5d-X3D_SOX11_nDOX)-(X3D_EV_DOX5d-X3D_EV_nDOX)							LRRC27	0.621892
PTN	ENSG00000105894.10	62.5213	1.34089	0.465308	2.88172	0.00395509	0.0685117	PTN	protein_coding	0.0481744	(X3D_SOX11_DOX5d-X3D_SOX11_nDOX)-(X3D_EV_DOX5d-X3D_EV_nDOX)							ARHGEF25	0.621154
PLEKHG2	ENSG00000090924.13	900.864	1.32464	0.219188	6.04339	1.50913e-09	1.25735e-06	PLEKHG2	protein_coding	0.0158421	(X3D_SOX11_DOX5d-X3D_SOX11_nDOX)-(X3D_EV_DOX5d-X3D_EV_nDOX)							FZD2	0.620526
NOV	ENSG00000136999.4	34.89	1.31446	0.471888	2.78553	0.00534409	0.0824321	NOV	protein_coding	0.0484711	(X3D_SOX11_DOX5d-X3D_SOX11_nDOX)-(X3D_EV_DOX5d-X3D_EV_nDOX)							C2orf81	0.619985
TMEM59L	ENSG00000105696.7	49.7576	1.30924	0.600735	2.1794	0.0293022	0.208583	TMEM59L	protein_coding	0.0805447	(X3D_SOX11_DOX5d-X3D_SOX11_nDOX)-(X3D_EV_DOX5d-X3D_EV_nDOX)							C9orf116	0.598905
MYH15	ENSG00000144821.8	26.972	1.30468	0.560458	2.32788	0.0199185	0.169177	MYH15	protein_coding	0.0680257	(X3D_SOX11_DOX5d-X3D_SOX11_nDOX)-(X3D_EV_DOX5d-X3D_EV_nDOX)							ZNF358	0.598557
LRFN1	ENSG00000128011.4	83.9985	1.29815	0.35363	3.67094	0.00024166	0.0115904	LRFN1	protein_coding	0.0302286	(X3D_SOX11_DOX5d-X3D_SOX11_nDOX)-(X3D_EV_DOX5d-X3D_EV_nDOX)							SEMA6C	0.598502
CCDC40	ENSG00000141519.13	271.081	1.29464	0.275071	4.70658	2.51908e-06	0.000531604	CCDC40	protein_coding	0.0225604	(X3D_SOX11_DOX5d-X3D_SOX11_nDOX)-(X3D_EV_DOX5d-X3D_EV_nDOX)							LIPG	-0.586905
FHAD1	ENSG00000142621.18	30.4508	1.28877	0.476479	2.70479	0.0068348	0.0951018	FHAD1	protein_coding	0.0456072	(X3D_SOX11_DOX5d-X3D_SOX11_nDOX)-(X3D_EV_DOX5d-X3D_EV_nDOX)							COMTD1	-0.587379
ABCG1	ENSG00000160179.17	125.174	1.28855	0.406075	3.17317	0.00150784	0.0371998	ABCG1	protein_coding	0.0491778	(X3D_SOX11_DOX5d-X3D_SOX11_nDOX)-(X3D_EV_DOX5d-X3D_EV_nDOX)							FAM3D	-0.64082
CTXN1	ENSG00000178531.5	405.445	1.27989	0.265232	4.82554	1.39624e-06	0.000336003	CTXN1	protein_coding	0.0219671	(X3D_SOX11_DOX5d-X3D_SOX11_nDOX)-(X3D_EV_DOX5d-X3D_EV_nDOX)							SH2D4A	-0.644981
PGM2L1	ENSG00000165434.7	62.8523	1.27547	0.453515	2.81242	0.00491708	0.078886	PGM2L1	protein_coding	0.0535148	(X3D_SOX11_DOX5d-X3D_SOX11_nDOX)-(X3D_EV_DOX5d-X3D_EV_nDOX)							KLHDC7A	-0.679644
TMEM98	ENSG00000006042.10	208.678	1.27471	0.288374	4.42034	9.85464e-06	0.00133838	TMEM98	protein_coding	0.0237953	(X3D_SOX11_DOX5d-X3D_SOX11_nDOX)-(X3D_EV_DOX5d-X3D_EV_nDOX)							IVL	-0.680956
HOXC9	ENSG00000180806.4	121.058	1.27437	0.256407	4.97011	6.69157e-07	0.000187323	HOXC9	protein_coding	0.0139058	(X3D_SOX11_DOX5d-X3D_SOX11_nDOX)-(X3D_EV_DOX5d-X3D_EV_nDOX)							C10orf54	-0.685919
FAM227A	ENSG00000184949.14	310.543	1.27244	0.276444	4.6029	4.16649e-06	0.000751997	FAM227A	protein_coding	0.0234048	(X3D_SOX11_DOX5d-X3D_SOX11_nDOX)-(X3D_EV_DOX5d-X3D_EV_nDOX)							SPRR1A	-0.700907
ABHD16A	ENSG00000204427.10	31.5556	1.25647	0.518332	2.42406	0.0153479	0.148573	ABHD16A	protein_coding	0.0625397	(X3D_SOX11_DOX5d-X3D_SOX11_nDOX)-(X3D_EV_DOX5d-X3D_EV_nDOX)							BAIAP2L2	-0.710995
SLC26A10	ENSG00000135502.15	25.2273	1.2554	0.620283	2.02392	0.0429784	NA	SLC26A10	protein_coding	0.0891994	(X3D_SOX11_DOX5d-X3D_SOX11_nDOX)-(X3D_EV_DOX5d-X3D_EV_nDOX)							GPRC5A	-0.714174
FBN3	ENSG00000142449.11	119.364	1.25403	0.352175	3.56083	0.00036969	0.0150924	FBN3	protein_coding	0.033992	(X3D_SOX11_DOX5d-X3D_SOX11_nDOX)-(X3D_EV_DOX5d-X3D_EV_nDOX)							RAB26	-0.723889
NR4A2	ENSG00000153234.12	405.186	1.24908	0.248255	5.03145	4.86784e-07	0.000152734	NR4A2	protein_coding	0.0190427	(X3D_SOX11_DOX5d-X3D_SOX11_nDOX)-(X3D_EV_DOX5d-X3D_EV_nDOX)							ADAM12	-0.728489
KIF3C	ENSG00000084731.12	408.52	1.24461	0.262657	4.73854	2.1526e-06	0.000468686	KIF3C	protein_coding	0.021772	(X3D_SOX11_DOX5d-X3D_SOX11_nDOX)-(X3D_EV_DOX5d-X3D_EV_nDOX)							FGFBP1	-0.747921
GTF2H2	ENSG00000145736.13	29.3115	1.24339	0.483649	2.57085	0.010145	0.118939	GTF2H2	protein_coding	0.0455895	(X3D_SOX11_DOX5d-X3D_SOX11_nDOX)-(X3D_EV_DOX5d-X3D_EV_nDOX)							EML2	-0.755244
RDH5	ENSG00000135437.8	24.5231	1.24034	0.527234	2.35254	0.0186458	NA	RDH5	protein_coding	0.0536403	(X3D_SOX11_DOX5d-X3D_SOX11_nDOX)-(X3D_EV_DOX5d-X3D_EV_nDOX)							HSD17B8	-0.756216
CXCR4	ENSG00000121966.6	40.1512	1.23932	0.4988	2.48461	0.0129695	0.136219	CXCR4	protein_coding	0.059783	(X3D_SOX11_DOX5d-X3D_SOX11_nDOX)-(X3D_EV_DOX5d-X3D_EV_nDOX)							S100A14	-0.773733
RP11-11N7.5	ENSG00000277877.3	22.0869	1.23078	0.575007	2.14046	0.0323179	NA	RP11-11N7.5	protein_coding	0.0701141	(X3D_SOX11_DOX5d-X3D_SOX11_nDOX)-(X3D_EV_DOX5d-X3D_EV_nDOX)							FUT3	-0.782151
EDN1	ENSG00000078401.6	46.3203	1.22724	0.456742	2.68695	0.00721077	0.097834	EDN1	protein_coding	0.0479199	(X3D_SOX11_DOX5d-X3D_SOX11_nDOX)-(X3D_EV_DOX5d-X3D_EV_nDOX)							AGFG2	-0.782904
PDZD4	ENSG00000067840.11	59.9895	1.21937	0.410321	2.97175	0.0029611	0.057942	PDZD4	protein_coding	0.0409484	(X3D_SOX11_DOX5d-X3D_SOX11_nDOX)-(X3D_EV_DOX5d-X3D_EV_nDOX)							NCEH1	-0.802661
CENPV	ENSG00000166582.8	166.448	1.21847	0.272526	4.47105	7.78379e-06	0.00111012	CENPV	protein_coding	0.0194655	(X3D_SOX11_DOX5d-X3D_SOX11_nDOX)-(X3D_EV_DOX5d-X3D_EV_nDOX)							ALS2CL	-0.838626
CRISPLD2	ENSG00000103196.10	156.611	1.21566	0.319937	3.79969	0.000144875	0.0088322	CRISPLD2	protein_coding	0.0273691	(X3D_SOX11_DOX5d-X3D_SOX11_nDOX)-(X3D_EV_DOX5d-X3D_EV_nDOX)							TAP2	-0.845359
ARNT2	ENSG00000172379.17	871.996	1.21417	0.230721	5.26248	1.42128e-07	5.73405e-05	ARNT2	protein_coding	0.0177403	(X3D_SOX11_DOX5d-X3D_SOX11_nDOX)-(X3D_EV_DOX5d-X3D_EV_nDOX)							RHOF	-0.921973
CSPG5	ENSG00000114646.8	29.095	1.208	0.474028	2.54837	0.0108226	0.122892	CSPG5	protein_coding	0.0423375	(X3D_SOX11_DOX5d-X3D_SOX11_nDOX)-(X3D_EV_DOX5d-X3D_EV_nDOX)							INSIG1	-0.93937
LCA5L	ENSG00000157578.12	20.9813	1.18256	0.596913	1.98112	0.0475778	NA	LCA5L	protein_coding	0.0792282	(X3D_SOX11_DOX5d-X3D_SOX11_nDOX)-(X3D_EV_DOX5d-X3D_EV_nDOX)							CAPN12	-0.95824
ZBTB7C	ENSG00000184828.8	134.409	1.1771	0.357057	3.29666	0.000978407	0.0286428	ZBTB7C	protein_coding	0.0373833	(X3D_SOX11_DOX5d-X3D_SOX11_nDOX)-(X3D_EV_DOX5d-X3D_EV_nDOX)							PTGES	-0.96775
NOTCH4	ENSG00000204301.6	32.5754	1.17611	0.492477	2.38815	0.0169335	0.157224	NOTCH4	protein_coding	0.0538692	(X3D_SOX11_DOX5d-X3D_SOX11_nDOX)-(X3D_EV_DOX5d-X3D_EV_nDOX)							IFI35	-0.984195
FANK1	ENSG00000203780.9	88.6106	1.16476	0.309277	3.76607	0.000165839	0.00951805	FANK1	protein_coding	0.0216521	(X3D_SOX11_DOX5d-X3D_SOX11_nDOX)-(X3D_EV_DOX5d-X3D_EV_nDOX)							RRAS	-0.996136
CDKN1C	ENSG00000129757.11	21.6441	1.15949	0.577643	2.00728	0.0447201	NA	CDKN1C	protein_coding	0.0648481	(X3D_SOX11_DOX5d-X3D_SOX11_nDOX)-(X3D_EV_DOX5d-X3D_EV_nDOX)							PRSS23	-1.07314
COL28A1	ENSG00000215018.8	82.0407	1.15174	0.534482	2.15487	0.0311717	0.216285	COL28A1	protein_coding	0.0827553	(X3D_SOX11_DOX5d-X3D_SOX11_nDOX)-(X3D_EV_DOX5d-X3D_EV_nDOX)							ALDH3B1	-1.08987
DBN1	ENSG00000113758.12	5195.62	1.13814	0.181593	6.26753	3.6681e-10	4.24125e-07	DBN1	protein_coding	0.0116399	(X3D_SOX11_DOX5d-X3D_SOX11_nDOX)-(X3D_EV_DOX5d-X3D_EV_nDOX)							RAET1E	-1.29785
PPP1R15A	ENSG00000087074.7	537.248	1.13698	0.277637	4.0952	4.21806e-05	0.00350662	PPP1R15A	protein_coding	0.0256216	(X3D_SOX11_DOX5d-X3D_SOX11_nDOX)-(X3D_EV_DOX5d-X3D_EV_nDOX)							TGM5	-1.37756
TRIM36	ENSG00000152503.8	82.0593	1.13664	0.387113	2.9362	0.0033226	0.0619241	TRIM36	protein_coding	0.0389474	(X3D_SOX11_DOX5d-X3D_SOX11_nDOX)-(X3D_EV_DOX5d-X3D_EV_nDOX)							CD14	-1.40873
DHRS2	ENSG00000100867.13	31.668	1.13268	0.513924	2.20399	0.027525	0.200298	DHRS2	protein_coding	0.051324	(X3D_SOX11_DOX5d-X3D_SOX11_nDOX)-(X3D_EV_DOX5d-X3D_EV_nDOX)							PLCG2	-1.40938
AQP1	ENSG00000240583.9	31.6418	1.13057	0.550445	2.05393	0.0399827	0.248695	AQP1	protein_coding	0.0722949	(X3D_SOX11_DOX5d-X3D_SOX11_nDOX)-(X3D_EV_DOX5d-X3D_EV_nDOX)							TGM2	-1.47114
AOC2	ENSG00000131480.7	52.4226	1.11739	0.385979	2.89494	0.00379226	0.0671205	AOC2	protein_coding	0.0310462	(X3D_SOX11_DOX5d-X3D_SOX11_nDOX)-(X3D_EV_DOX5d-X3D_EV_nDOX)							PAPPA	-1.5828
AMY2B	ENSG00000240038.5	55.3509	1.11056	0.434232	2.55753	0.0105418	0.121552	AMY2B	protein_coding	0.0469962	(X3D_SOX11_DOX5d-X3D_SOX11_nDOX)-(X3D_EV_DOX5d-X3D_EV_nDOX)							PLA2G4F	-1.60957
GRB10	ENSG00000106070.16	558.377	1.10944	0.195318	5.68019	1.34547e-08	7.80859e-06	GRB10	protein_coding	0.0115013	(X3D_SOX11_DOX5d-X3D_SOX11_nDOX)-(X3D_EV_DOX5d-X3D_EV_nDOX)
GATSL2	ENSG00000274070.1	26.5735	1.10884	0.494769	2.24114	0.0250172	NA	GATSL2	protein_coding	0.048069	(X3D_SOX11_DOX5d-X3D_SOX11_nDOX)-(X3D_EV_DOX5d-X3D_EV_nDOX)
A2M	ENSG00000175899.13	75.8638	1.10291	0.425921	2.58946	0.00961254	0.116274	A2M	protein_coding	0.0488431	(X3D_SOX11_DOX5d-X3D_SOX11_nDOX)-(X3D_EV_DOX5d-X3D_EV_nDOX)
COL4A1	ENSG00000187498.13	1197.79	1.10131	0.223396	4.92987	8.22852e-07	0.000225741	COL4A1	protein_coding	0.0168334	(X3D_SOX11_DOX5d-X3D_SOX11_nDOX)-(X3D_EV_DOX5d-X3D_EV_nDOX)
AHRR	ENSG00000063438.15	44.4751	1.09851	0.489075	2.2461	0.0246979	0.190113	AHRR	protein_coding	0.0540354	(X3D_SOX11_DOX5d-X3D_SOX11_nDOX)-(X3D_EV_DOX5d-X3D_EV_nDOX)
KLHL31	ENSG00000124743.5	52.2082	1.09569	0.465352	2.35454	0.0185454	0.16391	KLHL31	protein_coding	0.0562625	(X3D_SOX11_DOX5d-X3D_SOX11_nDOX)-(X3D_EV_DOX5d-X3D_EV_nDOX)
SLIT2	ENSG00000145147.18	216.752	1.09491	0.266256	4.11227	3.91793e-05	0.00335889	SLIT2	protein_coding	0.01982	(X3D_SOX11_DOX5d-X3D_SOX11_nDOX)-(X3D_EV_DOX5d-X3D_EV_nDOX)
SOCS2	ENSG00000120833.12	121.207	1.09199	0.281663	3.87692	0.000105786	0.00714814	SOCS2	protein_coding	0.019076	(X3D_SOX11_DOX5d-X3D_SOX11_nDOX)-(X3D_EV_DOX5d-X3D_EV_nDOX)
RTN4RL1	ENSG00000185924.6	86.1032	1.09165	0.445764	2.44894	0.0143279	0.143208	RTN4RL1	protein_coding	0.0574296	(X3D_SOX11_DOX5d-X3D_SOX11_nDOX)-(X3D_EV_DOX5d-X3D_EV_nDOX)
GPR3	ENSG00000181773.6	32.4565	1.08746	0.451891	2.40647	0.0161075	0.151854	GPR3	protein_coding	0.0387049	(X3D_SOX11_DOX5d-X3D_SOX11_nDOX)-(X3D_EV_DOX5d-X3D_EV_nDOX)
LRRC16B	ENSG00000186648.13	27.7025	1.08458	0.513408	2.11252	0.0346418	0.228014	LRRC16B	protein_coding	0.0511561	(X3D_SOX11_DOX5d-X3D_SOX11_nDOX)-(X3D_EV_DOX5d-X3D_EV_nDOX)
TEAD2	ENSG00000074219.12	2095.06	1.06727	0.227983	4.68135	2.8499e-06	0.000572607	TEAD2	protein_coding	0.0181513	(X3D_SOX11_DOX5d-X3D_SOX11_nDOX)-(X3D_EV_DOX5d-X3D_EV_nDOX)
ADAM11	ENSG00000073670.12	40.4174	1.0672	0.418189	2.55194	0.0107124	0.122349	ADAM11	protein_coding	0.0374863	(X3D_SOX11_DOX5d-X3D_SOX11_nDOX)-(X3D_EV_DOX5d-X3D_EV_nDOX)
ZSCAN23	ENSG00000187987.8	76.4858	1.06587	0.375303	2.84002	0.00451106	0.074552	ZSCAN23	protein_coding	0.035303	(X3D_SOX11_DOX5d-X3D_SOX11_nDOX)-(X3D_EV_DOX5d-X3D_EV_nDOX)
CDH2	ENSG00000170558.7	179.491	1.06259	0.352033	3.01844	0.00254082	0.0529227	CDH2	protein_coding	0.0377716	(X3D_SOX11_DOX5d-X3D_SOX11_nDOX)-(X3D_EV_DOX5d-X3D_EV_nDOX)
NCALD	ENSG00000104490.16	307.928	1.04977	0.302658	3.46849	0.000523393	0.0188435	NCALD	protein_coding	0.0294591	(X3D_SOX11_DOX5d-X3D_SOX11_nDOX)-(X3D_EV_DOX5d-X3D_EV_nDOX)
ADAMTS1	ENSG00000154734.13	96.5235	1.04917	0.322705	3.25119	0.00114925	0.0319761	ADAMTS1	protein_coding	0.0240709	(X3D_SOX11_DOX5d-X3D_SOX11_nDOX)-(X3D_EV_DOX5d-X3D_EV_nDOX)
DDAH2	ENSG00000213722.7	543.493	1.04335	0.213677	4.88283	1.04572e-06	0.000260803	DDAH2	protein_coding	0.0142223	(X3D_SOX11_DOX5d-X3D_SOX11_nDOX)-(X3D_EV_DOX5d-X3D_EV_nDOX)
EPHB6	ENSG00000106123.10	145.081	1.04321	0.280048	3.72511	0.00019523	0.0102251	EPHB6	protein_coding	0.0195958	(X3D_SOX11_DOX5d-X3D_SOX11_nDOX)-(X3D_EV_DOX5d-X3D_EV_nDOX)
ZNF254	ENSG00000213096.8	159.765	1.04201	0.23898	4.36025	1.29912e-05	0.00162001	ZNF254	protein_coding	0.0135175	(X3D_SOX11_DOX5d-X3D_SOX11_nDOX)-(X3D_EV_DOX5d-X3D_EV_nDOX)
C1orf228	ENSG00000198520.9	29.6693	1.03904	0.528452	1.9662	0.0492758	0.277543	C1orf228	protein_coding	0.0624338	(X3D_SOX11_DOX5d-X3D_SOX11_nDOX)-(X3D_EV_DOX5d-X3D_EV_nDOX)
KIAA1683	ENSG00000130518.15	58.4815	1.03021	0.350347	2.94055	0.0032763	0.0614787	KIAA1683	protein_coding	0.0259415	(X3D_SOX11_DOX5d-X3D_SOX11_nDOX)-(X3D_EV_DOX5d-X3D_EV_nDOX)
ADAMTS4	ENSG00000158859.9	332.455	1.02543	0.272647	3.76101	0.000169226	0.00954017	ADAMTS4	protein_coding	0.0220175	(X3D_SOX11_DOX5d-X3D_SOX11_nDOX)-(X3D_EV_DOX5d-X3D_EV_nDOX)
GPT	ENSG00000167701.12	55.2042	1.0233	0.430461	2.37721	0.0174441	0.159202	GPT	protein_coding	0.0451285	(X3D_SOX11_DOX5d-X3D_SOX11_nDOX)-(X3D_EV_DOX5d-X3D_EV_nDOX)
RGL1	ENSG00000143344.14	230.985	1.02119	0.275434	3.70756	0.000209262	0.0106371	RGL1	protein_coding	0.022289	(X3D_SOX11_DOX5d-X3D_SOX11_nDOX)-(X3D_EV_DOX5d-X3D_EV_nDOX)
SHC3	ENSG00000148082.8	98.6229	1.02086	0.357299	2.85717	0.00427442	0.0721184	SHC3	protein_coding	0.0349058	(X3D_SOX11_DOX5d-X3D_SOX11_nDOX)-(X3D_EV_DOX5d-X3D_EV_nDOX)
IGSF9	ENSG00000085552.15	1583.84	1.0086	0.167291	6.02898	1.64995e-09	1.25735e-06	IGSF9	protein_coding	0.00934978	(X3D_SOX11_DOX5d-X3D_SOX11_nDOX)-(X3D_EV_DOX5d-X3D_EV_nDOX)
ARHGAP4	ENSG00000089820.14	98.0674	1.00498	0.350935	2.86372	0.004187	0.0712272	ARHGAP4	protein_coding	0.0317998	(X3D_SOX11_DOX5d-X3D_SOX11_nDOX)-(X3D_EV_DOX5d-X3D_EV_nDOX)
KIAA1549L	ENSG00000110427.13	111.271	1.00274	0.279556	3.5869	0.000334638	0.0141291	KIAA1549L	protein_coding	0.0161828	(X3D_SOX11_DOX5d-X3D_SOX11_nDOX)-(X3D_EV_DOX5d-X3D_EV_nDOX)
SMARCD3	ENSG00000082014.15	390.301	0.996714	0.226716	4.3963	1.1011e-05	0.00141897	SMARCD3	protein_coding	0.0155161	(X3D_SOX11_DOX5d-X3D_SOX11_nDOX)-(X3D_EV_DOX5d-X3D_EV_nDOX)
WNT2B	ENSG00000134245.16	54.0334	0.986108	0.4051	2.43424	0.0149233	0.145904	WNT2B	protein_coding	0.0390767	(X3D_SOX11_DOX5d-X3D_SOX11_nDOX)-(X3D_EV_DOX5d-X3D_EV_nDOX)
CBX2	ENSG00000173894.9	1787.28	0.979738	0.190685	5.13799	2.77691e-07	9.71055e-05	CBX2	protein_coding	0.0124188	(X3D_SOX11_DOX5d-X3D_SOX11_nDOX)-(X3D_EV_DOX5d-X3D_EV_nDOX)
STX19	ENSG00000178750.2	34.5959	0.979723	0.473401	2.06954	0.0384952	0.244225	STX19	protein_coding	0.0489323	(X3D_SOX11_DOX5d-X3D_SOX11_nDOX)-(X3D_EV_DOX5d-X3D_EV_nDOX)
FAM117B	ENSG00000138439.11	298.807	0.97654	0.240981	4.05235	5.07065e-05	0.00406749	FAM117B	protein_coding	0.0170475	(X3D_SOX11_DOX5d-X3D_SOX11_nDOX)-(X3D_EV_DOX5d-X3D_EV_nDOX)
CMTM3	ENSG00000140931.18	280.198	0.97637	0.260361	3.75006	0.000176793	0.00962327	CMTM3	protein_coding	0.0200516	(X3D_SOX11_DOX5d-X3D_SOX11_nDOX)-(X3D_EV_DOX5d-X3D_EV_nDOX)
TSNAXIP1	ENSG00000102904.13	75.4631	0.973532	0.379331	2.56644	0.0102748	0.119643	TSNAXIP1	protein_coding	0.0365493	(X3D_SOX11_DOX5d-X3D_SOX11_nDOX)-(X3D_EV_DOX5d-X3D_EV_nDOX)
MMP15	ENSG00000102996.4	877.83	0.971695	0.203329	4.77892	1.76237e-06	0.000402906	MMP15	protein_coding	0.0133965	(X3D_SOX11_DOX5d-X3D_SOX11_nDOX)-(X3D_EV_DOX5d-X3D_EV_nDOX)
D4S234E	ENSG00000168824.13	96.8673	0.971533	0.30825	3.15177	0.00162286	0.0391914	D4S234E	protein_coding	0.0217387	(X3D_SOX11_DOX5d-X3D_SOX11_nDOX)-(X3D_EV_DOX5d-X3D_EV_nDOX)
BCL2	ENSG00000171791.11	114.264	0.964652	0.354982	2.71747	0.00657837	0.0928086	BCL2	protein_coding	0.0343719	(X3D_SOX11_DOX5d-X3D_SOX11_nDOX)-(X3D_EV_DOX5d-X3D_EV_nDOX)
AARD	ENSG00000205002.3	218.092	0.963736	0.309294	3.11592	0.00183371	0.0424056	AARD	protein_coding	0.0295753	(X3D_SOX11_DOX5d-X3D_SOX11_nDOX)-(X3D_EV_DOX5d-X3D_EV_nDOX)
ZFP37	ENSG00000136866.12	69.0768	0.962245	0.361925	2.65868	0.00784469	0.103071	ZFP37	protein_coding	0.0311514	(X3D_SOX11_DOX5d-X3D_SOX11_nDOX)-(X3D_EV_DOX5d-X3D_EV_nDOX)
LGALS9	ENSG00000168961.15	275.853	0.949583	0.311055	3.05278	0.00226732	0.0491325	LGALS9	protein_coding	0.0301788	(X3D_SOX11_DOX5d-X3D_SOX11_nDOX)-(X3D_EV_DOX5d-X3D_EV_nDOX)
HEY1	ENSG00000164683.15	56.0333	0.948925	0.405447	2.34044	0.0192608	0.16729	HEY1	protein_coding	0.0353949	(X3D_SOX11_DOX5d-X3D_SOX11_nDOX)-(X3D_EV_DOX5d-X3D_EV_nDOX)
CACNB3	ENSG00000167535.6	802.596	0.945987	0.209332	4.51909	6.21073e-06	0.000979225	CACNB3	protein_coding	0.0143721	(X3D_SOX11_DOX5d-X3D_SOX11_nDOX)-(X3D_EV_DOX5d-X3D_EV_nDOX)
TENM4	ENSG00000149256.13	58.9953	0.944701	0.369762	2.55489	0.0106221	0.122002	TENM4	protein_coding	0.030263	(X3D_SOX11_DOX5d-X3D_SOX11_nDOX)-(X3D_EV_DOX5d-X3D_EV_nDOX)
ZSCAN2	ENSG00000176371.12	282.519	0.937156	0.239868	3.90696	9.34647e-05	0.00638903	ZSCAN2	protein_coding	0.016492	(X3D_SOX11_DOX5d-X3D_SOX11_nDOX)-(X3D_EV_DOX5d-X3D_EV_nDOX)
GATS	ENSG00000239521.6	222.554	0.932982	0.288876	3.2297	0.00123921	0.0334405	GATS	protein_coding	0.0247489	(X3D_SOX11_DOX5d-X3D_SOX11_nDOX)-(X3D_EV_DOX5d-X3D_EV_nDOX)
DLL1	ENSG00000198719.8	165.46	0.925926	0.24172	3.83057	0.000127848	0.00808151	DLL1	protein_coding	0.0142778	(X3D_SOX11_DOX5d-X3D_SOX11_nDOX)-(X3D_EV_DOX5d-X3D_EV_nDOX)
TMEM86A	ENSG00000151117.7	117.031	0.92306	0.332525	2.77591	0.00550468	0.0840168	TMEM86A	protein_coding	0.0298907	(X3D_SOX11_DOX5d-X3D_SOX11_nDOX)-(X3D_EV_DOX5d-X3D_EV_nDOX)
BDH2	ENSG00000164039.13	427.732	0.920545	0.245066	3.75632	0.000172429	0.00954017	BDH2	protein_coding	0.0188723	(X3D_SOX11_DOX5d-X3D_SOX11_nDOX)-(X3D_EV_DOX5d-X3D_EV_nDOX)
SBSN	ENSG00000189001.9	279.087	0.918612	0.451722	2.03358	0.0419938	0.256127	SBSN	protein_coding	0.0683302	(X3D_SOX11_DOX5d-X3D_SOX11_nDOX)-(X3D_EV_DOX5d-X3D_EV_nDOX)
SPOCK1	ENSG00000152377.11	241.565	0.914657	0.351842	2.59962	0.00933261	0.113893	SPOCK1	protein_coding	0.037963	(X3D_SOX11_DOX5d-X3D_SOX11_nDOX)-(X3D_EV_DOX5d-X3D_EV_nDOX)
DDX47	ENSG00000213782.6	40.599	0.913179	0.445484	2.04986	0.0403784	0.25028	DDX47	protein_coding	0.0464078	(X3D_SOX11_DOX5d-X3D_SOX11_nDOX)-(X3D_EV_DOX5d-X3D_EV_nDOX)
MAP3K12	ENSG00000139625.11	608.278	0.911129	0.22914	3.9763	6.99971e-05	0.00521821	MAP3K12	protein_coding	0.0169117	(X3D_SOX11_DOX5d-X3D_SOX11_nDOX)-(X3D_EV_DOX5d-X3D_EV_nDOX)
THBS2	ENSG00000186340.13	191.172	0.908437	0.269821	3.36681	0.000760429	0.0238821	THBS2	protein_coding	0.02025	(X3D_SOX11_DOX5d-X3D_SOX11_nDOX)-(X3D_EV_DOX5d-X3D_EV_nDOX)
FKBP7	ENSG00000079150.16	134.283	0.904379	0.274772	3.29139	0.000996952	0.0290961	FKBP7	protein_coding	0.018457	(X3D_SOX11_DOX5d-X3D_SOX11_nDOX)-(X3D_EV_DOX5d-X3D_EV_nDOX)
CYP2E1	ENSG00000130649.8	93.2017	0.90343	0.385288	2.34482	0.0190364	0.166425	CYP2E1	protein_coding	0.0409588	(X3D_SOX11_DOX5d-X3D_SOX11_nDOX)-(X3D_EV_DOX5d-X3D_EV_nDOX)
QRICH2	ENSG00000129646.12	181.029	0.901194	0.326729	2.75824	0.00581143	0.0868359	QRICH2	protein_coding	0.0318454	(X3D_SOX11_DOX5d-X3D_SOX11_nDOX)-(X3D_EV_DOX5d-X3D_EV_nDOX)
TMPRSS2	ENSG00000184012.10	55.8013	0.898701	0.362211	2.48115	0.0130959	0.13665	TMPRSS2	protein_coding	0.0275513	(X3D_SOX11_DOX5d-X3D_SOX11_nDOX)-(X3D_EV_DOX5d-X3D_EV_nDOX)
RNF144A	ENSG00000151692.13	343.558	0.890875	0.216894	4.10741	4.00114e-05	0.00340892	RNF144A	protein_coding	0.0136654	(X3D_SOX11_DOX5d-X3D_SOX11_nDOX)-(X3D_EV_DOX5d-X3D_EV_nDOX)
MICAL1	ENSG00000135596.16	1320.28	0.882022	0.18881	4.67147	2.99055e-06	0.000579257	MICAL1	protein_coding	0.0119167	(X3D_SOX11_DOX5d-X3D_SOX11_nDOX)-(X3D_EV_DOX5d-X3D_EV_nDOX)
FBXO15	ENSG00000141665.10	63.8705	0.881362	0.346626	2.54269	0.0110003	0.124703	FBXO15	protein_coding	0.024893	(X3D_SOX11_DOX5d-X3D_SOX11_nDOX)-(X3D_EV_DOX5d-X3D_EV_nDOX)
TET1	ENSG00000138336.8	92.0312	0.880989	0.299955	2.93707	0.00331333	0.0619195	TET1	protein_coding	0.0202989	(X3D_SOX11_DOX5d-X3D_SOX11_nDOX)-(X3D_EV_DOX5d-X3D_EV_nDOX)
PCDHB2	ENSG00000112852.6	1002.38	0.879983	0.21304	4.1306	3.61819e-05	0.00327763	PCDHB2	protein_coding	0.0150817	(X3D_SOX11_DOX5d-X3D_SOX11_nDOX)-(X3D_EV_DOX5d-X3D_EV_nDOX)
VASH2	ENSG00000143494.14	114.248	0.878801	0.310746	2.82803	0.0046835	0.0766897	VASH2	protein_coding	0.0255197	(X3D_SOX11_DOX5d-X3D_SOX11_nDOX)-(X3D_EV_DOX5d-X3D_EV_nDOX)
PCDHGB1	ENSG00000254221.2	291.427	0.874222	0.268502	3.25592	0.00113024	0.0315802	PCDHGB1	protein_coding	0.0216739	(X3D_SOX11_DOX5d-X3D_SOX11_nDOX)-(X3D_EV_DOX5d-X3D_EV_nDOX)
ZSCAN5A	ENSG00000131848.8	104.273	0.871282	0.283422	3.07415	0.00211104	0.0467804	ZSCAN5A	protein_coding	0.0186917	(X3D_SOX11_DOX5d-X3D_SOX11_nDOX)-(X3D_EV_DOX5d-X3D_EV_nDOX)
AMIGO1	ENSG00000181754.6	91.3001	0.867997	0.319398	2.71761	0.00657561	0.0928086	AMIGO1	protein_coding	0.0250614	(X3D_SOX11_DOX5d-X3D_SOX11_nDOX)-(X3D_EV_DOX5d-X3D_EV_nDOX)
KLF12	ENSG00000118922.15	359.621	0.86711	0.193062	4.49135	7.07718e-06	0.00106991	KLF12	protein_coding	0.0103622	(X3D_SOX11_DOX5d-X3D_SOX11_nDOX)-(X3D_EV_DOX5d-X3D_EV_nDOX)
ZNF708	ENSG00000182141.8	125.906	0.863125	0.290908	2.96701	0.00300714	0.0587592	ZNF708	protein_coding	0.0211314	(X3D_SOX11_DOX5d-X3D_SOX11_nDOX)-(X3D_EV_DOX5d-X3D_EV_nDOX)
MEX3D	ENSG00000181588.16	427.853	0.86119	0.228798	3.76398	0.00016723	0.00954017	MEX3D	protein_coding	0.0158957	(X3D_SOX11_DOX5d-X3D_SOX11_nDOX)-(X3D_EV_DOX5d-X3D_EV_nDOX)
SLC13A3	ENSG00000158296.12	101.875	0.861133	0.346793	2.48313	0.0130232	0.136366	SLC13A3	protein_coding	0.0323614	(X3D_SOX11_DOX5d-X3D_SOX11_nDOX)-(X3D_EV_DOX5d-X3D_EV_nDOX)
SOCS3	ENSG00000184557.4	240.168	0.858694	0.247242	3.47309	0.000514495	0.0186977	SOCS3	protein_coding	0.017375	(X3D_SOX11_DOX5d-X3D_SOX11_nDOX)-(X3D_EV_DOX5d-X3D_EV_nDOX)
ZNF789	ENSG00000198556.12	271.968	0.856127	0.201194	4.25522	2.08844e-05	0.00224309	ZNF789	protein_coding	0.0106636	(X3D_SOX11_DOX5d-X3D_SOX11_nDOX)-(X3D_EV_DOX5d-X3D_EV_nDOX)
ZFHX2	ENSG00000136367.13	189.741	0.853284	0.272111	3.1358	0.00171388	0.0406033	ZFHX2	protein_coding	0.0199363	(X3D_SOX11_DOX5d-X3D_SOX11_nDOX)-(X3D_EV_DOX5d-X3D_EV_nDOX)
POLR2J3	ENSG00000168255.17	48.9097	0.853235	0.377379	2.26095	0.0237624	0.186076	POLR2J3	protein_coding	0.0300015	(X3D_SOX11_DOX5d-X3D_SOX11_nDOX)-(X3D_EV_DOX5d-X3D_EV_nDOX)
ZNF10	ENSG00000256223.4	159.651	0.852868	0.247896	3.44043	0.000580787	0.0203378	ZNF10	protein_coding	0.0153249	(X3D_SOX11_DOX5d-X3D_SOX11_nDOX)-(X3D_EV_DOX5d-X3D_EV_nDOX)
KLHL7	ENSG00000122550.16	546.341	0.851002	0.205747	4.13615	3.53178e-05	0.00325137	KLHL7	protein_coding	0.0131964	(X3D_SOX11_DOX5d-X3D_SOX11_nDOX)-(X3D_EV_DOX5d-X3D_EV_nDOX)
CCNJ	ENSG00000107443.14	415.999	0.850015	0.18134	4.6874	2.76702e-06	0.000566495	CCNJ	protein_coding	0.00915283	(X3D_SOX11_DOX5d-X3D_SOX11_nDOX)-(X3D_EV_DOX5d-X3D_EV_nDOX)
EVL	ENSG00000196405.11	1538.13	0.844458	0.191437	4.41115	1.02825e-05	0.00135542	EVL	protein_coding	0.0124488	(X3D_SOX11_DOX5d-X3D_SOX11_nDOX)-(X3D_EV_DOX5d-X3D_EV_nDOX)
HSD11B2	ENSG00000176387.6	103.407	0.843287	0.296914	2.84017	0.00450893	0.074552	HSD11B2	protein_coding	0.0215467	(X3D_SOX11_DOX5d-X3D_SOX11_nDOX)-(X3D_EV_DOX5d-X3D_EV_nDOX)
DNAH7	ENSG00000118997.12	51.4969	0.843271	0.373419	2.25824	0.0239305	0.186614	DNAH7	protein_coding	0.0298779	(X3D_SOX11_DOX5d-X3D_SOX11_nDOX)-(X3D_EV_DOX5d-X3D_EV_nDOX)
B4GALNT4	ENSG00000182272.10	1612.13	0.843014	0.181675	4.64024	3.48008e-06	0.000653921	B4GALNT4	protein_coding	0.0111299	(X3D_SOX11_DOX5d-X3D_SOX11_nDOX)-(X3D_EV_DOX5d-X3D_EV_nDOX)
CDH24	ENSG00000139880.18	234.976	0.842316	0.247943	3.39722	0.000680748	0.0225551	CDH24	protein_coding	0.0172813	(X3D_SOX11_DOX5d-X3D_SOX11_nDOX)-(X3D_EV_DOX5d-X3D_EV_nDOX)
USP49	ENSG00000164663.12	237.533	0.841969	0.257782	3.2662	0.00109001	0.0308917	USP49	protein_coding	0.0192184	(X3D_SOX11_DOX5d-X3D_SOX11_nDOX)-(X3D_EV_DOX5d-X3D_EV_nDOX)
ZNF547	ENSG00000152433.13	70.5531	0.838404	0.384245	2.18195	0.0291131	0.207823	ZNF547	protein_coding	0.0367918	(X3D_SOX11_DOX5d-X3D_SOX11_nDOX)-(X3D_EV_DOX5d-X3D_EV_nDOX)
SALL2	ENSG00000165821.10	166.87	0.836098	0.31789	2.63015	0.00853466	0.109262	SALL2	protein_coding	0.0296051	(X3D_SOX11_DOX5d-X3D_SOX11_nDOX)-(X3D_EV_DOX5d-X3D_EV_nDOX)
AADAT	ENSG00000109576.12	294.277	0.835797	0.204636	4.08431	4.42078e-05	0.00360951	AADAT	protein_coding	0.011334	(X3D_SOX11_DOX5d-X3D_SOX11_nDOX)-(X3D_EV_DOX5d-X3D_EV_nDOX)
ZNF711	ENSG00000147180.15	405.05	0.83039	0.217134	3.82432	0.000131134	0.00821354	ZNF711	protein_coding	0.0141871	(X3D_SOX11_DOX5d-X3D_SOX11_nDOX)-(X3D_EV_DOX5d-X3D_EV_nDOX)
KLF7	ENSG00000118263.13	266.17	0.829783	0.247356	3.35461	0.000794766	0.0244435	KLF7	protein_coding	0.0175837	(X3D_SOX11_DOX5d-X3D_SOX11_nDOX)-(X3D_EV_DOX5d-X3D_EV_nDOX)
AR	ENSG00000169083.14	199.851	0.824382	0.273544	3.0137	0.0025808	0.0533144	AR	protein_coding	0.0213232	(X3D_SOX11_DOX5d-X3D_SOX11_nDOX)-(X3D_EV_DOX5d-X3D_EV_nDOX)
CADM4	ENSG00000105767.2	2440.57	0.823163	0.367656	2.23895	0.0251593	0.191895	CADM4	protein_coding	0.0482105	(X3D_SOX11_DOX5d-X3D_SOX11_nDOX)-(X3D_EV_DOX5d-X3D_EV_nDOX)
[truncated: 539 more rows]

## Sheet: 1.585 3D 5days
	baseMean	log2FoldChange	lfcSE	stat	pvalue	padj	Symbol	Gene_type	disp	contrast
[truncated: 149 more rows]

## Sheet: Common in 3D 0.585
Symbol	log2FoldChange	Symbol	log2FoldChange							GLT1D1	16.7757	SOX11
[truncated: 1,033 more rows]

[truncated: 6 more sheets: Common in all 3 datasets 0.585, Sheet11, Sheet12, 2D, 3D 2days, 3D 5days]
