# Supplementary material for: SOX11 promotes epithelial/mesenchymal hybrid state and alters tropism of invasive breast cancer cells
Source: eLife. 2020 Sep 10;9:e58374. doi: 10.7554/eLife.58374 (PMC7518891; doi:10.7554/eLife.58374)
Supplement: Supplementary file 2. [file elife-58374-supp2.xlsm]

## Sheet: 2D
Analysis Type:	PANTHER Overrepresentation Test (Released 20200407)
Annotation Version and Release Date:	GO Ontology database Released 2020-02-21
Analyzed List:	upload_1 (Homo sapiens)
Reference List:	Homo sapiens (all genes in database)
Test Type:	FISHER
Correction:	FDR
GO biological process complete	Homo sapiens - REFLIST (20851)	upload_1 (639)	upload_1 (expected)	upload_1 (over/under)	upload_1 (fold Enrichment)	upload_1 (raw P-value)	upload_1 (FDR)
sequestering of actin monomers (GO:0042989)	11	6	0.34	+	17.8	6.31e-06	0.00205
vascular endothelial growth factor signaling pathway (GO:0038084)	22	6	0.67	+	8.9	0.000145	0.0218
phospholipid catabolic process (GO:0009395)	34	8	1.04	+	7.68	2.82e-05	0.00591
regulation of macrophage chemotaxis (GO:0010758)	27	6	0.83	+	7.25	0.000377	0.0469
epidermal growth factor receptor signaling pathway (GO:0007173)	49	8	1.5	+	5.33	0.000267	0.0352
negative regulation of protein polymerization (GO:0032272)	72	11	2.21	+	4.99	3.41e-05	0.00705
ERBB signaling pathway (GO:0038127)	69	10	2.11	+	4.73	0.000114	0.0184
actin filament bundle assembly (GO:0051017)	64	9	1.96	+	4.59	0.000306	0.0392
actin filament bundle organization (GO:0061572)	67	9	2.05	+	4.38	0.000415	0.0496
positive regulation of endothelial cell migration (GO:0010595)	101	12	3.1	+	3.88	0.000138	0.0215
positive regulation of epithelial cell migration (GO:0010634)	144	16	4.41	+	3.63	2.39e-05	0.00543
negative regulation of neuron apoptotic process (GO:0043524)	150	16	4.6	+	3.48	3.76e-05	0.00748
positive regulation of chemotaxis (GO:0050921)	141	15	4.32	+	3.47	6.71e-05	0.0123
positive regulation of epithelial cell proliferation (GO:0050679)	195	20	5.98	+	3.35	7.16e-06	0.00228
positive regulation of protein localization to membrane (GO:1905477)	127	13	3.89	+	3.34	0.000285	0.0369
regulation of chemotaxis (GO:0050920)	218	22	6.68	+	3.29	3.21e-06	0.00122
regulation of neuron apoptotic process (GO:0043523)	214	20	6.56	+	3.05	2.49e-05	0.0055
regulation of actin filament polymerization (GO:0030833)	175	16	5.36	+	2.98	0.000198	0.0272
regulation of peptidyl-tyrosine phosphorylation (GO:0050730)	255	23	7.81	+	2.94	1.07e-05	0.00309
regulation of protein polymerization (GO:0032271)	234	21	7.17	+	2.93	2.74e-05	0.00581
regulation of epithelial cell migration (GO:0010632)	223	20	6.83	+	2.93	4.26e-05	0.00817
regulation of actin polymerization or depolymerization (GO:0008064)	191	17	5.85	+	2.9	0.000171	0.0242
positive regulation of peptidyl-tyrosine phosphorylation (GO:0050731)	192	17	5.88	+	2.89	0.000181	0.0255
regulation of actin filament length (GO:0030832)	192	17	5.88	+	2.89	0.000181	0.0252
regulation of protein localization to membrane (GO:1905475)	194	17	5.95	+	2.86	0.000202	0.0275
regulation of epithelial cell proliferation (GO:0050678)	338	29	10.36	+	2.8	1.97e-06	0.000848
actin filament organization (GO:0007015)	250	21	7.66	+	2.74	6.65e-05	0.0123
regulation of actin filament organization (GO:0110053)	278	23	8.52	+	2.7	3.78e-05	0.00743
positive regulation of cell migration (GO:0030335)	519	41	15.91	+	2.58	1.59e-07	0.00011
regulation of actin cytoskeleton organization (GO:0032956)	361	28	11.06	+	2.53	2.41e-05	0.0054
positive regulation of cell motility (GO:2000147)	544	41	16.67	+	2.46	4.09e-07	0.00025
positive regulation of cellular component movement (GO:0051272)	560	42	17.16	+	2.45	5.16e-07	0.000283
regulation of cellular component size (GO:0032535)	388	29	11.89	+	2.44	2.59e-05	0.00557
regulation of actin filament-based process (GO:0032970)	404	30	12.38	+	2.42	2.04e-05	0.00499
regulation of protein-containing complex assembly (GO:0043254)	452	33	13.85	+	2.38	1.6e-05	0.00438
regulation of supramolecular fiber organization (GO:1902903)	374	27	11.46	+	2.36	8.02e-05	0.0139
regulation of cell migration (GO:0030334)	876	63	26.85	+	2.35	1.59e-09	2.11e-06
transmembrane receptor protein tyrosine kinase signaling pathway (GO:0007169)	517	37	15.84	+	2.34	5.26e-06	0.00174
regulation of cell motility (GO:2000145)	939	67	28.78	+	2.33	7.64e-10	1.35e-06
positive regulation of locomotion (GO:0040017)	575	41	17.62	+	2.33	1.61e-06	0.000731
regulation of cellular component movement (GO:0051270)	1023	71	31.35	+	2.26	6.54e-10	1.3e-06
regulation of anatomical structure size (GO:0090066)	520	36	15.94	+	2.26	1.89e-05	0.00476
regulation of apoptotic signaling pathway (GO:2001233)	406	28	12.44	+	2.25	0.000142	0.0215
negative regulation of cell differentiation (GO:0045596)	714	49	21.88	+	2.24	5.71e-07	0.000303
regulation of locomotion (GO:0040012)	1010	69	30.95	+	2.23	1.93e-09	2.36e-06
MAPK cascade (GO:0000165)	368	25	11.28	+	2.22	0.00041	0.0495
signal transduction by protein phosphorylation (GO:0023014)	393	26	12.04	+	2.16	0.000406	0.0493
regulation of hemopoiesis (GO:1903706)	461	30	14.13	+	2.12	0.000216	0.0291
actin cytoskeleton organization (GO:0030036)	513	33	15.72	+	2.1	0.000159	0.0228
chemotaxis (GO:0006935)	545	35	16.7	+	2.1	8.94e-05	0.015
taxis (GO:0042330)	547	35	16.76	+	2.09	9.29e-05	0.0154
tube morphogenesis (GO:0035239)	657	41	20.13	+	2.04	3.55e-05	0.00714
enzyme linked receptor protein signaling pathway (GO:0007167)	722	45	22.13	+	2.03	1.75e-05	0.00456
regulation of cytoskeleton organization (GO:0051493)	562	35	17.22	+	2.03	0.000191	0.0264
positive regulation of cell population proliferation (GO:0008284)	921	56	28.22	+	1.98	2.72e-06	0.00114
regulation of cell differentiation (GO:0045595)	1844	112	56.51	+	1.98	1.01e-11	8.06e-08
negative regulation of developmental process (GO:0051093)	965	58	29.57	+	1.96	2.74e-06	0.00109
tube development (GO:0035295)	857	51	26.26	+	1.94	1.38e-05	0.00393
positive regulation of cell differentiation (GO:0045597)	992	59	30.4	+	1.94	3.69e-06	0.00134
negative regulation of cellular component organization (GO:0051129)	723	43	22.16	+	1.94	7.61e-05	0.0133
response to lipid (GO:0033993)	867	51	26.57	+	1.92	2.34e-05	0.00539
regulation of cell population proliferation (GO:0042127)	1642	95	50.32	+	1.89	5.92e-09	6.28e-06
positive regulation of developmental process (GO:0051094)	1388	80	42.54	+	1.88	1.59e-07	0.000115
regulation of developmental process (GO:0050793)	2631	151	80.63	+	1.87	8.31e-14	1.32e-09
regulation of neurogenesis (GO:0050767)	838	48	25.68	+	1.87	6.71e-05	0.0121
regulation of multicellular organismal development (GO:2000026)	2066	115	63.31	+	1.82	9.26e-10	1.47e-06
regulation of nervous system development (GO:0051960)	948	52	29.05	+	1.79	0.000116	0.0184
neuron differentiation (GO:0030182)	1016	54	31.14	+	1.73	0.00014	0.0214
regulation of cell development (GO:0060284)	964	51	29.54	+	1.73	0.000282	0.0368
generation of neurons (GO:0048699)	1561	82	47.84	+	1.71	3.39e-06	0.00125
locomotion (GO:0040011)	1306	68	40.02	+	1.7	3.54e-05	0.00723
neurogenesis (GO:0022008)	1664	86	50.99	+	1.69	4.41e-06	0.00153
regulation of anatomical structure morphogenesis (GO:0022603)	1099	56	33.68	+	1.66	0.000333	0.0424
regulation of multicellular organismal process (GO:0051239)	3187	161	97.67	+	1.65	1.91e-10	5.06e-07
regulation of localization (GO:0032879)	2816	139	86.3	+	1.61	2.38e-08	2.23e-05
positive regulation of multicellular organismal process (GO:0051240)	1768	87	54.18	+	1.61	2.16e-05	0.00513
nervous system development (GO:0007399)	2383	117	73.03	+	1.6	6.25e-07	0.000321
anatomical structure morphogenesis (GO:0009653)	2174	106	66.62	+	1.59	3.15e-06	0.00122
positive regulation of signal transduction (GO:0009967)	1706	83	52.28	+	1.59	5.72e-05	0.0107
tissue development (GO:0009888)	1781	86	54.58	+	1.58	4.38e-05	0.0083
intracellular signal transduction (GO:0035556)	1701	81	52.13	+	1.55	0.000139	0.0215
movement of cell or subcellular component (GO:0006928)	1555	74	47.65	+	1.55	0.000253	0.0336
animal organ development (GO:0048513)	3215	151	98.53	+	1.53	9.64e-08	7.67e-05
system development (GO:0048731)	4444	208	136.19	+	1.53	9.19e-11	2.92e-07
negative regulation of response to stimulus (GO:0048585)	1656	77	50.75	+	1.52	0.000377	0.0465
positive regulation of cell communication (GO:0010647)	1936	90	59.33	+	1.52	0.00011	0.0179
regulation of signal transduction (GO:0009966)	3151	146	96.57	+	1.51	4.56e-07	0.000259
positive regulation of signaling (GO:0023056)	1944	90	59.58	+	1.51	0.000149	0.0222
positive regulation of response to stimulus (GO:0048584)	2453	113	75.17	+	1.5	1.75e-05	0.00449
cell surface receptor signaling pathway (GO:0007166)	2480	114	76	+	1.5	1.91e-05	0.00475
multicellular organism development (GO:0007275)	5065	231	155.22	+	1.49	5.12e-11	2.04e-07
negative regulation of cellular process (GO:0048523)	4799	218	147.07	+	1.48	3.92e-10	8.92e-07
anatomical structure development (GO:0048856)	5451	245	167.05	+	1.47	3.21e-11	1.7e-07
cellular response to organic substance (GO:0071310)	2396	107	73.43	+	1.46	9.87e-05	0.0162
regulation of cellular component organization (GO:0051128)	2518	112	77.17	+	1.45	8.23e-05	0.0139
cellular response to chemical stimulus (GO:0070887)	2956	131	90.59	+	1.45	2.09e-05	0.00503
regulation of cell communication (GO:0010646)	3633	161	111.34	+	1.45	1.15e-06	0.000556
regulation of signaling (GO:0023051)	3673	162	112.56	+	1.44	1.63e-06	0.000721
response to organic substance (GO:0010033)	3025	133	92.7	+	1.43	2.5e-05	0.00545
cell differentiation (GO:0030154)	3732	164	114.37	+	1.43	1.48e-06	0.000694
negative regulation of biological process (GO:0048519)	5388	234	165.12	+	1.42	4.12e-09	4.69e-06
regulation of response to stimulus (GO:0048583)	4329	188	132.67	+	1.42	3.48e-07	0.000222
cellular developmental process (GO:0048869)	3825	165	117.22	+	1.41	4.02e-06	0.00142
developmental process (GO:0032502)	5900	254	180.81	+	1.4	9.58e-10	1.39e-06
positive regulation of cellular process (GO:0048522)	5520	232	169.17	+	1.37	7.83e-08	6.92e-05
positive regulation of biological process (GO:0048518)	6249	261	191.51	+	1.36	9.1e-09	9.05e-06
regulation of biological quality (GO:0065008)	4112	166	126.02	+	1.32	0.000157	0.0229
multicellular organismal process (GO:0032501)	7015	281	214.98	+	1.31	1.04e-07	7.88e-05
cell communication (GO:0007154)	5595	218	171.46	+	1.27	6.72e-05	0.012
signal transduction (GO:0007165)	5134	199	157.34	+	1.26	0.000235	0.0315
signaling (GO:0023052)	5491	212	168.28	+	1.26	0.000157	0.0227
cellular response to stimulus (GO:0051716)	6783	256	207.87	+	1.23	8.11e-05	0.0139
regulation of cellular process (GO:0050794)	11077	404	339.47	+	1.19	4.49e-07	0.000265
regulation of biological process (GO:0050789)	11795	429	361.47	+	1.19	7.97e-08	6.67e-05
response to stimulus (GO:0050896)	8544	307	261.84	+	1.17	0.000382	0.0467
biological regulation (GO:0065007)	12491	446	382.8	+	1.17	3.4e-07	0.000225
biological_process (GO:0008150)	17794	584	545.32	+	1.07	7.74e-06	0.00242
cellular nitrogen compound metabolic process (GO:0034641)	3465	73	106.19	-	0.69	0.00034	0.043
heterocycle metabolic process (GO:0046483)	2998	61	91.88	-	0.66	0.000357	0.0447
cellular aromatic compound metabolic process (GO:0006725)	3045	60	93.32	-	0.64	0.000124	0.0196
nucleobase-containing compound metabolic process (GO:0006139)	2813	53	86.21	-	0.61	7.15e-05	0.0126
Unclassified (UNCLASSIFIED)	3057	55	93.68	-	0.59	7.74e-06	0.00237
nucleic acid metabolic process (GO:0090304)	2301	38	70.52	-	0.54	1.45e-05	0.00404
RNA metabolic process (GO:0016070)	1701	27	52.13	-	0.52	0.000151	0.0223
gene expression (GO:0010467)	2038	31	62.46	-	0.5	8.55e-06	0.00252
RNA processing (GO:0006396)	874	8	26.78	-	0.3	4.13e-05	0.00802
detection of stimulus (GO:0051606)	702	4	21.51	-	0.19	8.23e-06	0.00247
sensory perception of chemical stimulus (GO:0007606)	540	2	16.55	-	0.12	1.71e-05	0.00461
detection of stimulus involved in sensory perception (GO:0050906)	545	2	16.7	-	0.12	1.73e-05	0.00459
sensory perception of smell (GO:0007608)	468	1	14.34	-	0.07	2.23e-05	0.00523
detection of chemical stimulus (GO:0009593)	519	1	15.91	-	0.06	4.85e-06	0.00164
detection of chemical stimulus involved in sensory perception of smell (GO:0050911)	439	0	13.45	-	< 0.01	2.72e-06	0.00111
detection of chemical stimulus involved in sensory perception (GO:0050907)	483	0	14.8	-	< 0.01	8.71e-07	0.000433

## Sheet: 3D 2days
Analysis Type:	PANTHER Overrepresentation Test (Released 20200407)
Annotation Version and Release Date:	GO Ontology database Released 2020-02-21
Analyzed List:	upload_1 (Homo sapiens)
Reference List:	Homo sapiens (all genes in database)
Test Type:	FISHER
Correction:	FDR
GO biological process complete	Homo sapiens - REFLIST (20851)	upload_1 (1028)	upload_1 (expected)	upload_1 (over/under)	upload_1 (fold Enrichment)	upload_1 (raw P-value)	upload_1 (FDR)
negative regulation of CD4-positive, alpha-beta T cell proliferation (GO:2000562)	8	5	0.39	+	12.68	0.000213	0.0214
regulation of CD4-positive, alpha-beta T cell proliferation (GO:2000561)	11	6	0.54	+	11.06	8.39e-05	0.0102
negative regulation of alpha-beta T cell proliferation (GO:0046642)	10	5	0.49	+	10.14	0.000459	0.0388
cholesterol biosynthetic process (GO:0006695)	41	13	2.02	+	6.43	9.28e-07	0.000308
regulation of cholesterol biosynthetic process (GO:0045540)	43	13	2.12	+	6.13	1.45e-06	0.000435
regulation of sterol biosynthetic process (GO:0106118)	43	13	2.12	+	6.13	1.45e-06	0.000427
secondary alcohol biosynthetic process (GO:1902653)	44	13	2.17	+	5.99	1.8e-06	0.000511
negative regulation of CD4-positive, alpha-beta T cell activation (GO:2000515)	29	8	1.43	+	5.6	0.000264	0.0252
regulation of cholesterol metabolic process (GO:0090181)	56	15	2.76	+	5.43	8.37e-07	0.00029
sterol biosynthetic process (GO:0016126)	49	13	2.42	+	5.38	4.91e-06	0.00117
axonemal dynein complex assembly (GO:0070286)	33	8	1.63	+	4.92	0.000554	0.045
negative regulation of alpha-beta T cell activation (GO:0046636)	38	9	1.87	+	4.8	0.000293	0.0269
collagen catabolic process (GO:0030574)	43	10	2.12	+	4.72	0.000155	0.0171
cellular response to vascular endothelial growth factor stimulus (GO:0035924)	42	9	2.07	+	4.35	0.000552	0.0451
axoneme assembly (GO:0035082)	66	13	3.25	+	4	7.44e-05	0.00948
collagen metabolic process (GO:0032963)	63	12	3.11	+	3.86	0.000184	0.0194
extracellular matrix disassembly (GO:0022617)	66	12	3.25	+	3.69	0.000269	0.0251
regulation of steroid biosynthetic process (GO:0050810)	88	16	4.34	+	3.69	2.72e-05	0.00438
ERBB signaling pathway (GO:0038127)	69	12	3.4	+	3.53	0.000384	0.0334
regulation of alcohol biosynthetic process (GO:1902930)	75	13	3.7	+	3.52	0.000229	0.0228
alcohol biosynthetic process (GO:0046165)	114	18	5.62	+	3.2	4.66e-05	0.00674
cholesterol metabolic process (GO:0008203)	122	19	6.01	+	3.16	3.43e-05	0.00529
fatty acid derivative biosynthetic process (GO:1901570)	90	14	4.44	+	3.16	0.000361	0.0321
regulation of steroid metabolic process (GO:0019218)	118	18	5.82	+	3.09	6.94e-05	0.00898
regulation of neural precursor cell proliferation (GO:2000177)	92	14	4.54	+	3.09	0.00044	0.0376
steroid biosynthetic process (GO:0006694)	132	20	6.51	+	3.07	3.05e-05	0.00486
sterol metabolic process (GO:0016125)	137	20	6.75	+	2.96	4.88e-05	0.007
secondary alcohol metabolic process (GO:1902652)	134	19	6.61	+	2.88	0.000106	0.0124
developmental growth involved in morphogenesis (GO:0060560)	118	16	5.82	+	2.75	0.000561	0.0453
extracellular matrix organization (GO:0030198)	340	46	16.76	+	2.74	7.05e-09	1.12e-05
extracellular structure organization (GO:0043062)	341	46	16.81	+	2.74	7.65e-09	1.11e-05
organic hydroxy compound biosynthetic process (GO:1901617)	187	24	9.22	+	2.6	9.58e-05	0.0115
regulation of cell-substrate adhesion (GO:0010810)	212	26	10.45	+	2.49	6.86e-05	0.00895
actin filament organization (GO:0007015)	250	29	12.33	+	2.35	7.65e-05	0.00958
negative regulation of cell activation (GO:0050866)	200	23	9.86	+	2.33	0.000376	0.0331
axon guidance (GO:0007411)	264	30	13.02	+	2.3	6.97e-05	0.00894
axonogenesis (GO:0007409)	379	43	18.69	+	2.3	2.01e-06	0.000534
axon development (GO:0061564)	415	47	20.46	+	2.3	6.45e-07	0.000245
neuron projection guidance (GO:0097485)	267	30	13.16	+	2.28	8.05e-05	0.00986
steroid metabolic process (GO:0008202)	259	29	12.77	+	2.27	0.000113	0.0132
cell projection morphogenesis (GO:0048858)	500	55	24.65	+	2.23	2.09e-07	0.000123
development of primary sexual characteristics (GO:0045137)	220	24	10.85	+	2.21	0.000634	0.0492
plasma membrane bounded cell projection morphogenesis (GO:0120039)	496	54	24.45	+	2.21	3.38e-07	0.000163
neuron projection morphogenesis (GO:0048812)	492	53	24.26	+	2.18	5.55e-07	0.000216
cell morphogenesis involved in neuron differentiation (GO:0048667)	443	47	21.84	+	2.15	3.86e-06	0.000946
lipid catabolic process (GO:0016042)	294	31	14.49	+	2.14	0.000178	0.019
cell part morphogenesis (GO:0032990)	522	55	25.74	+	2.14	6.72e-07	0.000249
negative regulation of cell adhesion (GO:0007162)	277	29	13.66	+	2.12	0.000329	0.0299
cell morphogenesis (GO:0000902)	724	73	35.69	+	2.05	4.96e-08	4.15e-05
positive regulation of cell migration (GO:0030335)	519	52	25.59	+	2.03	5.03e-06	0.00116
regulation of lipid metabolic process (GO:0019216)	411	41	20.26	+	2.02	6.49e-05	0.00853
regulation of small GTPase mediated signal transduction (GO:0051056)	321	32	15.83	+	2.02	0.000496	0.0414
positive regulation of nervous system development (GO:0051962)	555	55	27.36	+	2.01	3.81e-06	0.000947
positive regulation of cellular component movement (GO:0051272)	560	55	27.61	+	1.99	6.41e-06	0.00146
sulfur compound metabolic process (GO:0006790)	367	36	18.09	+	1.99	0.000293	0.0268
blood vessel morphogenesis (GO:0048514)	408	40	20.12	+	1.99	0.000103	0.0123
cell morphogenesis involved in differentiation (GO:0000904)	563	55	27.76	+	1.98	6.75e-06	0.00147
positive regulation of cell motility (GO:2000147)	544	53	26.82	+	1.98	1.2e-05	0.00236
supramolecular fiber organization (GO:0097435)	466	45	22.97	+	1.96	5e-05	0.00704
small molecule biosynthetic process (GO:0044283)	583	56	28.74	+	1.95	9.67e-06	0.00197
positive regulation of locomotion (GO:0040017)	575	55	28.35	+	1.94	1.32e-05	0.00252
actin cytoskeleton organization (GO:0030036)	513	49	25.29	+	1.94	4.23e-05	0.00629
cellular component morphogenesis (GO:0032989)	829	79	40.87	+	1.93	1.33e-07	8.85e-05
positive regulation of cell adhesion (GO:0045785)	421	40	20.76	+	1.93	0.000201	0.021
transmembrane receptor protein tyrosine kinase signaling pathway (GO:0007169)	517	49	25.49	+	1.92	4.51e-05	0.00664
positive regulation of neuron differentiation (GO:0045666)	382	36	18.83	+	1.91	0.0006	0.0478
regulation of nervous system development (GO:0051960)	948	88	46.74	+	1.88	6.71e-08	5.08e-05
regulation of cell adhesion (GO:0030155)	703	65	34.66	+	1.88	4.94e-06	0.00116
positive regulation of neurogenesis (GO:0050769)	487	45	24.01	+	1.87	0.000157	0.0171
organic hydroxy compound metabolic process (GO:1901615)	466	43	22.97	+	1.87	0.000264	0.0255
regulation of neurogenesis (GO:0050767)	838	77	41.32	+	1.86	8.45e-07	0.000286
tube morphogenesis (GO:0035239)	657	60	32.39	+	1.85	1.41e-05	0.00268
myeloid leukocyte activation (GO:0002274)	582	53	28.69	+	1.85	5.37e-05	0.00743
regulation of neuron differentiation (GO:0045664)	670	61	33.03	+	1.85	1.59e-05	0.00291
tube development (GO:0035295)	857	78	42.25	+	1.85	7.81e-07	0.000283
leukocyte activation (GO:0045321)	917	82	45.21	+	1.81	7.85e-07	0.000278
cell activation (GO:0001775)	1064	95	52.46	+	1.81	1.02e-07	7.39e-05
neutrophil mediated immunity (GO:0002446)	493	44	24.31	+	1.81	0.000387	0.0335
neutrophil degranulation (GO:0043312)	482	43	23.76	+	1.81	0.000495	0.0414
regulation of cell migration (GO:0030334)	876	78	43.19	+	1.81	2.11e-06	0.000542
regulation of body fluid levels (GO:0050878)	495	44	24.4	+	1.8	0.000401	0.0345
actin filament-based process (GO:0030029)	586	52	28.89	+	1.8	0.000125	0.0144
neutrophil activation involved in immune response (GO:0002283)	486	43	23.96	+	1.79	0.000525	0.0433
chemotaxis (GO:0006935)	545	48	26.87	+	1.79	0.000244	0.0241
granulocyte activation (GO:0036230)	500	44	24.65	+	1.78	0.000444	0.0378
regulation of cellular component movement (GO:0051270)	1023	90	50.44	+	1.78	4.25e-07	0.000169
taxis (GO:0042330)	547	48	26.97	+	1.78	0.000255	0.0249
myeloid leukocyte mediated immunity (GO:0002444)	514	45	25.34	+	1.78	0.000505	0.0419
lipid biosynthetic process (GO:0008610)	583	51	28.74	+	1.77	0.000182	0.0193
myeloid cell activation involved in immune response (GO:0002275)	518	45	25.54	+	1.76	0.000538	0.0442
anatomical structure formation involved in morphogenesis (GO:0048646)	896	77	44.17	+	1.74	8.31e-06	0.00174
leukocyte activation involved in immune response (GO:0002366)	618	53	30.47	+	1.74	0.000265	0.0249
cell activation involved in immune response (GO:0002263)	622	53	30.67	+	1.73	0.000279	0.0259
regulation of cell motility (GO:2000145)	939	80	46.29	+	1.73	6.55e-06	0.00147
neuron projection development (GO:0031175)	681	58	33.57	+	1.73	0.000129	0.0147
biological adhesion (GO:0022610)	928	79	45.75	+	1.73	8.23e-06	0.00175
cell adhesion (GO:0007155)	922	78	45.46	+	1.72	1.11e-05	0.00221
enzyme linked receptor protein signaling pathway (GO:0007167)	722	61	35.6	+	1.71	0.000135	0.0153
regulation of cell development (GO:0060284)	964	81	47.53	+	1.7	8.7e-06	0.0018
neuron development (GO:0048666)	825	69	40.67	+	1.7	4.91e-05	0.00698
response to lipid (GO:0033993)	867	72	42.75	+	1.68	5.08e-05	0.00709
negative regulation of cell differentiation (GO:0045596)	714	59	35.2	+	1.68	0.000253	0.0249
regulation of locomotion (GO:0040012)	1010	83	49.8	+	1.67	1.83e-05	0.00327
positive regulation of developmental process (GO:0051094)	1388	114	68.43	+	1.67	3.55e-07	0.000153
neuron differentiation (GO:0030182)	1016	83	50.09	+	1.66	1.95e-05	0.00344
cytoskeleton organization (GO:0007010)	1179	96	58.13	+	1.65	4.29e-06	0.00103
head development (GO:0060322)	799	65	39.39	+	1.65	0.000201	0.021
locomotion (GO:0040011)	1306	105	64.39	+	1.63	2.48e-06	0.000626
lipid metabolic process (GO:0006629)	1195	96	58.92	+	1.63	6.93e-06	0.00149
generation of neurons (GO:0048699)	1561	125	76.96	+	1.62	2.98e-07	0.000153
regulation of multicellular organismal development (GO:2000026)	2066	165	101.86	+	1.62	2.66e-09	5.29e-06
localization of cell (GO:0051674)	1066	85	52.56	+	1.62	4.03e-05	0.00611
cell motility (GO:0048870)	1066	85	52.56	+	1.62	4.03e-05	0.00605
epithelium development (GO:0060429)	1117	89	55.07	+	1.62	2.37e-05	0.00406
plasma membrane bounded cell projection organization (GO:0120036)	1117	89	55.07	+	1.62	2.37e-05	0.00402
positive regulation of cell differentiation (GO:0045597)	992	79	48.91	+	1.62	7.82e-05	0.00972
positive regulation of cell population proliferation (GO:0008284)	921	73	45.41	+	1.61	0.000157	0.0172
exocytosis (GO:0006887)	785	62	38.7	+	1.6	0.000631	0.0493
neurogenesis (GO:0022008)	1664	131	82.04	+	1.6	3.51e-07	0.000159
positive regulation of multicellular organismal process (GO:0051240)	1768	139	87.17	+	1.59	1.59e-07	9.72e-05
cell projection organization (GO:0030030)	1162	91	57.29	+	1.59	3.37e-05	0.00525
negative regulation of multicellular organismal process (GO:0051241)	1215	95	59.9	+	1.59	2.67e-05	0.00438
regulation of cell differentiation (GO:0045595)	1844	144	90.91	+	1.58	1.47e-07	9.34e-05
secretion (GO:0046903)	1116	87	55.02	+	1.58	5.94e-05	0.00808
movement of cell or subcellular component (GO:0006928)	1555	121	76.66	+	1.58	1.84e-06	0.000513
anatomical structure morphogenesis (GO:0009653)	2174	168	107.18	+	1.57	1.98e-08	2.25e-05
central nervous system development (GO:0007417)	997	77	49.15	+	1.57	0.000207	0.0212
cell migration (GO:0016477)	949	73	46.79	+	1.56	0.000353	0.0315
regulation of multicellular organismal process (GO:0051239)	3187	245	157.13	+	1.56	3.88e-12	6.18e-08
regulation of developmental process (GO:0050793)	2631	202	129.71	+	1.56	6.61e-10	2.11e-06
secretion by cell (GO:0032940)	999	76	49.25	+	1.54	0.000367	0.0325
regulation of anatomical structure morphogenesis (GO:0022603)	1099	83	54.18	+	1.53	0.000228	0.0228
export from cell (GO:0140352)	1046	78	51.57	+	1.51	0.000631	0.0495
negative regulation of signal transduction (GO:0009968)	1278	95	63.01	+	1.51	0.000162	0.0175
regulation of cell population proliferation (GO:0042127)	1642	121	80.95	+	1.49	2.2e-05	0.00385
negative regulation of response to stimulus (GO:0048585)	1656	121	81.64	+	1.48	3.08e-05	0.00486
nervous system development (GO:0007399)	2383	174	117.49	+	1.48	3.53e-07	0.000156
tissue development (GO:0009888)	1781	130	87.81	+	1.48	1.58e-05	0.00292
negative regulation of cell communication (GO:0010648)	1423	103	70.16	+	1.47	0.000203	0.021
negative regulation of signaling (GO:0023057)	1427	103	70.35	+	1.46	0.000208	0.0213
cell development (GO:0048468)	1626	113	80.17	+	1.41	0.000384	0.0336
animal organ development (GO:0048513)	3215	219	158.51	+	1.38	1.26e-06	0.000393
regulation of localization (GO:0032879)	2816	191	138.83	+	1.38	9.84e-06	0.00198
cell differentiation (GO:0030154)	3732	251	184	+	1.36	3.3e-07	0.000164
cellular developmental process (GO:0048869)	3825	256	188.58	+	1.36	3.44e-07	0.000161
system development (GO:0048731)	4444	297	219.1	+	1.36	2.66e-08	2.82e-05
regulation of signaling (GO:0023051)	3673	245	181.09	+	1.35	1.02e-06	0.00033
regulation of cell communication (GO:0010646)	3633	242	179.11	+	1.35	1.39e-06	0.000427
multicellular organism development (GO:0007275)	5065	337	249.72	+	1.35	2.19e-09	4.98e-06
regulation of molecular function (GO:0065009)	3063	202	151.01	+	1.34	2.43e-05	0.00407
anatomical structure development (GO:0048856)	5451	354	268.75	+	1.32	9.94e-09	1.32e-05
regulation of signal transduction (GO:0009966)	3151	204	155.35	+	1.31	6.46e-05	0.00857
negative regulation of cellular process (GO:0048523)	4799	305	236.6	+	1.29	1.54e-06	0.000447
developmental process (GO:0032502)	5900	374	290.88	+	1.29	4.93e-08	4.36e-05
regulation of biological quality (GO:0065008)	4112	260	202.73	+	1.28	2.21e-05	0.00383
negative regulation of biological process (GO:0048519)	5388	336	265.64	+	1.26	1.85e-06	0.000498
multicellular organismal process (GO:0032501)	7015	426	345.85	+	1.23	4.03e-07	0.000164
positive regulation of cellular process (GO:0048522)	5520	323	272.15	+	1.19	0.000596	0.0476
regulation of cellular process (GO:0050794)	11077	606	546.12	+	1.11	0.000259	0.0251
regulation of biological process (GO:0050789)	11795	641	581.52	+	1.1	0.000265	0.0251
biological regulation (GO:0065007)	12491	676	615.83	+	1.1	0.000173	0.0186
biological_process (GO:0008150)	17794	934	877.28	+	1.06	2.5e-07	0.000142
cellular macromolecule metabolic process (GO:0044260)	5073	191	250.11	-	0.76	1.68e-05	0.00305
cellular nitrogen compound metabolic process (GO:0034641)	3465	125	170.83	-	0.73	0.00012	0.0139
cellular aromatic compound metabolic process (GO:0006725)	3045	102	150.13	-	0.68	1.47e-05	0.00275
heterocycle metabolic process (GO:0046483)	2998	98	147.81	-	0.66	6.64e-06	0.00147
cellular macromolecule biosynthetic process (GO:0034645)	1722	54	84.9	-	0.64	0.000346	0.0313
nucleobase-containing compound metabolic process (GO:0006139)	2813	88	138.69	-	0.63	1.85e-06	0.000507
Unclassified (UNCLASSIFIED)	3057	94	150.72	-	0.62	2.5e-07	0.000137
macromolecule catabolic process (GO:0009057)	1054	27	51.96	-	0.52	0.000211	0.0214
gene expression (GO:0010467)	2038	51	100.48	-	0.51	3.42e-08	3.4e-05
nucleic acid metabolic process (GO:0090304)	2301	50	113.44	-	0.44	9.6e-12	7.64e-08
proteolysis involved in cellular protein catabolic process (GO:0051603)	593	12	29.24	-	0.41	0.00059	0.0475
DNA metabolic process (GO:0006259)	750	15	36.98	-	0.41	7.96e-05	0.00982
RNA metabolic process (GO:0016070)	1701	34	83.86	-	0.41	5.65e-10	2.25e-06
cellular protein catabolic process (GO:0044257)	624	12	30.76	-	0.39	0.000264	0.0253
detection of chemical stimulus (GO:0009593)	519	9	25.59	-	0.35	0.00035	0.0315
detection of stimulus involved in sensory perception (GO:0050906)	545	9	26.87	-	0.33	0.000144	0.016
mitochondrion organization (GO:0007005)	440	7	21.69	-	0.32	0.000608	0.0482
DNA repair (GO:0006281)	515	8	25.39	-	0.32	0.000139	0.0156
cellular macromolecule catabolic process (GO:0044265)	912	14	44.96	-	0.31	1.22e-07	8.43e-05
modification-dependent protein catabolic process (GO:0019941)	534	8	26.33	-	0.3	7.64e-05	0.00965
sensory perception of chemical stimulus (GO:0007606)	540	8	26.62	-	0.3	5.5e-05	0.00754
modification-dependent macromolecule catabolic process (GO:0043632)	545	8	26.87	-	0.3	4e-05	0.00612
ubiquitin-dependent protein catabolic process (GO:0006511)	528	7	26.03	-	0.27	2.72e-05	0.00442
mRNA processing (GO:0006397)	477	6	23.52	-	0.26	4.52e-05	0.0066
peptide biosynthetic process (GO:0043043)	415	5	20.46	-	0.24	0.000103	0.0122
proteasomal protein catabolic process (GO:0010498)	345	4	17.01	-	0.24	0.00047	0.0395
mRNA metabolic process (GO:0016071)	697	7	34.36	-	0.2	3.43e-08	3.21e-05
proteasome-mediated ubiquitin-dependent protein catabolic process (GO:0043161)	322	3	15.88	-	0.19	0.00028	0.0259
detection of chemical stimulus involved in sensory perception (GO:0050907)	483	4	23.81	-	0.17	2.02e-06	0.000527
RNA processing (GO:0006396)	874	7	43.09	-	0.16	3.11e-11	1.65e-07
ribonucleoprotein complex biogenesis (GO:0022613)	426	2	21	-	0.1	3.96e-07	0.000166
sensory perception of smell (GO:0007608)	468	2	23.07	-	0.09	6.09e-08	4.85e-05
ncRNA processing (GO:0034470)	384	1	18.93	-	0.05	2.95e-07	0.000157
ncRNA metabolic process (GO:0034660)	477	1	23.52	-	0.04	4.37e-09	7.72e-06
translation (GO:0006412)	389	0	19.18	-	< 0.01	1.52e-08	1.86e-05
mRNA catabolic process (GO:0006402)	216	0	10.65	-	< 0.01	6.01e-05	0.0081
RNA catabolic process (GO:0006401)	251	0	12.37	-	< 0.01	1.3e-05	0.00252
RNA phosphodiester bond hydrolysis (GO:0090501)	163	0	8.04	-	< 0.01	0.000624	0.0492
rRNA processing (GO:0006364)	216	0	10.65	-	< 0.01	6.01e-05	0.00804
nuclear-transcribed mRNA catabolic process (GO:0000956)	197	0	9.71	-	< 0.01	0.000129	0.0147
detection of chemical stimulus involved in sensory perception of smell (GO:0050911)	439	0	21.64	-	< 0.01	8.49e-10	2.25e-06
rRNA metabolic process (GO:0016072)	228	0	11.24	-	< 0.01	2.62e-05	0.00434
ribosome biogenesis (GO:0042254)	298	0	14.69	-	< 0.01	1.16e-06	0.000369

## Sheet: 3D 5days
Analysis Type:	PANTHER Overrepresentation Test (Released 20200407)
Annotation Version and Release Date:	GO Ontology database Released 2020-02-21
Analyzed List:	upload_1 (Homo sapiens)
Reference List:	Homo sapiens (all genes in database)
Test Type:	FISHER
Correction:	FDR
GO biological process complete	Homo sapiens - REFLIST (20851)	upload_1 (816)	upload_1 (expected)	upload_1 (over/under)	upload_1 (fold Enrichment)	upload_1 (raw P-value)	upload_1 (FDR)
negative regulation of CD4-positive, alpha-beta T cell proliferation (GO:2000562)	8	5	0.31	+	15.97	7.48e-05	0.00759
positive regulation of interleukin-10 secretion (GO:2001181)	7	4	0.27	+	14.6	0.000533	0.0351
negative regulation of alpha-beta T cell proliferation (GO:0046642)	10	5	0.39	+	12.78	0.000164	0.0141
regulation of CD4-positive, alpha-beta T cell proliferation (GO:2000561)	11	5	0.43	+	11.61	0.000231	0.0181
antigen processing and presentation of peptide antigen via MHC class Ib (GO:0002428)	14	6	0.55	+	10.95	6.9e-05	0.00722
antigen processing and presentation of endogenous peptide antigen via MHC class Ib (GO:0002476)	13	5	0.51	+	9.83	0.000426	0.0301
antigen processing and presentation of endogenous peptide antigen (GO:0002483)	21	8	0.82	+	9.73	8.3e-06	0.00132
antigen processing and presentation of endogenous peptide antigen via MHC class I (GO:0019885)	21	8	0.82	+	9.73	8.3e-06	0.00131
antigen processing and presentation via MHC class Ib (GO:0002475)	21	6	0.82	+	7.3	0.000421	0.03
antigen processing and presentation of endogenous antigen (GO:0019883)	28	8	1.1	+	7.3	4.63e-05	0.00538
negative regulation of CD4-positive, alpha-beta T cell activation (GO:2000515)	29	8	1.13	+	7.05	5.72e-05	0.00628
central nervous system projection neuron axonogenesis (GO:0021952)	26	7	1.02	+	6.88	0.00019	0.0158
negative regulation of alpha-beta T cell activation (GO:0046636)	38	9	1.49	+	6.05	5.49e-05	0.00607
negative regulation of interferon-gamma production (GO:0032689)	34	8	1.33	+	6.01	0.000148	0.0132
peptide cross-linking (GO:0018149)	34	8	1.33	+	6.01	0.000148	0.0131
axonemal dynein complex assembly (GO:0070286)	33	7	1.29	+	5.42	0.000659	0.0403
positive regulation of vascular smooth muscle cell proliferation (GO:1904707)	34	7	1.33	+	5.26	0.000769	0.0453
cholesterol biosynthetic process (GO:0006695)	41	8	1.6	+	4.99	0.000448	0.0312
ventricular septum morphogenesis (GO:0060412)	42	8	1.64	+	4.87	0.000516	0.0341
collagen catabolic process (GO:0030574)	43	8	1.68	+	4.75	0.000592	0.0377
sterol biosynthetic process (GO:0016126)	49	9	1.92	+	4.69	0.000296	0.0228
extracellular matrix disassembly (GO:0022617)	66	12	2.58	+	4.65	3.32e-05	0.00426
secondary alcohol biosynthetic process (GO:1902653)	44	8	1.72	+	4.65	0.000677	0.041
axoneme assembly (GO:0035082)	66	10	2.58	+	3.87	0.000547	0.0357
cardiac septum morphogenesis (GO:0060411)	74	11	2.9	+	3.8	0.00034	0.0254
endothelial cell differentiation (GO:0045446)	79	11	3.09	+	3.56	0.000559	0.036
regulation of steroid biosynthetic process (GO:0050810)	88	12	3.44	+	3.48	0.000378	0.0277
regulation of leukocyte chemotaxis (GO:0002688)	119	16	4.66	+	3.44	4.98e-05	0.00558
negative regulation of leukocyte activation (GO:0002695)	179	24	7.01	+	3.43	7.54e-07	0.000197
endothelium development (GO:0003158)	92	12	3.6	+	3.33	0.000542	0.0355
positive regulation of angiogenesis (GO:0045766)	169	22	6.61	+	3.33	3.33e-06	0.000672
negative regulation of cell activation (GO:0050866)	200	26	7.83	+	3.32	4.5e-07	0.000138
steroid biosynthetic process (GO:0006694)	132	17	5.17	+	3.29	4.78e-05	0.0054
negative regulation of lymphocyte activation (GO:0051250)	150	19	5.87	+	3.24	2.16e-05	0.00304
morphogenesis of a branching epithelium (GO:0061138)	159	20	6.22	+	3.21	1.45e-05	0.0021
regulation of steroid metabolic process (GO:0019218)	118	14	4.62	+	3.03	0.000463	0.0318
morphogenesis of a branching structure (GO:0001763)	170	20	6.65	+	3.01	3.46e-05	0.00437
extracellular matrix organization (GO:0030198)	340	40	13.31	+	3.01	5.09e-09	5.4e-06
extracellular structure organization (GO:0043062)	341	40	13.34	+	3	5.49e-09	5.46e-06
cardiac septum development (GO:0003279)	111	13	4.34	+	2.99	0.000815	0.0473
positive regulation of vasculature development (GO:1904018)	189	22	7.4	+	2.97	1.66e-05	0.00236
cholesterol metabolic process (GO:0008203)	122	14	4.77	+	2.93	0.000627	0.0393
branching morphogenesis of an epithelial tube (GO:0048754)	131	15	5.13	+	2.93	0.000415	0.0298
positive regulation of cell-substrate adhesion (GO:0010811)	124	14	4.85	+	2.88	0.000725	0.043
negative regulation of cell-cell adhesion (GO:0022408)	178	20	6.97	+	2.87	6.23e-05	0.00674
negative regulation of leukocyte cell-cell adhesion (GO:1903038)	125	14	4.89	+	2.86	0.000779	0.0456
negative regulation of endopeptidase activity (GO:0010951)	250	28	9.78	+	2.86	2.43e-06	0.000509
regulation of receptor signaling pathway via JAK-STAT (GO:0046425)	134	15	5.24	+	2.86	0.000516	0.0343
sterol metabolic process (GO:0016125)	137	15	5.36	+	2.8	0.000636	0.0396
regulation of receptor signaling pathway via STAT (GO:1904892)	138	15	5.4	+	2.78	0.000682	0.0411
negative regulation of peptidase activity (GO:0010466)	260	28	10.18	+	2.75	4.82e-06	0.000902
steroid metabolic process (GO:0008202)	259	27	10.14	+	2.66	1.21e-05	0.00179
negative regulation of cell adhesion (GO:0007162)	277	28	10.84	+	2.58	2.17e-05	0.00303
regulation of leukocyte migration (GO:0002685)	207	20	8.1	+	2.47	0.000551	0.0356
angiogenesis (GO:0001525)	315	30	12.33	+	2.43	2.18e-05	0.00302
axon guidance (GO:0007411)	264	25	10.33	+	2.42	0.000119	0.011
regulation of endopeptidase activity (GO:0052548)	423	40	16.55	+	2.42	1.35e-06	0.000303
regulation of cell-substrate adhesion (GO:0010810)	212	20	8.3	+	2.41	0.00065	0.0401
neuron projection guidance (GO:0097485)	267	25	10.45	+	2.39	0.000136	0.0123
positive regulation of cell migration (GO:0030335)	519	48	20.31	+	2.36	2.35e-07	7.95e-05
regulation of synapse organization (GO:0050807)	229	21	8.96	+	2.34	0.000603	0.0381
axon development (GO:0061564)	415	38	16.24	+	2.34	4.34e-06	0.000822
negative regulation of cytokine production (GO:0001818)	277	25	10.84	+	2.31	0.00032	0.0241
cell projection morphogenesis (GO:0048858)	500	45	19.57	+	2.3	9.47e-07	0.000225
sensory organ morphogenesis (GO:0090596)	267	24	10.45	+	2.3	0.000457	0.0316
negative regulation of proteolysis (GO:0045861)	358	32	14.01	+	2.28	3.89e-05	0.00483
regulation of peptidase activity (GO:0052547)	453	40	17.73	+	2.26	5.94e-06	0.00104
response to molecule of bacterial origin (GO:0002237)	340	30	13.31	+	2.25	8.36e-05	0.00832
positive regulation of cell motility (GO:2000147)	544	48	21.29	+	2.25	8.18e-07	0.000207
cell morphogenesis involved in neuron differentiation (GO:0048667)	443	39	17.34	+	2.25	8.38e-06	0.00131
positive regulation of cellular component movement (GO:0051272)	560	49	21.92	+	2.24	6.81e-07	0.000187
regulation of angiogenesis (GO:0045765)	298	26	11.66	+	2.23	0.000307	0.0233
axonogenesis (GO:0007409)	379	33	14.83	+	2.22	5.96e-05	0.0065
positive regulation of locomotion (GO:0040017)	575	50	22.5	+	2.22	5.72e-07	0.000169
plasma membrane bounded cell projection morphogenesis (GO:0120039)	496	43	19.41	+	2.22	4.88e-06	0.000892
response to lipopolysaccharide (GO:0032496)	323	28	12.64	+	2.22	0.000186	0.0157
positive regulation of neuron differentiation (GO:0045666)	382	33	14.95	+	2.21	6.43e-05	0.00682
cell part morphogenesis (GO:0032990)	522	45	20.43	+	2.2	2.87e-06	0.000585
negative regulation of immune system process (GO:0002683)	431	37	16.87	+	2.19	2.2e-05	0.00302
blood vessel morphogenesis (GO:0048514)	408	35	15.97	+	2.19	3.9e-05	0.00481
neuron projection morphogenesis (GO:0048812)	492	42	19.25	+	2.18	7.99e-06	0.00128
regulation of cell adhesion (GO:0030155)	703	60	27.51	+	2.18	9.42e-08	4.41e-05
inflammatory response (GO:0006954)	505	43	19.76	+	2.18	6.21e-06	0.00105
regulation of vasculature development (GO:1901342)	331	28	12.95	+	2.16	0.000351	0.0258
regulation of nervous system development (GO:0051960)	948	80	37.1	+	2.16	7.26e-10	1.28e-06
epithelial tube morphogenesis (GO:0060562)	310	26	12.13	+	2.14	0.000683	0.041
alcohol metabolic process (GO:0006066)	323	27	12.64	+	2.14	0.000516	0.0342
positive regulation of nervous system development (GO:0051962)	555	46	21.72	+	2.12	5.78e-06	0.00102
cell morphogenesis (GO:0000902)	724	60	28.33	+	2.12	2.46e-07	8.16e-05
visual system development (GO:0150063)	362	30	14.17	+	2.12	0.000241	0.0188
myeloid leukocyte activation (GO:0002274)	582	48	22.78	+	2.11	3.7e-06	0.000727
regulation of neurogenesis (GO:0050767)	838	69	32.79	+	2.1	3.14e-08	2e-05
morphogenesis of an epithelium (GO:0002009)	438	36	17.14	+	2.1	7.17e-05	0.00741
regulation of neuron differentiation (GO:0045664)	670	55	26.22	+	2.1	8.22e-07	0.000204
sensory system development (GO:0048880)	367	30	14.36	+	2.09	0.000422	0.03
cell morphogenesis involved in differentiation (GO:0000904)	563	46	22.03	+	2.09	1.1e-05	0.00166
eye development (GO:0001654)	358	29	14.01	+	2.07	0.000597	0.0379
regulation of body fluid levels (GO:0050878)	495	40	19.37	+	2.06	4.25e-05	0.00516
tube morphogenesis (GO:0035239)	657	53	25.71	+	2.06	2.71e-06	0.000561
blood vessel development (GO:0001568)	497	40	19.45	+	2.06	4.47e-05	0.00528
anatomical structure formation involved in morphogenesis (GO:0048646)	896	72	35.06	+	2.05	3.4e-08	2.08e-05
cellular response to external stimulus (GO:0071496)	363	29	14.21	+	2.04	0.00065	0.0402
cellular component morphogenesis (GO:0032989)	829	66	32.44	+	2.03	2.07e-07	7.31e-05
leukocyte degranulation (GO:0043299)	504	40	19.72	+	2.03	5.47e-05	0.00609
tube development (GO:0035295)	857	68	33.54	+	2.03	1.31e-07	5.36e-05
neutrophil degranulation (GO:0043312)	482	38	18.86	+	2.01	9.86e-05	0.00946
neutrophil activation (GO:0042119)	495	39	19.37	+	2.01	0.000113	0.0105
neutrophil activation involved in immune response (GO:0002283)	486	38	19.02	+	2	0.000158	0.0138
positive regulation of neurogenesis (GO:0050769)	487	38	19.06	+	1.99	0.000161	0.0139
granulocyte activation (GO:0036230)	500	39	19.57	+	1.99	0.000122	0.0111
myeloid leukocyte mediated immunity (GO:0002444)	514	40	20.12	+	1.99	9.53e-05	0.00924
regulation of neuron projection development (GO:0010975)	515	40	20.15	+	1.98	9.73e-05	0.00939
regulation of cell migration (GO:0030334)	876	68	34.28	+	1.98	2.86e-07	9.28e-05
regulated exocytosis (GO:0045055)	696	54	27.24	+	1.98	5.4e-06	0.000965
myeloid cell activation involved in immune response (GO:0002275)	518	40	20.27	+	1.97	0.000104	0.00988
neutrophil mediated immunity (GO:0002446)	493	38	19.29	+	1.97	0.000177	0.015
vasculature development (GO:0001944)	519	40	20.31	+	1.97	0.000107	0.01
wound healing (GO:0042060)	483	37	18.9	+	1.96	0.000244	0.0189
leukocyte activation (GO:0045321)	917	70	35.89	+	1.95	3.33e-07	0.000106
regulation of cellular component movement (GO:0051270)	1023	78	40.03	+	1.95	8.52e-08	4.11e-05
response to lipid (GO:0033993)	867	66	33.93	+	1.95	9.52e-07	0.000223
negative regulation of hydrolase activity (GO:0051346)	460	35	18	+	1.94	0.000437	0.0306
leukocyte activation involved in immune response (GO:0002366)	618	47	24.19	+	1.94	4.25e-05	0.00513
skeletal system development (GO:0001501)	501	38	19.61	+	1.94	0.000212	0.0168
cardiovascular system development (GO:0072358)	529	40	20.7	+	1.93	0.000187	0.0156
cell activation involved in immune response (GO:0002263)	622	47	24.34	+	1.93	4.56e-05	0.00534
chemotaxis (GO:0006935)	545	41	21.33	+	1.92	0.000152	0.0134
cell activation (GO:0001775)	1064	80	41.64	+	1.92	9.52e-08	4.33e-05
organic hydroxy compound metabolic process (GO:1901615)	466	35	18.24	+	1.92	0.000486	0.033
taxis (GO:0042330)	547	41	21.41	+	1.92	0.000158	0.0139
regulation of cell development (GO:0060284)	964	72	37.73	+	1.91	5.8e-07	0.000168
regulation of anatomical structure morphogenesis (GO:0022603)	1099	82	43.01	+	1.91	9.53e-08	4.21e-05
regulation of cell motility (GO:2000145)	939	70	36.75	+	1.9	1.01e-06	0.000233
regulation of multicellular organismal development (GO:2000026)	2066	154	80.85	+	1.9	3.73e-14	1.98e-10
negative regulation of cell differentiation (GO:0045596)	714	53	27.94	+	1.9	2.59e-05	0.00343
tissue morphogenesis (GO:0048729)	566	42	22.15	+	1.9	0.000196	0.0162
exocytosis (GO:0006887)	785	58	30.72	+	1.89	1.12e-05	0.00167
regulation of cell differentiation (GO:0045595)	1844	136	72.16	+	1.88	3.5e-12	1.39e-08
transmembrane receptor protein tyrosine kinase signaling pathway (GO:0007169)	517	38	20.23	+	1.88	0.000401	0.029
positive regulation of developmental process (GO:0051094)	1388	102	54.32	+	1.88	3.34e-09	4.09e-06
neuron projection development (GO:0031175)	681	50	26.65	+	1.88	6.26e-05	0.00673
cell-cell adhesion (GO:0098609)	504	37	19.72	+	1.88	0.000515	0.0344
negative regulation of multicellular organismal process (GO:0051241)	1215	89	47.55	+	1.87	4.7e-08	2.67e-05
regulation of MAPK cascade (GO:0043408)	729	53	28.53	+	1.86	4.78e-05	0.00543
regulation of locomotion (GO:0040012)	1010	73	39.53	+	1.85	1.55e-06	0.000344
circulatory system development (GO:0072359)	873	63	34.16	+	1.84	9.05e-06	0.0014
response to wounding (GO:0009611)	576	41	22.54	+	1.82	0.000514	0.0345
biological adhesion (GO:0022610)	928	66	36.32	+	1.82	7.62e-06	0.00126
regulation of developmental process (GO:0050793)	2631	187	102.96	+	1.82	2.87e-15	2.29e-11
positive regulation of cell development (GO:0010720)	563	40	22.03	+	1.82	0.000667	0.0407
secretion (GO:0046903)	1116	79	43.67	+	1.81	1.02e-06	0.000231
cell adhesion (GO:0007155)	922	65	36.08	+	1.8	1.53e-05	0.0022
lipid biosynthetic process (GO:0008610)	583	41	22.82	+	1.8	0.00057	0.0365
neuron development (GO:0048666)	825	58	32.29	+	1.8	4.11e-05	0.00503
regulation of proteolysis (GO:0030162)	734	51	28.72	+	1.78	0.000169	0.0145
enzyme linked receptor protein signaling pathway (GO:0007167)	722	50	28.26	+	1.77	0.00022	0.0174
epithelial cell differentiation (GO:0030855)	682	47	26.69	+	1.76	0.000333	0.025
anatomical structure morphogenesis (GO:0009653)	2174	148	85.08	+	1.74	1.02e-10	3.23e-07
secretion by cell (GO:0032940)	999	68	39.1	+	1.74	2.23e-05	0.00304
epithelium development (GO:0060429)	1117	76	43.71	+	1.74	6.96e-06	0.00117
negative regulation of cell population proliferation (GO:0008285)	691	47	27.04	+	1.74	0.000509	0.0343
cell projection organization (GO:0030030)	1162	79	45.47	+	1.74	4.87e-06	0.000902
neuron differentiation (GO:0030182)	1016	69	39.76	+	1.74	2.55e-05	0.00341
positive regulation of cell differentiation (GO:0045597)	992	67	38.82	+	1.73	3.1e-05	0.00404
regulation of multicellular organismal process (GO:0051239)	3187	215	124.72	+	1.72	2.15e-15	3.42e-11
regulation of cell projection organization (GO:0031344)	697	47	27.28	+	1.72	0.000549	0.0357
locomotion (GO:0040011)	1306	88	51.11	+	1.72	1.86e-06	0.000401
positive regulation of multicellular organismal process (GO:0051240)	1768	119	69.19	+	1.72	1.95e-08	1.47e-05
generation of neurons (GO:0048699)	1561	105	61.09	+	1.72	1.96e-07	7.27e-05
plasma membrane bounded cell projection organization (GO:0120036)	1117	75	43.71	+	1.72	1.41e-05	0.00206
negative regulation of developmental process (GO:0051093)	965	64	37.77	+	1.69	9.95e-05	0.00948
positive regulation of cell population proliferation (GO:0008284)	921	61	36.04	+	1.69	0.000141	0.0126
positive regulation of protein phosphorylation (GO:0001934)	1013	66	39.64	+	1.66	0.000104	0.00983
positive regulation of phosphorylation (GO:0042327)	1090	71	42.66	+	1.66	6.53e-05	0.00688
tissue development (GO:0009888)	1781	116	69.7	+	1.66	1.81e-07	7.22e-05
export from cell (GO:0140352)	1046	68	40.94	+	1.66	9.34e-05	0.00912
animal organ morphogenesis (GO:0009887)	970	63	37.96	+	1.66	0.000205	0.0164
localization of cell (GO:0051674)	1066	69	41.72	+	1.65	8.09e-05	0.00814
cell motility (GO:0048870)	1066	69	41.72	+	1.65	8.09e-05	0.00809
regulation of protein phosphorylation (GO:0001932)	1458	94	57.06	+	1.65	4.33e-06	0.00083
neurogenesis (GO:0022008)	1664	107	65.12	+	1.64	8.99e-07	0.00022
cell migration (GO:0016477)	949	61	37.14	+	1.64	0.000342	0.0254
cell surface receptor signaling pathway (GO:0007166)	2480	159	97.05	+	1.64	1.08e-09	1.56e-06
embryo development (GO:0009790)	1014	64	39.68	+	1.61	0.000381	0.0278
movement of cell or subcellular component (GO:0006928)	1555	98	60.85	+	1.61	7.96e-06	0.00129
positive regulation of cell communication (GO:0010647)	1936	121	75.76	+	1.6	6.98e-07	0.000188
positive regulation of signaling (GO:0023056)	1944	121	76.08	+	1.59	7.58e-07	0.000195
regulation of phosphorylation (GO:0042325)	1627	101	63.67	+	1.59	9.07e-06	0.00139
positive regulation of phosphorus metabolic process (GO:0010562)	1160	72	45.4	+	1.59	0.000203	0.0164
positive regulation of phosphate metabolic process (GO:0045937)	1160	72	45.4	+	1.59	0.000203	0.0163
positive regulation of signal transduction (GO:0009967)	1706	105	66.76	+	1.57	7.83e-06	0.00129
positive regulation of intracellular signal transduction (GO:1902533)	1032	63	40.39	+	1.56	0.000798	0.0465
regulation of cell population proliferation (GO:0042127)	1642	100	64.26	+	1.56	2.4e-05	0.00324
response to cytokine (GO:0034097)	1121	68	43.87	+	1.55	0.000703	0.0419
negative regulation of response to stimulus (GO:0048585)	1656	99	64.81	+	1.53	4.66e-05	0.00538
lipid metabolic process (GO:0006629)	1195	71	46.77	+	1.52	0.000776	0.0456
regulation of hydrolase activity (GO:0051336)	1293	76	50.6	+	1.5	0.000701	0.042
regulation of phosphate metabolic process (GO:0019220)	1822	107	71.3	+	1.5	4.36e-05	0.00522
regulation of phosphorus metabolic process (GO:0051174)	1823	107	71.34	+	1.5	4.4e-05	0.00522
nervous system development (GO:0007399)	2383	139	93.26	+	1.49	3.49e-06	0.000695
regulation of cell death (GO:0010941)	1707	99	66.8	+	1.48	0.000169	0.0144
regulation of localization (GO:0032879)	2816	163	110.2	+	1.48	5.81e-07	0.000165
animal organ development (GO:0048513)	3215	186	125.82	+	1.48	6e-08	3.18e-05
cell development (GO:0048468)	1626	93	63.63	+	1.46	0.000441	0.0308
immune response (GO:0006955)	1870	106	73.18	+	1.45	0.00019	0.0158
system development (GO:0048731)	4444	251	173.92	+	1.44	6.52e-10	1.3e-06
regulation of intracellular signal transduction (GO:1902531)	1794	100	70.21	+	1.42	0.0005	0.0339
response to external stimulus (GO:0009605)	2472	137	96.74	+	1.42	4.72e-05	0.0054
regulation of catalytic activity (GO:0050790)	2385	132	93.34	+	1.41	7.32e-05	0.00746
regulation of cell communication (GO:0010646)	3633	201	142.18	+	1.41	3.99e-07	0.000125
vesicle-mediated transport (GO:0016192)	1939	107	75.88	+	1.41	0.000484	0.0331
regulation of molecular function (GO:0065009)	3063	169	119.87	+	1.41	6.06e-06	0.00104
cellular developmental process (GO:0048869)	3825	211	149.69	+	1.41	2.02e-07	7.31e-05
regulation of protein modification process (GO:0031399)	1871	103	73.22	+	1.41	0.000633	0.0395
cell differentiation (GO:0030154)	3732	205	146.05	+	1.4	5.25e-07	0.000158
multicellular organism development (GO:0007275)	5065	278	198.22	+	1.4	7.72e-10	1.23e-06
regulation of signaling (GO:0023051)	3673	201	143.74	+	1.4	9.21e-07	0.000222
positive regulation of response to stimulus (GO:0048584)	2453	134	96	+	1.4	0.000112	0.0105
negative regulation of biological process (GO:0048519)	5388	294	210.86	+	1.39	3.48e-10	7.92e-07
negative regulation of cellular process (GO:0048523)	4799	259	187.81	+	1.38	2.3e-08	1.66e-05
response to organic substance (GO:0010033)	3025	163	118.38	+	1.38	3.42e-05	0.00436
cellular response to organic substance (GO:0071310)	2396	129	93.77	+	1.38	0.00029	0.0224
anatomical structure development (GO:0048856)	5451	293	213.32	+	1.37	1.89e-09	2.51e-06
regulation of signal transduction (GO:0009966)	3151	168	123.31	+	1.36	3.8e-05	0.00476
regulation of biological quality (GO:0065008)	4112	219	160.92	+	1.36	1.67e-06	0.000364
immune system process (GO:0002376)	2769	147	108.36	+	1.36	0.000197	0.0162
cell communication (GO:0007154)	5595	296	218.96	+	1.35	8.58e-09	7.59e-06
signal transduction (GO:0007165)	5134	271	200.92	+	1.35	7.47e-08	3.71e-05
regulation of cellular protein metabolic process (GO:0032268)	2660	140	104.1	+	1.34	0.000432	0.0304
signaling (GO:0023052)	5491	289	214.89	+	1.34	2.31e-08	1.6e-05
cellular response to chemical stimulus (GO:0070887)	2956	155	115.68	+	1.34	0.000198	0.0161
regulation of protein metabolic process (GO:0051246)	2833	148	110.87	+	1.33	0.000343	0.0254
developmental process (GO:0032502)	5900	308	230.9	+	1.33	1.18e-08	9.9e-06
positive regulation of cellular process (GO:0048522)	5520	276	216.02	+	1.28	6.03e-06	0.00104
multicellular organismal process (GO:0032501)	7015	349	274.53	+	1.27	1.23e-07	5.3e-05
positive regulation of biological process (GO:0048518)	6249	307	244.55	+	1.26	5.25e-06	0.000949
regulation of response to stimulus (GO:0048583)	4329	211	169.41	+	1.25	0.000616	0.0388
regulation of metabolic process (GO:0019222)	6755	320	264.36	+	1.21	6.3e-05	0.00673
regulation of cellular metabolic process (GO:0031323)	6272	296	245.45	+	1.21	0.000221	0.0174
regulation of primary metabolic process (GO:0080090)	6064	285	237.31	+	1.2	0.000412	0.0296
regulation of nitrogen compound metabolic process (GO:0051171)	5881	276	230.15	+	1.2	0.000573	0.0366
regulation of cellular process (GO:0050794)	11077	514	433.5	+	1.19	2.7e-08	1.79e-05
cellular response to stimulus (GO:0051716)	6783	314	265.45	+	1.18	0.000463	0.0319
regulation of biological process (GO:0050789)	11795	540	461.6	+	1.17	4.03e-08	2.38e-05
biological regulation (GO:0065007)	12491	571	488.83	+	1.17	4.89e-09	5.56e-06
response to stimulus (GO:0050896)	8544	390	334.37	+	1.17	0.00012	0.011
biological_process (GO:0008150)	17794	747	696.36	+	1.07	1.94e-07	7.51e-05
cellular aromatic compound metabolic process (GO:0006725)	3045	71	119.17	-	0.6	7.3e-07	0.000194
cellular nitrogen compound metabolic process (GO:0034641)	3465	80	135.6	-	0.59	5.72e-08	3.14e-05
heterocycle metabolic process (GO:0046483)	2998	69	117.33	-	0.59	6.09e-07	0.00017
Unclassified (UNCLASSIFIED)	3057	69	119.64	-	0.58	1.94e-07	7.33e-05
nucleobase-containing compound metabolic process (GO:0006139)	2813	61	110.09	-	0.55	1.26e-07	5.28e-05
cellular macromolecule catabolic process (GO:0044265)	912	17	35.69	-	0.48	0.000763	0.0451
gene expression (GO:0010467)	2038	35	79.76	-	0.44	1.29e-08	1.02e-05
RNA metabolic process (GO:0016070)	1701	29	66.57	-	0.44	2.27e-07	7.85e-05
nucleic acid metabolic process (GO:0090304)	2301	38	90.05	-	0.42	2.61e-10	6.92e-07
DNA metabolic process (GO:0006259)	750	11	29.35	-	0.37	0.000201	0.0163
cellular response to DNA damage stimulus (GO:0006974)	783	11	30.64	-	0.36	8.45e-05	0.00836
peptide metabolic process (GO:0006518)	537	7	21.02	-	0.33	0.000833	0.0482
mRNA metabolic process (GO:0016071)	697	8	27.28	-	0.29	3.02e-05	0.00397
mRNA processing (GO:0006397)	477	5	18.67	-	0.27	0.00039	0.0283
peptide biosynthetic process (GO:0043043)	415	4	16.24	-	0.25	0.000657	0.0404
sensory perception of smell (GO:0007608)	468	4	18.32	-	0.22	0.000125	0.0113
detection of chemical stimulus involved in sensory perception (GO:0050907)	483	4	18.9	-	0.21	9.08e-05	0.00892
DNA repair (GO:0006281)	515	4	20.15	-	0.2	3.28e-05	0.00424
RNA processing (GO:0006396)	874	6	34.2	-	0.18	6.59e-09	6.17e-06
mitochondrion organization (GO:0007005)	440	3	17.22	-	0.17	7.05e-05	0.00733
methylation (GO:0032259)	312	2	12.21	-	0.16	0.000861	0.0497
translation (GO:0006412)	389	2	15.22	-	0.13	7.24e-05	0.00743
ncRNA metabolic process (GO:0034660)	477	2	18.67	-	0.11	4.14e-06	0.000803
ribosome biogenesis (GO:0042254)	298	1	11.66	-	0.09	0.000302	0.023
ncRNA processing (GO:0034470)	384	1	15.03	-	0.07	9.59e-06	0.00145
ribonucleoprotein complex biogenesis (GO:0022613)	426	1	16.67	-	0.06	2.11e-06	0.000447
DNA replication (GO:0006260)	208	0	8.14	-	< 0.01	0.000675	0.041
detection of chemical stimulus involved in sensory perception of smell (GO:0050911)	439	0	17.18	-	< 0.01	7.45e-08	3.82e-05
meiotic cell cycle (GO:0051321)	224	0	8.77	-	< 0.01	0.000297	0.0227
