# Supplementary material for: SOX11 promotes epithelial/mesenchymal hybrid state and alters tropism of invasive breast cancer cells
Source: eLife. 2020 Sep 10;9:e58374. doi: 10.7554/eLife.58374 (PMC7518891; doi:10.7554/eLife.58374)
Supplement: Supplementary file 5. [file elife-58374-supp5.xlsm]

## Sheet: MEX3A TCGA Co-ocurrance
A	B	Neither	A Not B	B Not A	Both	Log2 Odds Ratio	p-Value	q-Value	Tendency
MEX3A	CDKN2A	418	43	32	36	>3	<0.001	<0.001	Co-occurrence
MEX3A	RB1	408	40	42	39	>3	<0.001	<0.001	Co-occurrence
MEX3A	CCNE1	425	50	25	29	>3	<0.001	<0.001	Co-occurrence
MEX3A	E2F3	424	50	26	29	>3	<0.001	<0.001	Co-occurrence
MEX3A	CDK6	418	55	32	24	2.511	<0.001	<0.001	Co-occurrence
MEX3A	CDKN2B	430	60	20	19	2.767	<0.001	<0.001	Co-occurrence
MEX3A	RBL1	424	61	26	18	2.267	<0.001	<0.001	Co-occurrence
MEX3A	RBL2	417	61	33	18	1.899	<0.001	<0.001	Co-occurrence
MEX3A	E2F1	423	63	27	16	1.992	<0.001	0.001	Co-occurrence
MEX3A	CDK4	419	63	31	16	1.779	<0.001	0.003	Co-occurrence
MEX3A	E2F5	382	54	68	25	1.379	<0.001	0.004	Co-occurrence
MEX3A	CDKN1A	433	68	17	11	2.043	0.001	0.006	Co-occurrence
MEX3A	CCNA1	426	66	24	13	1.806	0.001	0.007	Co-occurrence
MEX3A	E2F4	353	73	97	6	-1.741	0.002	0.008	Mutual exclusivity
MEX3A	E2F6	412	63	38	16	1.461	0.003	0.013	Co-occurrence
MEX3A	STAT2	430	68	20	11	1.798	0.003	0.013	Co-occurrence
MEX3A	CDC25A	436	70	14	9	2.001	0.003	0.015	Co-occurrence
MEX3A	CDK1	431	69	19	10	1.717	0.006	0.023	Co-occurrence
MEX3A	SRC	418	66	32	13	1.363	0.009	0.033	Co-occurrence
MEX3A	STAT5B	418	66	32	13	1.363	0.009	0.033	Co-occurrence
MEX3A	BIRC5	401	62	49	17	1.166	0.01	0.036	Co-occurrence
MEX3A	E2F2	439	72	11	7	1.956	0.01	0.037	Co-occurrence
MEX3A	CCND2	435	73	15	6	1.253	0.077	0.182	Co-occurrence
MEX3A	CDK2	429	72	21	7	0.99	0.107	0.236	Co-occurrence
MEX3A	JAK2	420	70	30	9	0.848	0.109	0.238	Co-occurrence
MEX3A	STAT5A	423	71	27	8	0.82	0.134	0.276	Co-occurrence
MEX3A	STAT1	436	75	14	4	0.732	0.275	0.441	Co-occurrence
MEX3A	E2F7	426	73	24	6	0.545	0.282	0.446	Co-occurrence
MEX3A	JAK1	429	74	21	5	0.465	0.344	0.511	Co-occurrence
MEX3A	CDKN1B	425	76	25	3	-0.576	0.375	0.539	Mutual exclusivity
MEX3A	E2F8	432	75	18	4	0.356	0.422	0.579	Co-occurrence
MEX3A	CCNB1	433	77	17	2	-0.596	0.441	0.59	Mutual exclusivity
MEX3A	STAT3	415	72	35	7	0.205	0.441	0.59	Co-occurrence
MEX3A	RRM2	427	75	23	4	-0.014	0.623	0.719	Mutual exclusivity
MEX3A	CCND1	450	79	0	0	>3	1	1	Co-occurrence
MEX3A	MYC	450	79	0	0	>3	1	1	Co-occurrence

## Sheet: MEX3A TCGA correlation
Correlated Gene	Cytoband	Spearman's Correlation	p-Value	q-Value
GPC2	7q22.1	0.708013	1.19e-81	2.39e-77
E2F3	6p22.3	0.677804	2.08e-72	2.09e-68
UCK2	1q24.1	0.622742	3.89e-58	2.61e-54
DNMT3A	2p23.3	0.605513	3.1e-54	1.56e-50
SOX4	6p22.3	0.605033	3.95e-54	1.59e-50
CBX2	17q25.3	0.602861	1.18e-53	3.95e-50
UBQLN4	1q22	0.600559	3.71e-53	1.07e-49
HDGF	1q23.1	0.596109	3.32e-52	8.37e-49
ZNF695	1q44	0.595855	3.76e-52	8.42e-49
PDSS1	10p12.1	0.593159	1.4e-51	2.81e-48
NCS1	9q34.11	0.584272	9.64e-50	1.77e-46
ZNF124	1q44	0.580277	6.2e-49	1.04e-45
SUV39H2	10p13	0.578522	1.39e-48	2.13e-45
HDAC2	6q21	0.578387	1.48e-48	2.13e-45
TUBB	6p21.33	0.578184	1.63e-48	2.19e-45
STMN1	1p36.11	0.575286	6.12e-48	7.71e-45
ILF2	1q21.3	0.573234	1.55e-47	1.84e-44
TCF3	19p13.3	0.573026	1.7e-47	1.91e-44
APH1B	15q22.2	-0.570294	5.82e-47	6.17e-44
BEND3	6q21	0.56743	2.08e-46	2.1e-43
DBN1	5q35.3	0.565756	4.36e-46	4.18e-43
SEPHS1	10p13	0.565496	4.88e-46	4.47e-43
VPS72	1q21.3	0.560897	3.64e-45	3.18e-42
FBXL5	4p15.32	-0.558984	8.3e-45	6.97e-42
CKS1B	1q21.3	0.557471	1.59e-44	1.28e-41
TEAD2	19q13.33	0.557052	1.9e-44	1.47e-41
CCNH	5q14.3	-0.555867	3.15e-44	2.35e-41
BYSL	6p21.1	0.554699	5.18e-44	3.72e-41
CENPW	6q22.32	0.552967	1.08e-43	7.48e-41
PAK1IP1	6p24.2	0.551563	1.94e-43	1.3e-40
FBP1	9q22.32	-0.55072	2.77e-43	1.79e-40
SINHCAF	12p11.21	0.550654	2.84e-43	1.79e-40
TBPL1	6q23.2	0.54913	5.37e-43	3.28e-40
DNMT3B	20q11.21	0.548869	5.99e-43	3.55e-40
FLAD1	1q21.3	0.548696	6.43e-43	3.7e-40
CPEB2	4p15.32	-0.548368	7.37e-43	4.12e-40
NT5DC2	3p21.1	0.542546	8.07e-42	4.39e-39
EML2	19q13.32	-0.542407	8.54e-42	4.52e-39
IVNS1ABP	1q25.3	0.541183	1.4e-41	7.25e-39
PPP1R14B	11q13.1	0.540199	2.09e-41	1.05e-38
VASH2	1q32.3	0.538734	3.77e-41	1.85e-38
CENPA	2p23.3	0.537696	5.72e-41	2.74e-38
TTK	6q14.1	0.537619	5.89e-41	2.76e-38
MYBL2	20q13.12	0.536664	8.64e-41	3.95e-38
TCEAL1	Xq22.2	-0.535672	1.28e-40	5.74e-38
PACC1	1q32.3	0.53499	1.68e-40	7.36e-38
PRKX	Xp22.33	0.534921	1.73e-40	7.4e-38
CENPF	1q41	0.534653	1.92e-40	8.06e-38
CCT3	1q22	0.5345	2.04e-40	8.39e-38
EFNA4	1q21.3	0.532834	3.94e-40	1.59e-37
FAM174A	5q21.1	-0.53211	5.24e-40	2.07e-37
DSC2	18q12.1	0.530915	8.38e-40	3.24e-37
ZNF74	22q11.21	0.530251	1.09e-39	4.13e-37
TTYH3	7p22.3	0.528381	2.25e-39	8.39e-37
FAM171A2	17q21.31	0.527935	2.68e-39	9.8e-37
FAM189B	1q22	0.527317	3.4e-39	1.22e-36
CCPG1	15q21.3	-0.527098	3.7e-39	1.31e-36
RCOR2	11q13.1	0.526482	4.69e-39	1.63e-36
TMEM9B	11p15.4	-0.525885	5.9e-39	2.02e-36
YEATS2	3q27.1	0.525795	6.11e-39	2.05e-36
MCM7	7q22.1	0.5256	6.59e-39	2.18e-36
ABRACL	6q24.1	0.525504	6.84e-39	2.22e-36
SOX11	2p25.2	0.523998	1.22e-38	3.89e-36
JADE2	5q31.1	-0.523269	1.61e-38	5.06e-36
MCM10	10p13	0.523076	1.73e-38	5.37e-36
DESI2	1q44	0.521573	3.07e-38	9.27e-36
RCC2	1p36.13	0.521532	3.12e-38	9.27e-36
ZBED4	22q13.33	0.52152	3.13e-38	9.27e-36
SRPK1	6p21.31	0.520864	4.01e-38	1.17e-35
TET3	2p13.1	0.520807	4.1e-38	1.18e-35
SCUBE2	11p15.4	-0.520357	4.86e-38	1.38e-35
HOMER3	19p13.11	0.52023	5.1e-38	1.43e-35
WDR12	2q33.2	0.519957	5.66e-38	1.56e-35
PFDN2	1q23.3	0.519766	6.08e-38	1.65e-35
GTPBP4	10p15.3	0.51974	6.14e-38	1.65e-35
TMSB10	2p11.2	0.519628	6.4e-38	1.7e-35
TMEM144	4q32.1	-0.518569	9.54e-38	2.5e-35
RIOK1	6p24.3	0.517594	1.38e-37	3.55e-35
ABLIM3	5q32	-0.517485	1.43e-37	3.65e-35
CREBL2	12p13.1	-0.516595	2e-37	5.03e-35
CCNJ	10q24.1	0.515414	3.1e-37	7.71e-35
NUDT12	5q21.2	-0.515136	3.44e-37	8.45e-35
MEMO1	2p22.3	0.513596	6.09e-37	1.46e-34
MSANTD3	9q31.1	0.513586	6.11e-37	1.46e-34
EXO1	1q43	0.513228	6.97e-37	1.65e-34
TMED7	5q22.3	-0.513071	7.39e-37	1.73e-34
CCNE1	19q12	0.512744	8.34e-37	1.93e-34
MLPH	2q37.3	-0.512108	1.05e-36	2.41e-34
ARL1	12q23.2	-0.512033	1.08e-36	2.45e-34
AMER1	Xq11.2	0.510826	1.69e-36	3.77e-34
CDC20	1p34.2	0.510184	2.13e-36	4.72e-34
IGSF9	1q23.2	0.509889	2.37e-36	5.2e-34
ZFP69B	1p34.2	0.50976	2.49e-36	5.39e-34
EZH2	7q36.1	0.509276	2.97e-36	6.36e-34
TMEM161B	5q14.3	-0.509053	3.22e-36	6.83e-34
SYNCRIP	6q14.3	0.509009	3.27e-36	6.87e-34
SLC22A4	5q31.1	-0.5089	3.41e-36	7.07e-34
PRCC	1q23.1	0.508609	3.79e-36	7.78e-34
BCAS1	20q13.2	-0.508278	4.27e-36	8.69e-34
TUBB3	16q24.3	0.507828	5.03e-36	1.01e-33
KLHDC1	14q21.3	-0.507092	6.56e-36	1.29e-33
GTF2H4	6p21.33	0.507087	6.57e-36	1.29e-33
SBK1	16p12.1	0.507069	6.62e-36	1.29e-33
IVD	15q15.1	-0.506804	7.28e-36	1.41e-33
NCK2	2q12.2	0.506074	9.48e-36	1.82e-33
ACTR3B	7q36.1-q36.2	0.505903	1.01e-35	1.92e-33
ADCY9	16p13.3	-0.505544	1.15e-35	2.16e-33
TP53BP2	1q41	0.505472	1.18e-35	2.2e-33
THSD4	15q23	-0.505436	1.19e-35	2.2e-33
PDE7A	8q13.1	0.505332	1.24e-35	2.27e-33
JPT1	17q25.1	0.505054	1.37e-35	2.48e-33
KIF14	1q32.1	0.504982	1.4e-35	2.52e-33
ZSWIM4	19p13.13-p13.12	0.504747	1.53e-35	2.72e-33
WWP1	8q21.3	-0.504313	1.78e-35	3.15e-33
TMEFF1	9q31.1	0.504262	1.82e-35	3.18e-33
RUNDC1	17q21.31	-0.503995	2e-35	3.47e-33
CHEK2	22q12.1	0.503844	2.11e-35	3.63e-33
TICRR	15q26.1	0.503767	2.17e-35	3.7e-33
CA12	15q22.2	-0.503657	2.26e-35	3.82e-33
SKP2	5p13.2	0.503482	2.4e-35	4.02e-33
MORC2	22q12.2	0.503467	2.42e-35	4.02e-33
DEDD	1q23.3	0.502988	2.87e-35	4.73e-33
PIMREG	17p13.2	0.502959	2.9e-35	4.74e-33
CDCA7	2q31.1	0.502716	3.16e-35	5.12e-33
TSPAN31	12q14.1	-0.502698	3.18e-35	5.12e-33
CASC4	15q15.3	-0.502178	3.83e-35	6.12e-33
TBC1D9	4q31.21	-0.502097	3.94e-35	6.25e-33
MAST4	5q12.3	-0.501903	4.22e-35	6.64e-33
CCNDBP1	15q15.2	-0.501444	4.97e-35	7.75e-33
RBM38	20q13.31	0.500985	5.84e-35	9.05e-33
MTFR2	6q23.3	0.499957	8.41e-35	1.29e-32
PLAAT1	3q29	0.499374	1.03e-34	1.58e-32
PNPLA4	Xp22.31	-0.49928	1.07e-34	1.62e-32
DKC1	Xq28	0.498499	1.41e-34	2.11e-32
MELK	9p13.2	0.498392	1.46e-34	2.18e-32
NFYA	6p21.1	0.498287	1.51e-34	2.24e-32
DAZAP2	12q13.13	-0.498014	1.67e-34	2.45e-32
TTC36	11q23.3	-0.497995	1.68e-34	2.45e-32
GIN1	5q21.1	-0.497857	1.76e-34	2.55e-32
CDK17	12q23.1	-0.4976	1.93e-34	2.77e-32
CTPS1	1p34.2	0.496899	2.46e-34	3.52e-32
HPDL	1p34.1	0.496094	3.26e-34	4.63e-32
ANP32E	1q21.2	0.4952	4.45e-34	6.27e-32
HJURP	2q37.1	0.495119	4.58e-34	6.41e-32
PTK7	6p21.1	0.495071	4.66e-34	6.47e-32
TPRG1	3q28	-0.494879	4.98e-34	6.87e-32
TMBIM6	12q13.12	-0.494644	5.4e-34	7.4e-32
C1ORF198	1q42.2	0.494626	5.44e-34	7.4e-32
AFF3	2q11.2	-0.49428	6.13e-34	8.29e-32
PCBD2	5q31.1	-0.493986	6.79e-34	9.11e-32
SKA3	13q12.11	0.493434	8.22e-34	1.1e-31
SYBU	8q23.2	-0.493022	9.47e-34	1.26e-31
NARF	17q25.3	0.49273	1.05e-33	1.38e-31
CENPL	1q25.1	0.492381	1.18e-33	1.55e-31
RNF103	2p11.2	-0.492105	1.3e-33	1.69e-31
ZNF71	19q13.43	0.491677	1.51e-33	1.94e-31
FAM120AOS	9q22.31	-0.491652	1.52e-33	1.94e-31
GPR156	3q13.33	0.49164	1.52e-33	1.94e-31
IQGAP3	1q22	0.491304	1.71e-33	2.17e-31
MYOF	10q23.33	-0.490773	2.05e-33	2.59e-31
RRP1B	21q22.3	0.490706	2.1e-33	2.63e-31
XPO5	6p21.1	0.490188	2.51e-33	3.1e-31
REEP5	5q22.2	-0.490187	2.51e-33	3.1e-31
MRPL9	1q21.3	0.489154	3.57e-33	4.39e-31
C5AR2	19q13.32	-0.488862	3.94e-33	4.82e-31
RBM28	7q32.1	0.488844	3.97e-33	4.82e-31
TNFRSF14-AS1	1p36.32	-0.488811	4.01e-33	4.84e-31
CST3	20p11.21	-0.488493	4.47e-33	5.34e-31
KDM1A	1p36.12	0.488487	4.48e-33	5.34e-31
SRD5A1	5p15.31	0.487808	5.65e-33	6.69e-31
NUF2	1q23.3	0.487586	6.09e-33	7.17e-31
RAB17	2q37.3	-0.487421	6.44e-33	7.54e-31
CEP55	10q23.33	0.487369	6.55e-33	7.63e-31
CHEK1	11q24.2	0.486941	7.57e-33	8.77e-31
SCNM1	1q21.3	0.486681	8.27e-33	9.52e-31
FAM241A	4q25	-0.486406	9.07e-33	1.04e-30
TMSB15A	Xq22.1	0.486282	9.46e-33	1.08e-30
COA7	1p32.3	0.48616	9.86e-33	1.12e-30
NCAPH	2q11.2	0.485758	1.13e-32	1.27e-30
CDC123	10p14-p13	0.485459	1.25e-32	1.4e-30
ZBTB4	17p13.1	-0.484635	1.65e-32	1.83e-30
RFC4	3q27.3	0.4842	1.91e-32	2.11e-30
TTC8	14q31.3	-0.484064	2e-32	2.19e-30
RSU1	10p13	0.48406	2e-32	2.19e-30
SFT2D2	1q24.2	0.483878	2.12e-32	2.31e-30
MYO5C	15q21.2	-0.483715	2.24e-32	2.43e-30
NCAPD2	12p13.31	0.483518	2.4e-32	2.58e-30
CGRRF1	14q22.2	-0.483492	2.42e-32	2.59e-30
CYB5R1	1q32.1	-0.483398	2.49e-32	2.66e-30
ASPM	1q31.3	0.48322	2.65e-32	2.81e-30
YBX1	1p34.2	0.483105	2.75e-32	2.9e-30
GPR161	1q24.2	0.482746	3.1e-32	3.25e-30
KIF2C	1p34.1	0.482605	3.25e-32	3.39e-30
HMGA1	6p21.31	0.482202	3.72e-32	3.86e-30
P2RX4	12q24.31	-0.48162	4.51e-32	4.66e-30
ATAT1	6p21.33	0.481392	4.87e-32	5e-30
KIFC1	6p21.32	0.481147	5.28e-32	5.4e-30
SYTL2	11q14.1	-0.481045	5.46e-32	5.56e-30
LMNB2	19p13.3	0.480862	5.8e-32	5.87e-30
PUM3	9p24.2	0.479829	8.17e-32	8.23e-30
GAL	11q13.2	0.479646	8.68e-32	8.7e-30
TSPAN1	1p34.1	-0.47963	8.73e-32	8.7e-30
TCEAL3	Xq22.2	-0.479204	1e-31	9.93e-30
NOL10	2p25.1	0.479201	1.01e-31	9.93e-30
CCDC170	6q25.1	-0.479108	1.04e-31	1.01e-29
DAZAP1	19p13.3	0.479107	1.04e-31	1.01e-29
TMEM30B	14q23.1	-0.47906	1.05e-31	1.02e-29
KATNA1	6q25.1	0.47902	1.07e-31	1.03e-29
UBE2E3	2q31.3	0.478987	1.08e-31	1.04e-29
CMYA5	5q14.1	-0.478876	1.12e-31	1.07e-29
ACBD4	17q21.31	-0.478274	1.36e-31	1.3e-29
FNIP1	5q31.1	-0.478114	1.44e-31	1.37e-29
NOSTRIN	2q24.3	-0.477542	1.74e-31	1.64e-29
NDFIP1	5q31.3	-0.476851	2.18e-31	2.05e-29
BBS4	15q24.1	-0.476833	2.19e-31	2.05e-29
FAM72A	1q32.1	0.476203	2.69e-31	2.51e-29
SPRYD3	12q13.13	-0.47616	2.73e-31	2.53e-29
GASK1B	4q32.1	-0.47598	2.89e-31	2.67e-29
DUSP9	Xq28	0.475847	3.02e-31	2.78e-29
SKA1	18q21.1	0.475537	3.34e-31	3.06e-29
P4HTM	3p21.31|3p21.3	-0.475394	3.5e-31	3.19e-29
CA9	9p13.3	0.474758	4.31e-31	3.91e-29
GAMT	19p13.3	-0.474447	4.77e-31	4.3e-29
LIN9	1q42.12	0.474344	4.93e-31	4.43e-29
SERBP1	1p31.3	0.473852	5.78e-31	5.17e-29
APBB2	4p14-p13	-0.473707	6.06e-31	5.4e-29
ESR1	6q25.1-q25.2	-0.473425	6.64e-31	5.89e-29
LSM2	6p21.33	0.472892	7.89e-31	6.97e-29
TMSB15B	Xq22.2	0.472821	8.07e-31	7.1e-29
DEGS2	14q32.2	-0.472483	9e-31	7.88e-29
SLC22A5	5q31.1	-0.47243	9.15e-31	7.98e-29
ETFBKMT	12p11.21	-0.472291	9.57e-31	8.31e-29
CCDC138	2q13	0.472191	9.89e-31	8.55e-29
CYB5D2	17p13.2	-0.471951	1.07e-30	9.16e-29
FAM72B	1p11.2	0.471949	1.07e-30	9.16e-29
FAM214A	15q21.2-q21.3	-0.471925	1.08e-30	9.19e-29
KCMF1	2p11.2	0.471883	1.09e-30	9.28e-29
FAM83D	20q11.23	0.471495	1.24e-30	1.05e-28
PJA2	5q21.3	-0.471423	1.27e-30	1.07e-28
VIPR1	3p22.1	-0.471385	1.28e-30	1.08e-28
FAM114A2	5q33.2	-0.47104	1.43e-30	1.2e-28
XRCC2	7q36.1	0.470988	1.46e-30	1.21e-28
CDCA8	1p34.3	0.470944	1.48e-30	1.22e-28
TBC1D7	6p24.1	0.470742	1.58e-30	1.3e-28
CACNA2D2	3p21.31	-0.470279	1.83e-30	1.5e-28
TBX19	1q24.2	0.470006	1.99e-30	1.63e-28
CEP120	5q23.2	-0.469824	2.11e-30	1.72e-28
PCBP4	3p21.2	0.469647	2.24e-30	1.82e-28
TMBIM4	12q14.3	-0.469362	2.45e-30	1.98e-28
RABEP1	17p13.2	-0.469331	2.47e-30	1.99e-28
KIF20A	5q31.2	0.469262	2.53e-30	2.03e-28
TIMM8A	Xq22.1	0.469255	2.54e-30	2.03e-28
RANBP1	22q11.21	0.468879	2.86e-30	2.28e-28
AGR3	7p21.1	-0.46871	3.02e-30	2.39e-28
COL4A3BP	5q13.3	-0.468647	3.08e-30	2.43e-28
GTF3C2	2p23.3	0.468476	3.25e-30	2.56e-28
GTSE1	22q13.31	0.46844	3.29e-30	2.58e-28
CAPN8	1q41	-0.468179	3.57e-30	2.79e-28
AURKB	17p13.1	0.468106	3.66e-30	2.84e-28
LAD1	1q32.1	0.468079	3.69e-30	2.86e-28
FAM47E	4q21.1	-0.467936	3.86e-30	2.98e-28
TPX2	20q11.21	0.467532	4.39e-30	3.37e-28
WDR4	21q22.3	0.467496	4.44e-30	3.4e-28
TES	7q31.2	0.467439	4.52e-30	3.45e-28
FBXL17	5q21.3	-0.467377	4.61e-30	3.5e-28
RAD54L	1p34.1	0.467262	4.78e-30	3.62e-28
PUS7	7q22.3	0.467145	4.96e-30	3.74e-28
SKP1	5q31.1	-0.467079	5.07e-30	3.81e-28
CST9	20p11.21	-0.466979	5.23e-30	3.92e-28
GHDC	17q21.2	-0.466819	5.5e-30	4.1e-28
ACADSB	10q26.13	-0.466453	6.18e-30	4.59e-28
DDN	12q13.12	0.465625	8.02e-30	5.94e-28
CRY2	11p11.2	-0.465498	8.35e-30	6.16e-28
PTMA	2q37.1	0.465308	8.87e-30	6.52e-28
BLM	15q26.1	0.465153	9.31e-30	6.82e-28
IL6ST	5q11.2	-0.465134	9.37e-30	6.83e-28
MCCC2	5q13.2	-0.46496	9.89e-30	7.19e-28
YWHAQ	2p25.1	0.46495	9.92e-30	7.19e-28
XPA	9q22.33	-0.4647	1.07e-29	7.75e-28
URB2	1q42.13	0.4643	1.22e-29	8.76e-28
TAF11	6p21.31	0.464212	1.25e-29	8.97e-28
INAVA	1q32.1	0.464019	1.33e-29	9.5e-28
MGC2889	3q29	0.463914	1.37e-29	9.78e-28
PHYKPL	5q35.3	-0.463766	1.44e-29	1.02e-27
CBX7	22q13.1	-0.463617	1.51e-29	1.07e-27
UGCG	9q31.3	-0.463525	1.55e-29	1.09e-27
H2BFXP	Xq22.2	0.463453	1.59e-29	1.11e-27
TRIP13	5p15.33	0.462795	1.95e-29	1.36e-27
TIPRL	1q24.2	0.462723	2e-29	1.39e-27
BIRC5	17q25.3	0.462528	2.12e-29	1.47e-27
PLK1	16p12.2	0.462501	2.14e-29	1.48e-27
MOAP1	14q32.12	-0.462401	2.21e-29	1.52e-27
ACTL6A	3q26.33	0.462232	2.33e-29	1.6e-27
NHSL1	6q24.1	0.462168	2.37e-29	1.63e-27
CCDC150	2q33.1	0.461888	2.59e-29	1.77e-27
RRP1	21q22.3	0.461834	2.63e-29	1.79e-27
SRARP	1p36.13	-0.461621	2.81e-29	1.91e-27
MICAL3	22q11.21	0.461601	2.83e-29	1.91e-27
CASP2	7q34	0.46119	3.22e-29	2.17e-27
PABPC4	1p34.3	0.461161	3.25e-29	2.18e-27
KLHDC2	14q21.3	-0.461073	3.34e-29	2.23e-27
SMARCA4	19p13.2	0.46101	3.4e-29	2.27e-27
FAM161B	14q24.3	-0.460967	3.45e-29	2.29e-27
GINS1	20p11.21	0.460862	3.56e-29	2.36e-27
ADAT2	6q24.2	0.460799	3.63e-29	2.4e-27
RBM17	10p15.1	0.460558	3.91e-29	2.57e-27
ZNF286A	17p12	0.46055	3.92e-29	2.57e-27
CAVIN4	9q31.1	0.460483	4.01e-29	2.62e-27
ZNF442	19p13.2	-0.46022	4.35e-29	2.83e-27
LDHD	16q23.1	-0.4602	4.37e-29	2.84e-27
CDC45	22q11.21	0.459774	4.99e-29	3.23e-27
NECTIN1	11q23.3	0.459738	5.05e-29	3.26e-27
NBR1	17q21.31	-0.459699	5.11e-29	3.29e-27
VAMP2	17p13.1	-0.459524	5.39e-29	3.45e-27
ECE2	3q27.1	0.45952	5.4e-29	3.45e-27
TCEAL6	Xq22.1	-0.459154	6.05e-29	3.85e-27
ZFYVE16	5q14.1	-0.45905	6.24e-29	3.97e-27
ACER2	9p22.1	-0.458688	6.98e-29	4.42e-27
CT62	15q23	-0.458618	7.13e-29	4.5e-27
NEK9	14q24.3	-0.458589	7.19e-29	4.53e-27
RPS27L	15q22.2	-0.457975	8.69e-29	5.46e-27
TMEM87B	2q13	-0.457823	9.11e-29	5.7e-27
MARCKSL1	1p35.1	0.457796	9.19e-29	5.73e-27
DBF4	7q21.12	0.457675	9.53e-29	5.93e-27
ZNF146	19q13.12	0.457461	1.02e-28	6.31e-27
UCHL5	1q31.2	0.457207	1.1e-28	6.79e-27
OTX1	2p15	0.457203	1.1e-28	6.79e-27
BORCS7	10q24.32	-0.457151	1.12e-28	6.87e-27
FAAH	1p33	-0.456938	1.2e-28	7.32e-27
DELE1	5q31.3	-0.456923	1.2e-28	7.33e-27
JKAMP	14q23.1	-0.4568	1.25e-28	7.59e-27
TRIM23	5q12.3	-0.456574	1.34e-28	8.11e-27
EPHB3	3q27.1	0.456472	1.38e-28	8.34e-27
TMEM81	1q32.1	0.456337	1.44e-28	8.66e-27
STX6	1q25.3	0.456198	1.5e-28	9.01e-27
MYO10	5p15.1	0.455855	1.66e-28	9.98e-27
TTLL4	2q35	0.455787	1.7e-28	1.02e-26
SUOX	12q13.2	-0.455613	1.79e-28	1.07e-26
A2ML1	12p13.31	0.455533	1.84e-28	1.09e-26
AAGAB	15q23	-0.454598	2.44e-28	1.45e-26
TMEM59	1p32.3	-0.454529	2.49e-28	1.47e-26
PIGH	14q24.1	-0.454214	2.74e-28	1.62e-26
DACH1	13q21.33	-0.45409	2.85e-28	1.67e-26
BLVRB	19q13.2	-0.453907	3.01e-28	1.76e-26
NPM3	10q24.32	0.453568	3.34e-28	1.95e-26
SPTBN4	19q13.2	-0.453502	3.41e-28	1.98e-26
LMNTD2	11p15.5	-0.452985	3.98e-28	2.31e-26
NUP93	16q13	0.452749	4.28e-28	2.48e-26
PDCD5	19q13.11	0.452642	4.42e-28	2.55e-26
DLGAP5	14q22.3	0.452628	4.44e-28	2.55e-26
CDCA3	12p13.31	0.452086	5.23e-28	3e-26
ELMSAN1	14q24.3	-0.452013	5.34e-28	3.06e-26
FAM174B	15q26.1	-0.451872	5.57e-28	3.18e-26
UBAP2L	1q21.3	0.451363	6.5e-28	3.7e-26
RETREG1	5p15.1	-0.451025	7.19e-28	4.07e-26
SCN1B	19q13.11	-0.451025	7.19e-28	4.07e-26
PWP2	21q22.3	0.450868	7.54e-28	4.25e-26
DONSON	21q22.11	0.45066	8.03e-28	4.52e-26
TXNDC15	5q31.1	-0.450484	8.46e-28	4.75e-26
EID1	15q21.1	-0.450452	8.54e-28	4.78e-26
SNX1	15q22.31	-0.450406	8.66e-28	4.83e-26
KIAA0825	5q15	-0.450392	8.7e-28	4.84e-26
HEXA-AS1	15q23	-0.450242	9.1e-28	5.05e-26
FOXM1	12p13.33	0.450187	9.25e-28	5.12e-26
ZNF552	19q13.43	-0.450127	9.42e-28	5.2e-26
SLC5A6	2p23.3	0.450025	9.71e-28	5.34e-26
PSAT1	9q21.2	0.450021	9.72e-28	5.34e-26
SLC39A6	18q12.2	-0.450004	9.77e-28	5.35e-26
CDK2AP1	12q24.31	0.449796	1.04e-27	5.68e-26
CPEB3	10q23.32	-0.449774	1.05e-27	5.7e-26
TMEM25	11q23.3	-0.449712	1.07e-27	5.79e-26
RNASEH1	2p25.3	0.449682	1.08e-27	5.83e-26
POLR2D	2q14.3	0.449631	1.09e-27	5.9e-26
ILF3	19p13.2	0.449372	1.18e-27	6.36e-26
IFRD1	7q31.1	0.449329	1.2e-27	6.42e-26
RPP40	6p25.1	0.449283	1.21e-27	6.5e-26
CDC25A	3p21.31	0.449235	1.23e-27	6.57e-26
BBS1	11q13.2	-0.449148	1.26e-27	6.73e-26
LTV1	6q24.2	0.449086	1.29e-27	6.83e-26
CDT1	16q24.3	0.448888	1.36e-27	7.23e-26
LMO4	1p22.3	0.448716	1.44e-27	7.59e-26
SMG5	1q22	0.44869	1.45e-27	7.63e-26
RNASE4	14q11.2	-0.44868	1.45e-27	7.63e-26
MROH8	20q11.23	-0.447944	1.81e-27	9.48e-26
UBE2C	20q13.12	0.447553	2.03e-27	1.06e-25
PURA	5q31.3	-0.447548	2.03e-27	1.06e-25
BUB1	2q13	0.447523	2.05e-27	1.06e-25
USP6NL	10p14	0.447523	2.05e-27	1.06e-25
TTC13	1q42.2	0.447444	2.1e-27	1.09e-25
ATXN7L2	1p13.3	0.447437	2.1e-27	1.09e-25
RGS22	8q22.2	-0.447289	2.2e-27	1.13e-25
RFC2	7q11.23	0.447274	2.21e-27	1.13e-25
CALCOCO2	17q21.32	-0.447201	2.25e-27	1.16e-25
FDPS	1q22	0.44715	2.29e-27	1.17e-25
GPD1L	3p22.3	-0.447002	2.39e-27	1.22e-25
CCT6A	7p11.2	0.44675	2.58e-27	1.31e-25
AGR2	7p21.1	-0.446748	2.58e-27	1.31e-25
PLEKHG4B	5p15.33	0.446734	2.59e-27	1.31e-25
TADA2B	4p16.1	-0.446542	2.74e-27	1.38e-25
VARS	6p21.33	0.446519	2.76e-27	1.39e-25
ANKRA2	5q13.2	-0.446501	2.77e-27	1.39e-25
CCNA2	4q27	0.446206	3.03e-27	1.52e-25
SPG11	15q21.1	-0.4462	3.03e-27	1.52e-25
COP1	1q25.1-q25.2	0.446173	3.06e-27	1.52e-25
UBE2Q1	1q21.3	0.445905	3.31e-27	1.65e-25
GATAD2A	19p13.11	0.445886	3.33e-27	1.65e-25
RPF2	6q21	0.445874	3.34e-27	1.65e-25
DSCC1	8q24.12	0.4455	3.73e-27	1.84e-25
ORC1	1p32.3	0.445303	3.95e-27	1.95e-25
MPZL1	1q24.2	0.445185	4.09e-27	2.01e-25
CENPN	16q23.2	0.445016	4.3e-27	2.11e-25
CCDC77	12p13.33	0.444938	4.4e-27	2.15e-25
NOP58	2q33.1	0.444635	4.81e-27	2.35e-25
NFIL3	9q22.31	0.444515	4.98e-27	2.42e-25
AMD1	6q21	0.444232	5.42e-27	2.63e-25
MFSD2B	2p23.3	0.444141	5.56e-27	2.69e-25
AGTR1	3q24	-0.444107	5.62e-27	2.71e-25
C1ORF112	1q24.2	0.444097	5.64e-27	2.72e-25
PGGT1B	5q22.3	-0.444084	5.66e-27	2.72e-25
TMEM201	1p36.22	0.443942	5.9e-27	2.83e-25
SLC25A35	17p13.1	-0.443726	6.29e-27	3.01e-25
PINK1	1p36.12	-0.443663	6.4e-27	3.06e-25
NASP	1p34.1	0.443639	6.45e-27	3.07e-25
TNFRSF21	6p12.3	0.443378	6.96e-27	3.31e-25
FUCA1	1p36.11	-0.443096	7.56e-27	3.58e-25
ACOT4	14q24.3	-0.443069	7.62e-27	3.6e-25
PIF1	15q22.31	0.442975	7.83e-27	3.69e-25
SGO1	3p24.3	0.442876	8.06e-27	3.79e-25
CYBRD1	2q31.1	-0.442755	8.35e-27	3.92e-25
OPN3	1q43	0.442627	8.67e-27	4.06e-25
LBR	1q42.12	0.442293	9.56e-27	4.46e-25
RAPGEF3	12q13.11	-0.442291	9.56e-27	4.46e-25
KLHDC3	6p21.1	0.441888	1.08e-26	5e-25
DHTKD1	10p14	0.441763	1.12e-26	5.18e-25
KRT8P41	11p15.4	-0.44132	1.27e-26	5.88e-25
KIF18B	17q21.31	0.440989	1.4e-26	6.46e-25
PPRC1	10q24.32	0.440961	1.41e-26	6.49e-25
ADIRF	10q23.2	-0.44068	1.53e-26	7.02e-25
FUT8-AS1	14q23.3	-0.440678	1.53e-26	7.02e-25
PHGDH	1p12	0.440379	1.67e-26	7.64e-25
NDC80	18p11.32	0.440162	1.78e-26	8.12e-25
RPH3AL	17p13.3	-0.439806	1.97e-26	8.98e-25
ASAH1	8p22	-0.43978	1.99e-26	9.03e-25
GLIPR1L2	12q21.2	-0.439344	2.25e-26	1.02e-24
SLC15A2	3q13.33	0.438171	3.16e-26	1.43e-24
RPIA	2p11.2	0.438101	3.22e-26	1.46e-24
EFCAB14	1p33	-0.438024	3.3e-26	1.49e-24
STAM2	2q23.3	-0.438004	3.31e-26	1.49e-24
FBXO8	4q34.1	-0.437788	3.53e-26	1.58e-24
SFPQ	1p34.3	0.437771	3.54e-26	1.59e-24
TNS2	12q13.13	-0.437733	3.58e-26	1.6e-24
SAR1B	5q31.1	-0.437081	4.32e-26	1.93e-24
FAM72D	1q21.1	0.436872	4.59e-26	2.04e-24
SEPTIN3	22q13.2	0.436379	5.29e-26	2.34e-24
CHAD	17q21.33	-0.436343	5.34e-26	2.36e-24
EPB41L5	2q14.2	-0.43625	5.48e-26	2.42e-24
SLC29A4	7p22.1	0.436097	5.73e-26	2.52e-24
MRPS5	2q11.1	0.436069	5.78e-26	2.54e-24
GGH	8q12.3	0.436066	5.78e-26	2.54e-24
IQCH	15q23	-0.435988	5.91e-26	2.59e-24
STARD10	11q13.4	-0.435979	5.93e-26	2.59e-24
CEP170	1q43	0.435895	6.07e-26	2.65e-24
UQCRHL	1p36.21	0.435873	6.11e-26	2.66e-24
SYNJ2BP	14q24.2	-0.435824	6.19e-26	2.69e-24
HERC3	4q22.1	-0.435817	6.21e-26	2.69e-24
ENTPD8	9q34.3	-0.435417	6.96e-26	3.01e-24
ADGRG6	6q24.2	0.435158	7.49e-26	3.23e-24
YES1	18p11.32	0.434649	8.66e-26	3.73e-24
UBE2T	1q32.1	0.434523	8.98e-26	3.86e-24
SLC49A3	4p16.3	-0.434502	9.03e-26	3.87e-24
UQCRH	1p33	0.434493	9.05e-26	3.87e-24
SLC7A8	14q11.2	-0.434333	9.47e-26	4.04e-24
MTMR10	15q13.3	-0.434288	9.6e-26	4.09e-24
NUCB2	11p15.1	-0.434204	9.83e-26	4.17e-24
CIRBP	19p13.3	-0.434203	9.83e-26	4.17e-24
DNA2	10q21.3	0.434199	9.84e-26	4.17e-24
SPR	2p13.2	-0.434125	1.01e-25	4.24e-24
CSNK1A1	5q32	-0.433762	1.11e-25	4.7e-24
ORC6	16q11.2	0.433671	1.14e-25	4.81e-24
EAPP	14q13.1	-0.433639	1.15e-25	4.84e-24
MSL3	Xp22.2	0.433618	1.16e-25	4.86e-24
LIMA1	12q13.12	-0.433377	1.24e-25	5.19e-24
AHNAK	11q12.3	-0.433265	1.28e-25	5.35e-24
SNRPD1	18q11.2	0.433192	1.31e-25	5.45e-24
PEX12	17q12	-0.433125	1.33e-25	5.54e-24
GMPR2	14q12	-0.433048	1.36e-25	5.66e-24
DMXL1	5q23.1	-0.433039	1.37e-25	5.66e-24
PRIM2	6p11.2	0.432964	1.4e-25	5.77e-24
DCTN4	5q33.1	-0.432922	1.41e-25	5.82e-24
BCL11A	2p16.1	0.432918	1.42e-25	5.82e-24
PODXL2	3q21.3	0.432872	1.43e-25	5.88e-24
CTBS	1p22.3	-0.432735	1.49e-25	6.1e-24
KDM5B	1q32.1	0.432726	1.49e-25	6.11e-24
PLCH1	3q25.31	0.432676	1.52e-25	6.18e-24
KCND3	1p13.2	-0.432444	1.62e-25	6.59e-24
NECTIN4	1q23.3	0.43228	1.7e-25	6.89e-24
TMC4	19q13.42	-0.432132	1.77e-25	7.15e-24
CCNB2	15q22.2	0.43213	1.77e-25	7.15e-24
TRIM43	2q11.1	0.431873	1.9e-25	7.68e-24
GART	21q22.11	0.431805	1.94e-25	7.81e-24
ART3	4q21.1|4p15.1-p14	0.431775	1.96e-25	7.86e-24
FAH	15q25.1	-0.431578	2.07e-25	8.29e-24
CAD	2p23.3	0.431562	2.08e-25	8.31e-24
TMEM123	11q22.2	0.431486	2.12e-25	8.48e-24
NCAPG	4p15.31	0.431372	2.19e-25	8.74e-24
MSTO1	1q22	0.431252	2.27e-25	9.02e-24
VPS39	15q15.1	-0.431191	2.3e-25	9.16e-24
USB1	16q21	0.431083	2.38e-25	9.42e-24
SYTL4	Xq22.1	-0.430949	2.47e-25	9.76e-24
POLR3G	5q14.3	0.430856	2.53e-25	1e-23
PVR	19q13.31	0.430802	2.57e-25	1.01e-23
SCAMP2	15q24.1	-0.430714	2.64e-25	1.04e-23
PTPRN2	7q36.3	-0.430646	2.69e-25	1.05e-23
FBXL19	16p11.2	0.430632	2.7e-25	1.06e-23
ZNF563	19p13.2	-0.430566	2.75e-25	1.07e-23
OLFM2	19p13.2	0.430487	2.81e-25	1.1e-23
CCZ1P-OR7E38P	7q21.3	0.430462	2.83e-25	1.1e-23
CREBRF	5q35.1	-0.430382	2.89e-25	1.12e-23
AKR7A3	1p36.13	-0.430194	3.05e-25	1.18e-23
CDCA4	14q32.33	0.429909	3.3e-25	1.28e-23
PRKAB1	12q24.23	-0.429896	3.32e-25	1.28e-23
POGK	1q24.1	0.429877	3.33e-25	1.29e-23
CPLX1	4p16.3	-0.429829	3.38e-25	1.3e-23
CNIH2	11q13.2	0.429798	3.41e-25	1.31e-23
ABCC8	11p15.1	-0.42961	3.59e-25	1.38e-23
TAPT1	4p15.32	-0.429314	3.9e-25	1.49e-23
ABAT	16p13.2	-0.4293	3.92e-25	1.5e-23
CDCA2	8p21.2	0.429076	4.17e-25	1.59e-23
SIGIRR	11p15.5	-0.428721	4.61e-25	1.75e-23
CASC15	6p22.3	0.428629	4.73e-25	1.8e-23
BID	22q11.21	0.428619	4.74e-25	1.8e-23
PARD6B	20q13.13	-0.428376	5.07e-25	1.92e-23
ZNF462	9q31.2	0.428355	5.1e-25	1.93e-23
HSH2D	19p13.11	-0.428345	5.11e-25	1.93e-23
FANCB	Xp22.2	0.428238	5.27e-25	1.98e-23
POP1	8q22.2	0.42799	5.65e-25	2.12e-23
MAP4K4	2q11.2	0.427926	5.75e-25	2.16e-23
ALAD	9q32	-0.427915	5.77e-25	2.16e-23
SCNN1A	12p13.31	-0.427397	6.66e-25	2.49e-23
EHMT2	6p21.33	0.42737	6.71e-25	2.5e-23
CDCA5	11q13.1	0.427342	6.76e-25	2.52e-23
FAAH2	Xp11.21	-0.426987	7.46e-25	2.77e-23
B4GALT3	1q23.3	0.426973	7.49e-25	2.78e-23
PHGR1	15q15.1	-0.426661	8.17e-25	3.02e-23
IL12RB2	1p31.3	0.42651	8.52e-25	3.15e-23
TCOF1	5q32-q33.1	0.426272	9.1e-25	3.36e-23
MAGED2	Xp11.21	-0.426119	9.49e-25	3.49e-23
CYB5D1	17p13.1	-0.425962	9.91e-25	3.64e-23
COLGALT1	19p13.11	0.425833	1.03e-24	3.77e-23
ALYREF	17q25.3	0.425544	1.11e-24	4.07e-23
ZNF205-AS1	16p13.3	-0.425527	1.12e-24	4.09e-23
CCT4	2p15	0.425268	1.2e-24	4.38e-23
RASEF	9q21.32	-0.425202	1.22e-24	4.45e-23
HEXIM1	17q21.31	-0.425074	1.27e-24	4.61e-23
AUNIP	1p36.11	0.424924	1.32e-24	4.78e-23
MAPK3	16p11.2	-0.424924	1.32e-24	4.78e-23
PROM1	4p15.32	0.424615	1.44e-24	5.2e-23
PLEKHD1	14q24.1	-0.424583	1.45e-24	5.23e-23
MPHOSPH10	2p13.3	0.424472	1.5e-24	5.39e-23
SNRPE	1q32.1	0.424408	1.52e-24	5.47e-23
KIF15	3p21.31	0.424387	1.53e-24	5.49e-23
SBSN	19q13.12	0.424242	1.59e-24	5.71e-23
TMEM175	4p16.3	-0.424179	1.62e-24	5.8e-23
IGIP	5q31.3	-0.424136	1.64e-24	5.86e-23
PRR11	17q22	0.423916	1.74e-24	6.21e-23
PRRC2A	6p21.33	0.423739	1.83e-24	6.51e-23
BUB1B	15q15.1	0.423725	1.84e-24	6.52e-23
SEPSECS	4p15.2	-0.423683	1.86e-24	6.58e-23
MAN1C1	1p36.11	-0.423653	1.87e-24	6.63e-23
SIDT1	3q13.2	-0.423576	1.91e-24	6.76e-23
NDUFAF4	6q16.1	0.423511	1.95e-24	6.87e-23
KIF1BP	10q22.1	-0.423378	2.02e-24	7.11e-23
ARSG	17q24.2	-0.42325	2.09e-24	7.35e-23
ENAH	1q42.12	0.423151	2.15e-24	7.54e-23
ANKRD42	11q14.1	-0.423084	2.19e-24	7.66e-23
NOP2	12p13.31	0.423079	2.19e-24	7.66e-23
HMGCL	1p36.11	-0.422914	2.29e-24	8e-23
SARAF	8p12	-0.422894	2.31e-24	8.03e-23
TOGARAM1	14q21.2	-0.422546	2.54e-24	8.82e-23
NECAB3	20q11.22	-0.422275	2.73e-24	9.48e-23
LYPD6B	2q23.2	-0.4222	2.79e-24	9.66e-23
ANLN	7p14.2	0.421895	3.03e-24	1.05e-22
PHOSPHO2	2q31.1	-0.421689	3.2e-24	1.11e-22
RPS7	2p25.3	0.421687	3.21e-24	1.11e-22
HHEX	10q23.33	-0.421576	3.3e-24	1.14e-22
KCNK5	6p21.2	0.421543	3.33e-24	1.15e-22
ARPC5	1q25.3	0.421364	3.5e-24	1.2e-22
OCEL1	19p13.11	-0.421181	3.68e-24	1.26e-22
RBM8A	1q21.1	0.420883	3.99e-24	1.36e-22
FBXL7	5p15.1	-0.420768	4.12e-24	1.41e-22
PDCD11	10q24.33	0.420657	4.24e-24	1.45e-22
FBXO38	5q32	-0.420637	4.27e-24	1.45e-22
DEPDC1	1p31.3	0.420535	4.39e-24	1.49e-22
SELENOT	3q25.1	-0.420328	4.64e-24	1.57e-22
BTF3	5q13.2	-0.420244	4.75e-24	1.61e-22
VANGL2	1q23.2	0.420113	4.92e-24	1.66e-22
NEK2	1q32.3	0.42003	5.03e-24	1.69e-22
MIS18A	21q22.11	0.420028	5.03e-24	1.69e-22
SLC7A5	16q24.2	0.419981	5.1e-24	1.71e-22
RAP2A	13q32.1	0.419825	5.32e-24	1.78e-22
ESYT3	3q22.3	0.419723	5.47e-24	1.83e-22
FBLIM1	1p36.21	0.419686	5.52e-24	1.85e-22
HACD3	15q22.31	-0.419551	5.73e-24	1.91e-22
ERBB4	2q34	-0.419093	6.48e-24	2.16e-22
GMPS	3q25.31	0.418953	6.73e-24	2.24e-22
CD24	6q21	0.418744	7.12e-24	2.37e-22
FYB2	1p32.2	-0.418542	7.52e-24	2.5e-22
ANKRD13B	17q11.2	0.418428	7.76e-24	2.57e-22
STON2	14q31.1	-0.418366	7.89e-24	2.61e-22
SMIM14	4p14	-0.418297	8.03e-24	2.65e-22
PXMP4	20q11.22	-0.418297	8.03e-24	2.65e-22
SPATA20	17q21.33	-0.418222	8.2e-24	2.7e-22
R3HDM1	2q21.3	0.418208	8.23e-24	2.7e-22
POLD1	19q13.33	0.418133	8.4e-24	2.76e-22
CLK2	1q22	0.418094	8.49e-24	2.78e-22
MPP6	7p15.3	0.41806	8.57e-24	2.8e-22
MEX3B	15q25.2	0.417969	8.78e-24	2.87e-22
INCENP	11q12.3	0.417673	9.51e-24	3.1e-22
GLMP	1q22	0.417329	1.04e-23	3.39e-22
CMBL	5p15.2	-0.41731	1.05e-23	3.4e-22
SETDB1	1q21.3	0.417231	1.07e-23	3.47e-22
MCM2	3q21.3	0.417183	1.08e-23	3.51e-22
FAM102A	9q34.11	-0.417089	1.11e-23	3.59e-22
LINC00634	22q13.2	0.416815	1.2e-23	3.86e-22
KCNE4	2q36.1	-0.416805	1.2e-23	3.87e-22
HEXIM2	17q21.31	-0.416796	1.2e-23	3.87e-22
MGST2	4q31.1	-0.416371	1.35e-23	4.33e-22
WASF1	6q21	0.416061	1.46e-23	4.7e-22
PLA2G4F	15q15.1	-0.415853	1.55e-23	4.96e-22
EZH1	17q21.2	-0.415655	1.63e-23	5.22e-22
MTSS2	16q22.1	0.415553	1.68e-23	5.36e-22
CTSO	4q32.1	-0.41549	1.71e-23	5.44e-22
MCM6	2q21.3	0.415463	1.72e-23	5.47e-22
DNAJC12	10q21.3	-0.415344	1.77e-23	5.64e-22
ASNS	7q21.3	0.415329	1.78e-23	5.65e-22
C9ORF64	9q21.32	-0.415267	1.81e-23	5.73e-22
SMO	7q32.1	0.415065	1.91e-23	6.04e-22
HASPIN	17p13.2	0.414959	1.97e-23	6.21e-22
TROAP	12q13.12	0.41495	1.97e-23	6.21e-22
RMDN3	15q15.1	-0.414948	1.97e-23	6.21e-22
SPINDOC	11q13.1	0.414664	2.13e-23	6.68e-22
PCP2	19p13.2	-0.41455	2.19e-23	6.88e-22
AADAT	4q33	0.414364	2.3e-23	7.22e-22
FOXP4	6p21.1	0.414277	2.36e-23	7.37e-22
NUDT16P1	3q22.1	-0.414176	2.42e-23	7.56e-22
LIN7A	12q21.31	-0.414078	2.49e-23	7.75e-22
RIPK3	14q12	-0.413839	2.65e-23	8.24e-22
MAP3K21	1q42.2	0.413758	2.71e-23	8.41e-22
E2F2	1p36.12	0.413631	2.8e-23	8.68e-22
TENT2	5q14.1	-0.413614	2.81e-23	8.71e-22
COPS7B	2q37.1	0.41361	2.81e-23	8.71e-22
DNAJC2	7q22.1	0.413334	3.03e-23	9.35e-22
RELL1	4p14	-0.413226	3.12e-23	9.61e-22
GATA3	10p14	-0.41308	3.24e-23	9.97e-22
ZNF671	19q13.43	-0.413038	3.27e-23	1.01e-21
ANKHD1-EIF4EBP3	5q31.3	-0.413025	3.29e-23	1.01e-21
TUBA1C	12q13.12	0.413018	3.29e-23	1.01e-21
BBOF1	14q24.3	-0.412983	3.32e-23	1.02e-21
NT5C2	10q24.32-q24.33	0.412967	3.34e-23	1.02e-21
FAM234B	12p13.1	-0.412935	3.37e-23	1.03e-21
TMEM245	9q31.3	-0.412916	3.38e-23	1.03e-21
TCP1	6q25.3	0.412674	3.61e-23	1.1e-21
KIF13B	8p12	-0.412585	3.69e-23	1.12e-21
KRT222	17q21.2	-0.412485	3.79e-23	1.15e-21
CX3CR1	3p22.2	-0.412437	3.84e-23	1.16e-21
SMOC2	6q27	-0.411974	4.34e-23	1.31e-21
MICALCL	11p15.3	-0.411852	4.48e-23	1.35e-21
MAP3K12	12q13.13	-0.411774	4.57e-23	1.38e-21
ANXA9	1q21.3	-0.411452	4.98e-23	1.5e-21
B4GALT2	1p34.1	0.411415	5.03e-23	1.51e-21
ITPR1	3p26.1	-0.411374	5.08e-23	1.53e-21
SYT9	11p15.4	-0.411347	5.12e-23	1.53e-21
DRAXIN	1p36.22	0.411015	5.59e-23	1.67e-21
F11R	1q23.3	0.411007	5.6e-23	1.67e-21
ULBP1	6q25.1	0.410988	5.63e-23	1.68e-21
SLC35F2	11q22.3	0.410967	5.66e-23	1.69e-21
DIS3L	15q22.31	-0.410954	5.68e-23	1.69e-21
PSMB4	1q21.3	0.410938	5.7e-23	1.69e-21
APBA2	15q13.1	0.410784	5.93e-23	1.76e-21
TMPRSS13	11q23.3	0.410684	6.09e-23	1.8e-21
TRIM41	5q35.3	-0.41056	6.29e-23	1.86e-21
BTRC	10q24.32	-0.410538	6.33e-23	1.87e-21
CPSF3	2p25.1	0.410384	6.59e-23	1.94e-21
CTC1	17p13.1	-0.410263	6.81e-23	2e-21
CCDC96	4p16.1	-0.410134	7.04e-23	2.07e-21
DNAAF1	16q24.1	-0.410134	7.04e-23	2.07e-21
GLUD1	10q23.2	-0.410083	7.13e-23	2.09e-21
CHST15	10q26.13	-0.410036	7.22e-23	2.11e-21
NUTF2	16q22.1	0.409978	7.33e-23	2.14e-21
AP4M1	7q22.1	0.409853	7.58e-23	2.21e-21
MKI67	10q26.2	0.409516	8.28e-23	2.41e-21
MED13L	12q24.21	-0.409507	8.3e-23	2.41e-21
TBC1D15	12q21.1	-0.409491	8.33e-23	2.42e-21
AGBL2	11p11.2	-0.409445	8.43e-23	2.45e-21
PREP	6q21	0.409434	8.46e-23	2.45e-21
RHEB	7q36.1	0.409327	8.7e-23	2.52e-21
SYS1	20q13.12	-0.409324	8.7e-23	2.52e-21
ENO1	1p36.23	0.409231	8.92e-23	2.57e-21
ZNF286B	17p11.2	0.408877	9.78e-23	2.82e-21
SMYD2	1q32.3	0.408873	9.79e-23	2.82e-21
DRAIC	15q23	-0.408863	9.82e-23	2.82e-21
ASB8	12q13.11	-0.408784	1e-22	2.88e-21
TEX10	9q31.1	0.40858	1.06e-22	3.03e-21
ENTPD5	14q24.3	-0.408577	1.06e-22	3.03e-21
ZNF280C	Xq26.1	0.408534	1.07e-22	3.06e-21
CARM1	19p13.2	0.408491	1.08e-22	3.09e-21
KCNQ4	1p34.2	0.408473	1.09e-22	3.1e-21
LCMT2	15q15.3	-0.408367	1.12e-22	3.18e-21
CCNB1IP1	14q11.2	0.408346	1.12e-22	3.19e-21
DPH2	1p34.1	0.408162	1.18e-22	3.34e-21
FICD	12q23.3	-0.40798	1.24e-22	3.5e-21
UBE2S	19q13.42	0.407966	1.24e-22	3.51e-21
ARL9	4q12	0.40788	1.27e-22	3.58e-21
RAD51AP1	12p13.32	0.407857	1.28e-22	3.6e-21
SNRPA	19q13.2	0.407581	1.37e-22	3.86e-21
UBXN10	1p36.12	-0.40748	1.41e-22	3.96e-21
NXN	17p13.3	0.407103	1.55e-22	4.36e-21
SSR2	1q22	0.406999	1.59e-22	4.47e-21
C5ORF30	5q21.1	-0.406852	1.66e-22	4.64e-21
GATA3-AS1	10p14	-0.406826	1.67e-22	4.67e-21
PELI1	2p14	0.406799	1.68e-22	4.69e-21
TMEM183A	1q32.1	0.406791	1.68e-22	4.7e-21
DIRAS1	19p13.3	0.406766	1.69e-22	4.72e-21
NUDT5	10p14	0.406725	1.71e-22	4.76e-21
PRKAG3	2q35	0.406656	1.74e-22	4.84e-21
EIF4E3	3p13	-0.40658	1.78e-22	4.93e-21
TET1	10q21.3	0.406563	1.79e-22	4.95e-21
SLC25A38	3p22.1	-0.406552	1.79e-22	4.95e-21
SERPINB1	6p25.2	-0.406456	1.84e-22	5.07e-21
KRT18	12q13.13	-0.406392	1.87e-22	5.15e-21
YTHDC2	5q22.2	-0.406111	2.01e-22	5.53e-21
CENPO	2p23.3	0.4061	2.01e-22	5.54e-21
KIAA0319L	1p34.3	-0.406033	2.05e-22	5.63e-21
MND1	4q31.3	0.405909	2.11e-22	5.8e-21
ABTB2	11p13	0.405742	2.21e-22	6.05e-21
BECN1	17q21.31	-0.405739	2.21e-22	6.05e-21
CDK8	13q12.13	0.405709	2.23e-22	6.09e-21
THAP6	4q21.1	-0.405671	2.25e-22	6.14e-21
PFKP	10p15.2	0.405261	2.5e-22	6.81e-21
SEZ6L	22q12.1	-0.405243	2.51e-22	6.84e-21
MAN2B2	4p16.1	-0.405214	2.53e-22	6.88e-21
FBXO5	6q25.2	0.405196	2.54e-22	6.9e-21
LOC148696	1q32.2	-0.405161	2.57e-22	6.96e-21
DVL3	3q27.1	0.40514	2.58e-22	6.98e-21
SF3B3	16q22.1	0.405138	2.58e-22	6.98e-21
TGIF2	20q11.23	0.405071	2.63e-22	7.09e-21
TEX30	13q33.1	0.405036	2.65e-22	7.14e-21
PSRC1	1p13.3	0.405017	2.66e-22	7.17e-21
CPEB4	5q35.2	-0.404856	2.78e-22	7.46e-21
DOK1	2p13.1	-0.404845	2.78e-22	7.48e-21
PADI2	1p36.13	0.404295	3.21e-22	8.6e-21
ABCF2	7q36.1	0.403946	3.51e-22	9.39e-21
FAM136A	2p13.3	0.403768	3.67e-22	9.82e-21
TPCN1	12q24.13	-0.403497	3.94e-22	1.05e-20
ZNF441	19p13.2	-0.403464	3.97e-22	1.06e-20
FIGNL1	7p12.2	0.403449	3.98e-22	1.06e-20
HAUS8	19p13.11	0.403331	4.11e-22	1.09e-20
SGO2	2q33.1	0.403321	4.12e-22	1.09e-20
PCDH19	Xq22.1	-0.40327	4.17e-22	1.11e-20
DHRS7	14q23.1	-0.40322	4.23e-22	1.12e-20
EFCC1	3q21.3	-0.403108	4.35e-22	1.15e-20
ZNF396	18q12.2	-0.403063	4.4e-22	1.16e-20
C11ORF86	11q13.2	0.402769	4.74e-22	1.25e-20
SH3BP5L	1q44	0.402735	4.78e-22	1.26e-20
RERG	12p12.3	-0.40259	4.96e-22	1.31e-20
CSNK1G3	5q23.2	-0.402491	5.09e-22	1.34e-20
RPL39L	3q27.3	0.402374	5.25e-22	1.38e-20
GIPR	19q13.32	-0.402208	5.47e-22	1.44e-20
HEATR1	1q43	0.402178	5.52e-22	1.44e-20
TRAPPC13	5q12.3	-0.402163	5.54e-22	1.45e-20
ATAD3A	1p36.33	0.402157	5.54e-22	1.45e-20
GARS	7p14.3	0.402147	5.56e-22	1.45e-20
TPSG1	16p13.3	-0.402108	5.62e-22	1.46e-20
CCDC125	5q13.2	-0.401952	5.84e-22	1.52e-20
LRTOMT	11q13.4	-0.401931	5.87e-22	1.53e-20
TAF5L	1q42.13	0.401871	5.96e-22	1.55e-20
SRC	20q11.23	0.40175	6.15e-22	1.59e-20
KIF18A	11p14.1	0.401686	6.25e-22	1.62e-20
SLC15A1	13q32.2-q32.3	0.401496	6.56e-22	1.7e-20
RNF14	5q31.3	-0.401366	6.78e-22	1.75e-20
CACYBP	1q25.1	0.401331	6.84e-22	1.77e-20
SHMT2	12q13.3	0.401232	7.02e-22	1.81e-20
EML4	2p21	0.400745	7.94e-22	2.04e-20
POLR1C	6p21.1	0.400713	8.01e-22	2.05e-20
WDR43	2p23.2	0.400712	8.01e-22	2.05e-20
CCT5	5p15.2	0.400708	8.02e-22	2.05e-20
SYT17	16p12.3	-0.400708	8.02e-22	2.05e-20
FZD9	7q11.23	0.400556	8.33e-22	2.13e-20
STIL	1p33	0.400533	8.38e-22	2.14e-20
TMEM132A	11q12.2	0.400332	8.82e-22	2.25e-20
DNMBP	10q24.2	-0.400299	8.9e-22	2.26e-20
B3GNT4	12q24.31	0.400293	8.91e-22	2.26e-20
RIMBP3	22q11.21	-0.400292	8.91e-22	2.26e-20
SRM	1p36.22	0.400255	9e-22	2.28e-20
ALCAM	3q13.11	-0.400111	9.33e-22	2.36e-20
DEK	6p22.3	0.400033	9.52e-22	2.41e-20
BCL2L12	19q13.33	0.399948	9.72e-22	2.46e-20
ISG20L2	1q23.1	0.399913	9.81e-22	2.48e-20
COPZ1	12q13.13	-0.399883	9.89e-22	2.49e-20
TAGLN2	1q23.2	0.399818	1.01e-21	2.53e-20
PTTG1	5q33.3	0.399792	1.01e-21	2.54e-20
LYRM9	17q11.2	-0.399686	1.04e-21	2.61e-20
C3ORF18	3p21.31	-0.399585	1.07e-21	2.67e-20
CCSAP	1q42.13	0.399556	1.07e-21	2.69e-20
ELOVL5	6p12.1	-0.399485	1.09e-21	2.74e-20
KIAA1211L	2q11.2	-0.399404	1.12e-21	2.79e-20
RBM34	1q42.3	0.399363	1.13e-21	2.81e-20
CMC2	16q23.2	0.39935	1.13e-21	2.82e-20
KIAA0232	4p16.1	-0.399341	1.13e-21	2.82e-20
CPA3	3q24	-0.399139	1.19e-21	2.97e-20
RFC3	13q13.2	0.399102	1.2e-21	2.99e-20
TEX264	3p21.2	-0.399094	1.21e-21	2.99e-20
TBRG4	7p13	0.399079	1.21e-21	3e-20
SPOP	17q21.33	-0.398972	1.24e-21	3.08e-20
NDUFAF1	15q15.1	-0.39872	1.33e-21	3.28e-20
NUS1	6q22.1	0.398701	1.33e-21	3.29e-20
AKR7L	1p36.13|1p35-p36.1	-0.398672	1.34e-21	3.31e-20
PIGV	1p36.11	-0.398543	1.39e-21	3.42e-20
SNRPA1	15q26.3	0.398524	1.39e-21	3.43e-20
ETV4	17q21.31	0.398458	1.42e-21	3.48e-20
LYSMD3	5q14.3	-0.398447	1.42e-21	3.49e-20
ATP6V1C2	-	0.39843	1.43e-21	3.49e-20
ADSL	22q13.1	0.398429	1.43e-21	3.49e-20
KIF16B	20p12.1	-0.398422	1.43e-21	3.5e-20
C7ORF13	7q36.3	0.398303	1.47e-21	3.6e-20
DDB2	11p11.2	-0.39827	1.49e-21	3.62e-20
COQ6	14q24.3	-0.398126	1.54e-21	3.75e-20
CALCOCO1	12q13.13	-0.398097	1.55e-21	3.78e-20
FBXO36	2q36.3	-0.398005	1.59e-21	3.86e-20
SNX25	4q35.1	-0.397997	1.59e-21	3.86e-20
DEFB132	20p13	-0.397916	1.62e-21	3.94e-20
JOSD1	22q13.1	0.397802	1.67e-21	4.04e-20
MTPAP	10p11.23	0.3978	1.67e-21	4.04e-20
SMC1B	22q13.31	0.397686	1.72e-21	4.16e-20
SULT1A1	16p11.2	-0.39765	1.74e-21	4.19e-20
ZNF670	1q44	0.397538	1.79e-21	4.3e-20
TOM1L2	17p11.2	-0.397488	1.81e-21	4.35e-20
SF3B4	1q21.2	0.397415	1.84e-21	4.43e-20
STK32B	4p16.2	-0.397306	1.89e-21	4.55e-20
C1ORF74	1q32.2	0.39719	1.95e-21	4.67e-20
TCEA3	1p36.12	-0.397102	1.99e-21	4.77e-20
CABLES2	20q13.33	0.397086	2e-21	4.79e-20
CHML	1q43	0.397062	2.01e-21	4.81e-20
SLURP1	8q24.3	0.397009	2.04e-21	4.87e-20
LAMB2	3p21.31	-0.396884	2.1e-21	5.02e-20
SSRP1	11q12.1	0.39671	2.2e-21	5.24e-20
WFS1	4p16.1	-0.396635	2.24e-21	5.33e-20
RRM2B	8q22.3	-0.396585	2.27e-21	5.39e-20
DTWD2	5q23.1	-0.396514	2.31e-21	5.48e-20
AGO2	8q24.3	0.396438	2.35e-21	5.58e-20
KIF11	10q23.33	0.396348	2.41e-21	5.7e-20
HNRNPH2	Xq22.1	-0.396307	2.43e-21	5.75e-20
CCDC167	6p21.2	0.396237	2.48e-21	5.85e-20
C1ORF131	1q42.2	0.396222	2.48e-21	5.86e-20
NONO	Xq13.1	0.396132	2.54e-21	5.98e-20
NKX1-2	10q26.13	0.396129	2.54e-21	5.98e-20
JMJD4	1q42.13	0.396102	2.56e-21	6.02e-20
MRTFB	16p13.12	-0.396089	2.57e-21	6.03e-20
TSPAN13	7p21.1	-0.39601	2.62e-21	6.14e-20
ATP1A4	1q23.2	-0.395785	2.77e-21	6.49e-20
MARVELD2	5q13.2	-0.395624	2.89e-21	6.75e-20
CNTD1	17q21.2-q21.31	-0.395612	2.89e-21	6.76e-20
ZBTB42	14q32.33	-0.395475	2.99e-21	6.99e-20
TCEAL4	Xq22.2	-0.395197	3.21e-21	7.48e-20
DIPK1A	1p22.1	-0.395179	3.22e-21	7.51e-20
DENND2D	1p13.3-p13.2	-0.395104	3.28e-21	7.64e-20
LPO	17q22	0.395083	3.3e-21	7.67e-20
EPRS	1q41	0.395081	3.3e-21	7.67e-20
KCNJ3	2q24.1	-0.395062	3.32e-21	7.69e-20
ARHGEF39	9p13.3	0.395016	3.36e-21	7.77e-20
KCNG1	20q13.13	0.39491	3.45e-21	7.97e-20
USP39	2p11.2	0.394711	3.62e-21	8.37e-20
SH2D2A	1q23.1	0.394701	3.63e-21	8.38e-20
NFIB	9p23-p22.3	0.394672	3.66e-21	8.43e-20
CDC42SE1	1q21.3	0.394609	3.72e-21	8.55e-20
CMSS1	3q12.1	0.394605	3.72e-21	8.55e-20
GOLGA2P7	15q25.2	0.394489	3.83e-21	8.79e-20
SLC7A13	8q21.3	-0.394415	3.9e-21	8.94e-20
PDAP1	7q22.1	0.394344	3.97e-21	9.09e-20
MTHFD1L	6q25.1	0.393987	4.34e-21	9.92e-20
KCNJ11	11p15.1	-0.393878	4.46e-21	1.02e-19
FAM135B	8q24.23	-0.393761	4.59e-21	1.05e-19
WHAMMP3	15q11.2	-0.393668	4.69e-21	1.07e-19
PLIN2	9p22.1	0.393649	4.72e-21	1.07e-19
SPEF2	5p13.2	-0.393629	4.74e-21	1.08e-19
VRK1	14q32.2	0.393579	4.8e-21	1.09e-19
MSH2	2p21-p16.3	0.393576	4.8e-21	1.09e-19
BHLHE40	3p26.1	-0.393488	4.91e-21	1.11e-19
CATSPERG	19q13.2	-0.393334	5.1e-21	1.15e-19
NUDCD1	8q23.1	0.393332	5.1e-21	1.15e-19
CTCFL	20q13.31	0.39294	5.62e-21	1.27e-19
CA5BP1	Xp22.2	0.392882	5.7e-21	1.29e-19
CDK16	Xp11.3	0.392882	5.7e-21	1.29e-19
ACACB	12q24.11	-0.392686	5.99e-21	1.35e-19
ZNF385A	12q13.13	-0.392596	6.12e-21	1.38e-19
S100A11	1q21.3	0.392588	6.13e-21	1.38e-19
GPN1	2p23.3	0.392573	6.16e-21	1.38e-19
BCAM	19q13.32	-0.392433	6.37e-21	1.43e-19
ELAVL1	19p13.2	0.392432	6.37e-21	1.43e-19
ADGRA3	4p15.2	0.392386	6.45e-21	1.44e-19
CCNY	10p11.21	0.392305	6.58e-21	1.47e-19
KPNA2	17q24.2	0.392251	6.66e-21	1.49e-19
FRAT1	10q24.1	-0.392061	6.98e-21	1.56e-19
WDR5	9q34.2	0.391974	7.14e-21	1.59e-19
UGT8	4q26	0.391849	7.36e-21	1.64e-19
TMEM205	19p13.2	-0.391638	7.75e-21	1.72e-19
TCTA	3p21.31	-0.391507	8.01e-21	1.78e-19
LRBA	4q31.3	-0.391468	8.08e-21	1.79e-19
ODF2L	1p22.3	0.391461	8.1e-21	1.79e-19
TONSL	8q24.3	0.391423	8.17e-21	1.81e-19
PPM1A	14q23.1	-0.391316	8.39e-21	1.85e-19
PABPC1	8q22.3	0.391316	8.39e-21	1.85e-19
GABBR2	9q22.33	0.39111	8.83e-21	1.95e-19
BMS1	10q11.21	0.391073	8.91e-21	1.96e-19
ZBTB7A	19p13.3	-0.390939	9.21e-21	2.03e-19
NAT1	8p22	-0.390869	9.37e-21	2.06e-19
TMPRSS6	22q12.3	-0.390839	9.43e-21	2.07e-19
NCAPG2	7q36.3	0.390801	9.52e-21	2.09e-19
DNAL1	14q24.3	-0.390785	9.56e-21	2.1e-19
TPGS2	18q12.2	0.390716	9.72e-21	2.13e-19
GPR135	14q23.1	-0.390647	9.89e-21	2.16e-19
FSIP1	15q14	-0.390597	1e-20	2.19e-19
IFT46	11q23.3	-0.39059	1e-20	2.19e-19
SLC6A11	3p25.3	0.39058	1.01e-20	2.19e-19
RAB5B	12q13.2	-0.390554	1.01e-20	2.2e-19
TCTN1	12q24.11	-0.390519	1.02e-20	2.22e-19
ARMT1	6q25.1	-0.390511	1.02e-20	2.22e-19
MTMR2	11q21	0.390315	1.07e-20	2.33e-19
LDLRAD1	1p32.3	-0.39027	1.08e-20	2.35e-19
CCDC126	7p15.3	-0.390248	1.09e-20	2.36e-19
TMEM171	5q13.2	0.390105	1.13e-20	2.44e-19
ARRB1	11q13.4	-0.389749	1.23e-20	2.66e-19
XPC	3p25.1	-0.389663	1.26e-20	2.72e-19
AKAP10	17p11.2	-0.389651	1.26e-20	2.72e-19
RAI2	Xp22.13	-0.389609	1.28e-20	2.75e-19
RTN4RL1	17p13.3	-0.389484	1.32e-20	2.83e-19
XBP1	22q12.1|22q12	-0.389382	1.35e-20	2.9e-19
VGF	7q22.1	0.389367	1.35e-20	2.91e-19
DNAH7	2q32.3	-0.389281	1.38e-20	2.96e-19
MICALL1	22q13.1	0.389178	1.42e-20	3.04e-19
TBC1D12	10q23.33	-0.389102	1.44e-20	3.09e-19
ZNF844	19p13.2	-0.389092	1.45e-20	3.09e-19
MIIP	1p36.22	0.388987	1.48e-20	3.17e-19
DBNDD2	20q13.12	-0.38896	1.49e-20	3.19e-19
PGPEP1	19p13.11	-0.3889	1.52e-20	3.23e-19
POLK	5q13.3	-0.388779	1.56e-20	3.33e-19
TRMO	9q22.33	-0.388683	1.6e-20	3.4e-19
CENPI	Xq22.1	0.38857	1.64e-20	3.49e-19
LONRF2	2q11.2	-0.388557	1.65e-20	3.5e-19
TLE3	15q23	-0.388545	1.65e-20	3.51e-19
SLC19A1	21q22.3	0.388461	1.69e-20	3.58e-19
PER2	2q37.3	-0.388444	1.7e-20	3.59e-19
REPS2	Xp22.2	-0.38832	1.75e-20	3.69e-19
RTKN	2p13.1	0.388303	1.75e-20	3.7e-19
LRRFIP1	2q37.3	-0.388292	1.76e-20	3.71e-19
SERPINA11	14q32.13	-0.388196	1.8e-20	3.79e-19
TDRKH	1q21.3	0.388147	1.82e-20	3.83e-19
C1QL4	12q13.12	0.388104	1.84e-20	3.87e-19
KRT37	17q21.2	-0.388061	1.86e-20	3.91e-19
FYCO1	3p21.31	-0.388042	1.87e-20	3.92e-19
FBL	19q13.2	0.387945	1.91e-20	4.01e-19
PRR15	7p14.3	-0.387929	1.92e-20	4.02e-19
FRY	13q13.1	-0.3879	1.93e-20	4.05e-19
LRRC56	11p15.5	-0.387895	1.94e-20	4.05e-19
PHF7	3p21.1	-0.387845	1.96e-20	4.09e-19
SERINC1	6q22.31	-0.387767	2e-20	4.17e-19
IGBP1	Xq13.1	-0.387493	2.14e-20	4.45e-19
FANCA	16q24.3	0.387489	2.14e-20	4.45e-19
ATP11C	Xq27.1	0.387474	2.15e-20	4.46e-19
GSDMC	8q24.21	0.38743	2.17e-20	4.5e-19
CCDC183	9q34.3	-0.387371	2.2e-20	4.56e-19
CEBPB	20q13.13	0.387357	2.21e-20	4.57e-19
ABCC10	6p21.1	0.387351	2.21e-20	4.58e-19
SNHG1	11q12.3	0.387198	2.29e-20	4.75e-19
POC5	5q13.3	-0.387164	2.31e-20	4.78e-19
APOF	12q13.3	-0.387115	2.34e-20	4.83e-19
S1PR2	19p13.2	0.387032	2.39e-20	4.92e-19
ULBP3	6q25.1	0.387019	2.4e-20	4.94e-19
HSPA14	10p13	0.387009	2.4e-20	4.94e-19
CCDC71L	7q22.3	0.386777	2.54e-20	5.22e-19
INSYN2A	10q26.2	-0.386652	2.62e-20	5.38e-19
NUDT16	3q22.1	-0.386588	2.66e-20	5.46e-19
TAF4B	18q11.2	0.386539	2.69e-20	5.52e-19
TMEM41B	11p15.4	-0.38648	2.73e-20	5.59e-19
MAG	19q13.12	-0.386352	2.82e-20	5.76e-19
LRP10	14q11.2	-0.386322	2.84e-20	5.79e-19
IPO9	1q32.1	0.386296	2.85e-20	5.83e-19
IQSEC2	Xp11.22	-0.386163	2.95e-20	6.01e-19
TMEM74	8q23.1	0.386116	2.98e-20	6.07e-19
SEMA3B	3p21.31	-0.386109	2.99e-20	6.08e-19
C5ORF15	5q31.1	-0.386006	3.06e-20	6.22e-19
ITPKA	15q15.1	-0.386	3.07e-20	6.23e-19
NOP56	20p13	0.385948	3.11e-20	6.3e-19
DRC3	17p11.2	-0.385895	3.15e-20	6.37e-19
KIF3C	2p23.3	0.385544	3.42e-20	6.93e-19
KRT83	12q13.13	0.38551	3.45e-20	6.98e-19
CCDC103	17q21.31	-0.385498	3.46e-20	6.99e-19
MISP	19p13.3	-0.385312	3.62e-20	7.3e-19
FAT1	4q35.2	0.385312	3.62e-20	7.3e-19
SLC48A1	12q13.11	-0.385289	3.64e-20	7.33e-19
NKRF	Xq24	0.385246	3.68e-20	7.4e-19
CEACAM5	19q13.2	-0.385233	3.69e-20	7.42e-19
PTCHD1	Xp22.11	0.385227	3.7e-20	7.42e-19
FRAT2	10q24.1	0.385178	3.74e-20	7.5e-19
WDR19	4p14	-0.385158	3.76e-20	7.53e-19
POLR1E	9p13.2	0.385147	3.77e-20	7.54e-19
HPGDS	4q22.3	-0.385116	3.8e-20	7.59e-19
CENPE	4q24	0.385082	3.83e-20	7.65e-19
CYP4V2	4q35.1-q35.2	-0.384996	3.91e-20	7.8e-19
ZMIZ2	7p13	0.384974	3.93e-20	7.83e-19
SLC44A4	6p21.33	-0.384941	3.96e-20	7.89e-19
DIAPH3	13q21.2	0.384719	4.18e-20	8.31e-19
KDM4B	19p13.3	-0.384705	4.19e-20	8.33e-19
ARFIP2	11p15.4	-0.384503	4.4e-20	8.73e-19
TMCC2	1q32.1	0.384501	4.4e-20	8.73e-19
PTPRT	20q12-q13.11	-0.38448	4.42e-20	8.77e-19
LZTFL1	3p21.31	-0.38444	4.47e-20	8.85e-19
SERINC3	20q13.12	-0.384252	4.67e-20	9.24e-19
PISD	22q12.2	-0.384251	4.67e-20	9.24e-19
GPRIN1	5q35.2	0.384143	4.8e-20	9.47e-19
ABCD3	1p21.3	-0.383885	5.1e-20	1.01e-18
DNAJB11	3q27.3	0.383655	5.39e-20	1.06e-18
LEO1	15q21.2	-0.383649	5.4e-20	1.06e-18
BCL2	18q21.33	-0.383604	5.46e-20	1.07e-18
RHBDF2	17q25.1	0.383488	5.61e-20	1.1e-18
LAPTM4B	8q22.1	0.383443	5.67e-20	1.11e-18
GLYATL2	11q12.1	0.3834	5.73e-20	1.12e-18
SLCO5A1	8q13.3	0.383377	5.76e-20	1.13e-18
DEPDC1B	5q12.1	0.383374	5.77e-20	1.13e-18
DDX39A	19p13.12	0.383337	5.82e-20	1.14e-18
LAMA3	18q11.2	-0.383296	5.87e-20	1.15e-18
B3GALNT2	1q42.3	0.383042	6.24e-20	1.22e-18
UHRF1BP1L	12q23.1	-0.382901	6.46e-20	1.26e-18
RAD17	5q13.2	-0.382846	6.54e-20	1.27e-18
STN1	10q24.33	-0.382732	6.72e-20	1.31e-18
RAB11A	15q22.31	-0.382629	6.89e-20	1.34e-18
KCTD6	3p14.3	-0.382623	6.9e-20	1.34e-18
ANKRD24	19p13.3	-0.3826	6.94e-20	1.35e-18
PLOD3	7q22.1	0.382454	7.18e-20	1.39e-18
MTHFD2	2p13.1	0.382446	7.2e-20	1.39e-18
APPL2	12q23.3	-0.382432	7.22e-20	1.4e-18
LINC00964	8q24.13	0.382374	7.32e-20	1.42e-18
ETV6	12p13.2	0.382335	7.39e-20	1.43e-18
MRPL11	11q13.2	0.382311	7.43e-20	1.43e-18
ADAMTSL5	19p13.3	-0.382113	7.79e-20	1.5e-18
GLS2	12q13.3	-0.382113	7.79e-20	1.5e-18
MDP1	14q12	-0.382102	7.81e-20	1.5e-18
SNRPG	2p13.3	0.382068	7.88e-20	1.51e-18
BCL2L1	20q11.21	-0.382028	7.95e-20	1.53e-18
PSMG1	21q22.2	0.381961	8.08e-20	1.55e-18
STC2	5q35.2	-0.381906	8.19e-20	1.57e-18
PRICKLE4	6p21.1	-0.381791	8.41e-20	1.61e-18
GPR19	12p13.1	0.381735	8.53e-20	1.63e-18
CD46	1q32.2	-0.381644	8.71e-20	1.67e-18
LOC285593	5q35.2	-0.381638	8.73e-20	1.67e-18
ODC1	2p25.1	0.381374	9.29e-20	1.77e-18
ZNF564	19p13.2	-0.381325	9.4e-20	1.79e-18
SERPINH1	11q13.5	0.38131	9.44e-20	1.8e-18
NXNL2	9q22.1	-0.381282	9.5e-20	1.81e-18
TIGD6	5q32	-0.381225	9.63e-20	1.83e-18
FAM98A	2p22.3	0.381164	9.77e-20	1.85e-18
GAPDH	12p13.31	0.381114	9.89e-20	1.87e-18
PSME4	2p16.2	0.381047	1e-19	1.9e-18
ZBTB16	11q23.2	-0.380947	1.03e-19	1.95e-18
PLEKHA8P1	12q12	0.380894	1.04e-19	1.97e-18
RNF141	11p15.4|11p15	-0.380879	1.05e-19	1.97e-18
SSBP2	5q14.1	-0.380861	1.05e-19	1.98e-18
TWNK	10q24.31	0.380773	1.07e-19	2.02e-18
POLD4	11q13.2	-0.380317	1.19e-19	2.25e-18
PLCB4	20p12.3-p12.2	0.380272	1.21e-19	2.27e-18
PTDSS1	8q22.1	0.380247	1.21e-19	2.28e-18
HSD17B8	6p21.32	-0.380245	1.21e-19	2.28e-18
PCSK4	19p13.3	-0.380122	1.25e-19	2.35e-18
RAB30	11q14.1	-0.380121	1.25e-19	2.35e-18
G6PC3	17q21.31	-0.380041	1.27e-19	2.39e-18
HAO1	20p12.3	0.37993	1.31e-19	2.45e-18
COQ7	16p12.3	-0.379922	1.31e-19	2.45e-18
MFAP1	15q15.3	-0.37988	1.32e-19	2.47e-18
KIF4A	Xq13.1	0.379702	1.38e-19	2.58e-18
RBM43	2q23.3	-0.379618	1.41e-19	2.63e-18
SNORA8	11q21	0.379543	1.43e-19	2.67e-18
CACNA1F	Xp11.23	-0.379534	1.44e-19	2.68e-18
SERPINA6	14q32.13	-0.379458	1.46e-19	2.72e-18
PRKAG1	12q13.12	-0.379299	1.52e-19	2.82e-18
ZCCHC10	5q31.1	-0.379262	1.53e-19	2.85e-18
WDFY3-AS2	4q21.23	-0.379207	1.55e-19	2.88e-18
GPR160	3q26.2	-0.379194	1.56e-19	2.89e-18
CYB561D2	3p21.31	-0.379167	1.57e-19	2.9e-18
C2CD4D	1q21.3	0.379121	1.58e-19	2.93e-18
MAD2L2	1p36.22	0.379069	1.6e-19	2.96e-18
CT83	Xq23	0.379016	1.62e-19	3e-18
CST9L	20p11.21	-0.378914	1.66e-19	3.07e-18
UPF2	10p14	0.378829	1.7e-19	3.13e-18
NMU	4q12	0.378751	1.73e-19	3.18e-18
MIGA1	1p31.1	-0.378735	1.74e-19	3.19e-18
PPP1R14C	6q25.1	0.378628	1.78e-19	3.27e-18
MTA2	11q12.3	0.378225	1.96e-19	3.59e-18
MRPS36	5q13.2	-0.377943	2.09e-19	3.83e-18
IGFBP4	17q21.2	-0.377918	2.1e-19	3.85e-18
TRIT1	1p34.2	0.377822	2.15e-19	3.94e-18
KLRG2	7q34	0.377701	2.21e-19	4.05e-18
TMEM62	15q15.2	-0.377657	2.24e-19	4.09e-18
TFDP1	13q34	0.377641	2.24e-19	4.1e-18
RALGAPA1	14q13.2	-0.377553	2.29e-19	4.18e-18
MRPL37	1p32.3	0.377514	2.31e-19	4.22e-18
LETM2	8p11.23	-0.377384	2.38e-19	4.34e-18
SAPCD2	9q34.3	0.37732	2.42e-19	4.4e-18
CTDSP1	2q35	-0.377248	2.46e-19	4.47e-18
PLAAT4	11q12.3	-0.377243	2.46e-19	4.48e-18
MIER3	5q11.2	-0.377075	2.56e-19	4.65e-18
HDHD5	22q11.1	0.376998	2.61e-19	4.73e-18
HEMK1	3p21.31	-0.376928	2.65e-19	4.81e-18
GRAMD1C	3q13.31	-0.37689	2.68e-19	4.84e-18
RPS19	19q13.2	0.376886	2.68e-19	4.84e-18
FEN1	11q12.2	0.376846	2.7e-19	4.89e-18
LETMD1	12q13.12	-0.37684	2.71e-19	4.89e-18
PMEL	12q13.2	-0.376633	2.84e-19	5.13e-18
RTKN2	10q21.2	0.376614	2.85e-19	5.14e-18
C19ORF48	19q13.33	0.376572	2.88e-19	5.19e-18
PROB1	5q31.2	-0.376485	2.94e-19	5.29e-18
PROSER1	13q13.3	0.376439	2.97e-19	5.34e-18
MFSD5	12q13.13	-0.376422	2.99e-19	5.36e-18
PGR	11q22.1	-0.376328	3.05e-19	5.47e-18
CRABP1	15q25.1	0.376178	3.16e-19	5.66e-18
NR1I3	1q23.3	0.375848	3.41e-19	6.11e-18
RNF24	20p13	0.375826	3.43e-19	6.14e-18
PRPF3	1q21.2	0.375737	3.5e-19	6.26e-18
NAPA	19q13.32-q13.33	-0.375542	3.67e-19	6.55e-18
UPF3B	Xq24	0.375488	3.71e-19	6.62e-18
GP2	16p12.3	-0.375476	3.72e-19	6.64e-18
TRAK1	3p22.1	-0.375411	3.78e-19	6.73e-18
AATBC	21q22.3	0.375255	3.92e-19	6.98e-18
GUSBP4	6p11.2	0.375226	3.95e-19	7.02e-18
SIDT2	11q23.3	-0.375205	3.97e-19	7.04e-18
HMGB1P1	20q13.31	0.375111	4.05e-19	7.19e-18
FOXD2	1p33	-0.375107	4.06e-19	7.19e-18
KHSRP	19p13.3	0.375053	4.11e-19	7.28e-18
ST8SIA1	12p12.1	0.374896	4.26e-19	7.54e-18
POLR2F	22q13.1	0.374868	4.29e-19	7.59e-18
SLC25A13	7q21.3	0.374856	4.3e-19	7.6e-18
CPSF4	7q22.1	0.37474	4.42e-19	7.8e-18
WBP1L	10q24.32	-0.374734	4.42e-19	7.8e-18
POLN	4p16.3	-0.374689	4.47e-19	7.88e-18
CXXC5	5q31.2	-0.374685	4.48e-19	7.88e-18
TOLLIP	11p15.5	-0.374683	4.48e-19	7.88e-18
PDGFD	11q22.3	-0.374664	4.5e-19	7.9e-18
ZNF91	19p12	-0.374616	4.55e-19	7.99e-18
FAM13B	5q31.2	-0.374537	4.63e-19	8.13e-18
KIF1A	2q37.3	0.374466	4.71e-19	8.26e-18
ZG16B	16p13.3	-0.374448	4.73e-19	8.28e-18
TRIM4	7q22.1	-0.374365	4.82e-19	8.44e-18
GNB5	15q21.2	-0.37429	4.91e-19	8.58e-18
DBP	19q13.33	-0.374285	4.91e-19	8.58e-18
CYP27C1	2q14.3	0.374283	4.91e-19	8.58e-18
CIP2A	3q13.13	0.374273	4.93e-19	8.59e-18
ERCC6L	Xq13.1	0.374079	5.15e-19	8.98e-18
CEP126	11q22.1	-0.374075	5.16e-19	8.98e-18
CSAD	12q13.13	-0.374023	5.22e-19	9.08e-18
TACC3	4p16.3	0.373945	5.31e-19	9.24e-18
DNAJC9	10q22.2	0.37394	5.32e-19	9.24e-18
C12ORF10	12q13.13	-0.373761	5.55e-19	9.62e-18
BAIAP2L2	22q13.1	0.37375	5.56e-19	9.64e-18
MRTO4	1p36.13	0.373705	5.62e-19	9.73e-18
TRH	3q22.1	-0.373688	5.64e-19	9.76e-18
PRMT1	19q13.33	0.373616	5.73e-19	9.91e-18
ABHD14B	3p21.2	-0.373478	5.92e-19	1.02e-17
CDKAL1	6p22.3	0.373462	5.94e-19	1.03e-17
NUP205	7q33	0.37344	5.97e-19	1.03e-17
PDK2	17q21.33	-0.373403	6.02e-19	1.04e-17
ATP1A2	1q23.2	-0.373361	6.08e-19	1.05e-17
CASC1	12p12.1	-0.373281	6.2e-19	1.07e-17
FBXL16	16p13.3	-0.37318	6.34e-19	1.09e-17
TSEN15	1q25.3	0.373059	6.52e-19	1.12e-17
TRPV6	7q34	0.373004	6.61e-19	1.13e-17
DLGAP4	20q11.23	0.372983	6.64e-19	1.14e-17
CHODL	21q21.1	0.372874	6.81e-19	1.17e-17
DYNLRB2	16q23.2	-0.372812	6.91e-19	1.18e-17
TIA1	2p13.3	0.372765	6.98e-19	1.19e-17
EPHB4	7q22.1	0.372735	7.03e-19	1.2e-17
ACSM1	16p12.3	-0.372655	7.16e-19	1.22e-17
SLC25A46	5q22.1	-0.372617	7.22e-19	1.23e-17
POLQ	3q13.33	0.372477	7.46e-19	1.27e-17
YWHAG	7q11.23	0.372434	7.53e-19	1.28e-17
ELK1	Xp11.23	0.372087	8.16e-19	1.39e-17
MCM4	8q11.21	0.371763	8.79e-19	1.49e-17
PALM2	9q31.3	0.371694	8.93e-19	1.52e-17
ADAP1	7p22.3	-0.371651	9.02e-19	1.53e-17
CAMKV	3p21.31	0.371552	9.23e-19	1.56e-17
ACE2	Xp22.2	0.37153	9.28e-19	1.57e-17
CDH3	16q22.1	0.37151	9.32e-19	1.58e-17
CCDC58	3q21.1	0.371459	9.43e-19	1.59e-17
CHRNA5	15q25.1	0.371408	9.54e-19	1.61e-17
KDM1B	6p22.3	0.371333	9.71e-19	1.64e-17
PPP1R3C	10q23.32	-0.371319	9.74e-19	1.64e-17
RTL8A	Xq26.3	0.371283	9.82e-19	1.65e-17
SERTAD3	19q13.2	-0.371259	9.87e-19	1.66e-17
MEX3C	18q21.2	0.371181	1.01e-18	1.69e-17
CBFB	16q22.1	0.371062	1.03e-18	1.74e-17
PLXNB3	Xq28	0.371038	1.04e-18	1.74e-17
ANG	14q11.2	-0.37094	1.06e-18	1.78e-17
PRDM15	21q22.3	0.370923	1.07e-18	1.79e-17
DNAH14	1q42.12	0.370896	1.07e-18	1.8e-17
DMRTA2	1p32.3	0.370887	1.08e-18	1.8e-17
HCAR1	12q24.31	-0.370863	1.08e-18	1.81e-17
PNPLA7	9q34.3	-0.370783	1.1e-18	1.84e-17
DFFB	1p36.32	0.370769	1.1e-18	1.85e-17
NAE1	16q22.1	0.370708	1.12e-18	1.87e-17
LIN28B	6q16.3-q21	0.370684	1.13e-18	1.88e-17
ATL2	2p22.2-p22.1	0.370652	1.13e-18	1.89e-17
MCM3	6p12.2	0.370562	1.16e-18	1.93e-17
C9ORF116	9q34.3	-0.370541	1.16e-18	1.94e-17
TMEM116	12q24.12-q24.13	-0.370535	1.17e-18	1.94e-17
ATAD3B	1p36.33	0.370475	1.18e-18	1.96e-17
RIBC1	Xp11.22	-0.370431	1.19e-18	1.98e-17
MDGA2	14q21.3	0.370366	1.21e-18	2.01e-17
FMN1	15q13.3	-0.370113	1.28e-18	2.13e-17
BRIX1	5p13.2	0.370022	1.31e-18	2.17e-17
ABCC11	16q12.1	-0.370014	1.31e-18	2.17e-17
PPP1CB	2p23.2	0.369942	1.33e-18	2.2e-17
PARP3	3p21.2	-0.369942	1.33e-18	2.2e-17
SF3B6	2p23.3	0.369909	1.35e-18	2.22e-17
RGMA	15q26.1	0.369885	1.35e-18	2.23e-17
HAPLN3	15q26.1	0.369847	1.36e-18	2.25e-17
SEMA3G	3p21.1	-0.36978	1.39e-18	2.28e-17
CLSTN2	3q23	-0.369644	1.43e-18	2.35e-17
CTSV	9q22.33	0.369625	1.44e-18	2.36e-17
TAF5	10q24.33	0.369621	1.44e-18	2.36e-17
MRGBP	20q13.33	0.369603	1.44e-18	2.37e-17
ZFYVE19	15q15.1	-0.369547	1.46e-18	2.39e-17
TMEM79	1q22	0.369459	1.49e-18	2.44e-17
SUSD3	9q22.31	-0.369458	1.49e-18	2.44e-17
TCTEX1D4	1p34.1	-0.369438	1.5e-18	2.45e-17
LTBP1	2p22.3	0.369426	1.5e-18	2.45e-17
C11ORF52	11q23.1	-0.369391	1.51e-18	2.47e-17
RBKS	2p23.2	-0.369193	1.58e-18	2.58e-17
JMJD7-PLA2G4B	15q15.1	-0.369192	1.58e-18	2.58e-17
KAT6B	10q22.2	-0.369181	1.59e-18	2.59e-17
TNNT2	1q32.1	0.369112	1.61e-18	2.62e-17
FSCN1	7p22.1	0.369088	1.62e-18	2.64e-17
INPP4B	4q31.21	-0.36907	1.63e-18	2.65e-17
LIMK1	7q11.23	0.369059	1.63e-18	2.65e-17
ACTR3	2q14.1	0.368983	1.66e-18	2.69e-17
PLCD4	2q35	-0.368924	1.68e-18	2.73e-17
FRS2	12q15	-0.368894	1.7e-18	2.74e-17
ACSS3	12q21.31	-0.368802	1.73e-18	2.8e-17
NEBL	10p12.31	-0.36873	1.76e-18	2.84e-17
ATG2B	14q32.2	-0.368707	1.77e-18	2.86e-17
CDK4	12q14.1	0.368659	1.79e-18	2.89e-17
DUBR	3q13.12	-0.368609	1.81e-18	2.92e-17
CFAP70	10q22.2	-0.368582	1.82e-18	2.93e-17
FAM151B	5q14.1	-0.368471	1.87e-18	3.01e-17
FANCC	9q22.32	0.368439	1.88e-18	3.02e-17
PATL1	11q12.1	0.368437	1.88e-18	3.02e-17
LRIG1	3p14.1	-0.368412	1.89e-18	3.04e-17
TMEM128	4p16.3	-0.368322	1.93e-18	3.1e-17
CYP2B7P	19q13.2	-0.368223	1.97e-18	3.17e-17
FARP2	2q37.3	-0.3682	1.99e-18	3.18e-17
TRIM34	11p15.4	-0.368173	2e-18	3.2e-17
TFF1	21q22.3	-0.368146	2.01e-18	3.22e-17
ONECUT2	18q21.31	0.368125	2.02e-18	3.23e-17
OPRK1	8q11.23	0.368122	2.02e-18	3.23e-17
PIK3IP1	22q12.2	-0.36794	2.11e-18	3.36e-17
MVP	16p11.2	-0.367884	2.13e-18	3.4e-17
GPT2	16q11.2	0.367875	2.14e-18	3.41e-17
RASD2	22q12.3	0.367813	2.17e-18	3.45e-17
LRP8	1p32.3	0.367774	2.19e-18	3.48e-17
TLE1	9q21.32	0.36766	2.24e-18	3.57e-17
SMARCC1	3p21.31	0.367651	2.25e-18	3.57e-17
CD3EAP	19q13.32	0.367588	2.28e-18	3.62e-17
CRIP1	14q32.33	-0.367576	2.29e-18	3.63e-17
SPAG5	17q11.2	0.36754	2.31e-18	3.65e-17
THOC5	22q12.2	0.367516	2.32e-18	3.67e-17
LINC00938	12q12	-0.367455	2.35e-18	3.72e-17
ARHGEF2	1q22	0.367361	2.4e-18	3.8e-17
ADAMTS4	1q23.3	0.367335	2.42e-18	3.82e-17
AGGF1	5q13.3	-0.367233	2.47e-18	3.9e-17
LINC02159	5q34	0.36717	2.51e-18	3.96e-17
MTAP	9p21.3	0.366993	2.61e-18	4.11e-17
GCNT4	5q13.3	-0.36698	2.62e-18	4.12e-17
CENPJ	13q12.12-q12.13	0.366953	2.63e-18	4.14e-17
SLC16A6	17q24.2	-0.366944	2.64e-18	4.15e-17
TTC39A	1p32.3	-0.366921	2.65e-18	4.17e-17
MAD2L1	4q27	0.366741	2.76e-18	4.34e-17
RIOK2	5q15	-0.366682	2.8e-18	4.39e-17
WDR93	15q26.1	-0.366667	2.81e-18	4.4e-17
TCF20	22q13.2|22q13.3	0.366619	2.84e-18	4.45e-17
SLC16A5	17q25.1	-0.366615	2.84e-18	4.45e-17
RDH10	8q21.11	0.366608	2.85e-18	4.45e-17
EMC7	15q14	-0.366553	2.88e-18	4.5e-17
SIRT3	11p15.5	-0.366449	2.95e-18	4.61e-17
C3ORF52	3q13.2	-0.366359	3.01e-18	4.7e-17
TPBG	6q14.1	-0.366352	3.02e-18	4.7e-17
KIAA1324L	7q21.12	-0.366308	3.05e-18	4.75e-17
ITM2B	13q14.2	-0.366191	3.13e-18	4.87e-17
AMFR	16q13	-0.366146	3.16e-18	4.91e-17
VGLL1	Xq26.3	0.366132	3.17e-18	4.93e-17
ZNF93	19p12	0.366052	3.23e-18	5.01e-17
UTP11	1p34.3	0.366037	3.24e-18	5.03e-17
SMARCB1	22q11.23|22q11	0.365953	3.3e-18	5.12e-17
ATP2A3	17p13.2	-0.36587	3.36e-18	5.21e-17
PPAN	19p13.2	0.365798	3.42e-18	5.29e-17
DNALI1	1p34.3	-0.365785	3.43e-18	5.3e-17
IMPA2	18p11.21	0.365777	3.43e-18	5.31e-17
ADA	20q13.12	0.365769	3.44e-18	5.31e-17
GFM2	5q13.3	-0.365719	3.48e-18	5.37e-17
HSD17B4	5q23.1	-0.365629	3.55e-18	5.48e-17
UTP4	16q22.1	0.365619	3.56e-18	5.48e-17
ZC4H2	Xq11.2	0.365554	3.61e-18	5.56e-17
POU4F1	13q31.1	0.365533	3.63e-18	5.58e-17
SRSF5	14q24.1	-0.365527	3.63e-18	5.59e-17
USP30	12q24.11	-0.365516	3.64e-18	5.6e-17
PPP1R3E	14q11.2	-0.365397	3.74e-18	5.74e-17
FIRRE	Xq26.2	0.365285	3.84e-18	5.88e-17
SNRPGP15	19p13.12	0.365252	3.86e-18	5.92e-17
MORN1	1p36.32	-0.365243	3.87e-18	5.93e-17
RNF122	8p12	0.365151	3.95e-18	6.05e-17
DGLUCY	14q32.11	-0.365146	3.96e-18	6.05e-17
COMMD2	3q25.1	0.365126	3.98e-18	6.07e-17
CAMTA2	17p13.2	-0.365122	3.98e-18	6.08e-17
SREK1	5q12.3	-0.365055	4.04e-18	6.16e-17
DDIAS	11q14.1	0.365004	4.09e-18	6.23e-17
FCHO2	5q13.2	-0.365	4.09e-18	6.23e-17
PABPC3	13q12.13	0.364999	4.09e-18	6.23e-17
PPP1R36	14q23.3	-0.364972	4.12e-18	6.26e-17
HTR7P1	12p13.1	-0.364865	4.22e-18	6.4e-17
TMEM229B	14q24.1	-0.364865	4.22e-18	6.4e-17
ADRA2A	10q25.2	-0.364795	4.28e-18	6.5e-17
WNT6	2q35	0.36476	4.32e-18	6.55e-17
C16ORF71	16p13.3	-0.36474	4.34e-18	6.57e-17
LDHB	12p12.1	0.364672	4.4e-18	6.67e-17
SEH1L	18p11.21	0.36457	4.5e-18	6.82e-17
PDCD2L	19q13.11	0.364549	4.53e-18	6.84e-17
PLEKHO1	1q21.2	0.364507	4.57e-18	6.9e-17
GINS3	16q21	0.364398	4.68e-18	7.07e-17
CFAP61	20p11.23	-0.36439	4.69e-18	7.08e-17
DUSP12	1q23.3	0.364226	4.87e-18	7.34e-17
NFE2L3	7p15.2	0.364214	4.88e-18	7.35e-17
ATP8B1	18q21.31	-0.36406	5.05e-18	7.6e-17
MRNIP	5q35.3	-0.364057	5.05e-18	7.6e-17
TUT4	1p32.3	0.363959	5.16e-18	7.76e-17
PDIA6	2p25.1	0.363921	5.21e-18	7.82e-17
ZNF532	18q21.32	0.36388	5.26e-18	7.89e-17
GALNT4	12q21.33	-0.363773	5.38e-18	8.07e-17
NPAS1	19q13.32	-0.363724	5.44e-18	8.16e-17
INPP5J	22q12.2	-0.363716	5.45e-18	8.17e-17
C15ORF41	15q14	0.363567	5.64e-18	8.44e-17
RAB21	12q21.1	-0.363531	5.68e-18	8.5e-17
DCPS	11q24.2	0.363448	5.79e-18	8.65e-17
MRFAP1L1	4p16.1	-0.363383	5.87e-18	8.77e-17
TOMM40	19q13.32	0.363334	5.94e-18	8.86e-17
MAGOHB	12p13.2	0.363329	5.95e-18	8.86e-17
LOC729603	6q25.3	0.363319	5.96e-18	8.88e-17
FOXA1	14q21.1	-0.363279	6.01e-18	8.95e-17
SLC6A16	19q13.33	0.36326	6.04e-18	8.98e-17
ADAM17	2p25.1	0.363149	6.19e-18	9.2e-17
IFI35	17q21.31	-0.363104	6.25e-18	9.29e-17
HIPK4	19q13.2	-0.36301	6.38e-18	9.47e-17
SLC35G1	10q23.33	0.362989	6.41e-18	9.51e-17
PLXNA1	3q21.3	0.362977	6.43e-18	9.53e-17
ARHGEF4	2q21.1	0.362915	6.52e-18	9.66e-17
YBX3	12p13.2	0.362777	6.72e-18	9.95e-17
PLCG1	20q12	0.362761	6.75e-18	9.98e-17
USF1	1q23.3	0.362745	6.77e-18	1e-16
HEBP2	6q24.1	0.362725	6.8e-18	1e-16
SUPV3L1	10q22.1	0.362652	6.91e-18	1.02e-16
FAM110C	2p25.3	-0.362506	7.14e-18	1.05e-16
COQ4	9q34.11	-0.362465	7.21e-18	1.06e-16
CHD1L	1q21.1	0.362416	7.29e-18	1.07e-16
NR2E3	15q23	-0.362369	7.36e-18	1.08e-16
ZMYND10	3p21.31	-0.362338	7.41e-18	1.09e-16
CCDC24	1p34.1	-0.362304	7.47e-18	1.1e-16
GLUD2	Xq24	-0.362223	7.61e-18	1.12e-16
ZCWPW2	3p24.1	-0.36222	7.61e-18	1.12e-16
SACM1L	3p21.31	-0.362187	7.67e-18	1.12e-16
GLUL	1q25.3	-0.362007	7.98e-18	1.17e-16
MAGOH	1p32.3	0.361949	8.08e-18	1.18e-16
NPNT	4q24	-0.361898	8.18e-18	1.2e-16
LARGE2	11p11.2	0.361865	8.24e-18	1.2e-16
MADD	11p11.2	-0.361687	8.57e-18	1.25e-16
WIZ	19p13.12	0.361611	8.71e-18	1.27e-16
PPM1G	2p23.3	0.361544	8.85e-18	1.29e-16
CKAP2L	2q14.1	0.361503	8.93e-18	1.3e-16
BTG3	21q21.1	0.361503	8.93e-18	1.3e-16
LRRC8D	1p22.2	0.361496	8.94e-18	1.3e-16
CCL20	2q36.3	0.361314	9.31e-18	1.35e-16
PPP2CA	5q31.1	-0.361301	9.33e-18	1.36e-16
TOMM40L	1q23.3	0.361261	9.42e-18	1.37e-16
C2ORF70	2p23.3	0.361217	9.51e-18	1.38e-16
UBXN2A	2p23.3	0.361158	9.64e-18	1.4e-16
GMNN	6p22.3	0.360922	1.02e-17	1.47e-16
DGKZ	11p11.2	0.36092	1.02e-17	1.47e-16
IGFALS	16p13.3	-0.360875	1.03e-17	1.48e-16
LINC01184	5q23.3	-0.360752	1.05e-17	1.52e-16
CAB39L	13q14.2	-0.360712	1.06e-17	1.54e-16
NXPH3	17q21.33	-0.360468	1.12e-17	1.62e-16
MID1	Xp22.2	0.360458	1.13e-17	1.62e-16
SLC24A1	15q22.31	-0.360404	1.14e-17	1.64e-16
AK8	9q34.13	-0.360318	1.16e-17	1.67e-16
PGLYRP4	1q21.3	0.360313	1.16e-17	1.67e-16
RARRES1	3q25.32	0.360303	1.16e-17	1.68e-16
INTS13	12p11.23	0.360293	1.17e-17	1.68e-16
RFWD3	16q23.1	0.360274	1.17e-17	1.68e-16
TMEM45B	11q24.3	-0.36024	1.18e-17	1.69e-16
CFAP69	7q21.13	-0.360225	1.18e-17	1.7e-16
FAM71D	14q23.3	0.359997	1.25e-17	1.79e-16
PLK4	4q28.1	0.359982	1.25e-17	1.79e-16
BLVRA	7p13	-0.359947	1.26e-17	1.8e-16
ZER1	9q34.11	-0.359945	1.26e-17	1.8e-16
DDC	7p12.2-p12.1	0.359944	1.26e-17	1.8e-16
GNL2	1p34.3	0.359938	1.26e-17	1.8e-16
EIF3B	7p22.3	0.359938	1.26e-17	1.8e-16
RIPK4	21q22.3	0.359885	1.28e-17	1.82e-16
EPCAM	2p21	0.359829	1.29e-17	1.84e-16
MS4A2	11q12.1	-0.3598	1.3e-17	1.85e-16
EIF4G1	3q27.1	0.359741	1.32e-17	1.88e-16
FMO5	1q21.1	-0.359613	1.36e-17	1.93e-16
MRPL15	8q11.23	0.359553	1.37e-17	1.95e-16
MRPL47	3q26.33	0.359412	1.42e-17	2.01e-16
SPDL1	5q35.1	0.359369	1.43e-17	2.03e-16
C9ORF106	9q34.11	-0.359348	1.44e-17	2.04e-16
RGS5	1q23.3	-0.359325	1.44e-17	2.05e-16
SH2B2	7q22.1	0.359319	1.45e-17	2.05e-16
CHAC1	15q15.1	0.359232	1.47e-17	2.09e-16
KPNA4	3q25.33	0.359172	1.49e-17	2.11e-16
SLU7	5q33.3	-0.359086	1.52e-17	2.15e-16
CCDC159	19p13.2	-0.359081	1.52e-17	2.15e-16
BCDIN3D	12q13.12	-0.358781	1.63e-17	2.3e-16
KDM2B	12q24.31	0.358751	1.64e-17	2.31e-16
PPP2R5D	6p21.1	0.358747	1.64e-17	2.31e-16
UBE3B	12q24.11	-0.358734	1.64e-17	2.32e-16
MPP7	10p12.1	-0.358669	1.67e-17	2.35e-16
SNRPC	6p21.31	0.358637	1.68e-17	2.36e-16
PKIB	6q22.31	-0.358421	1.76e-17	2.48e-16
ARHGEF19	1p36.13	0.358318	1.8e-17	2.53e-16
NUMBL	19q13.2	0.35828	1.82e-17	2.55e-16
FUT8	14q23.3	-0.358268	1.82e-17	2.56e-16
CHIC1	Xq13.2	-0.358256	1.83e-17	2.56e-16
DTD1	20p11.23	0.358115	1.88e-17	2.64e-16
CTR9	11p15.4	-0.358037	1.92e-17	2.68e-16
MEIS3P1	17p12	-0.358015	1.93e-17	2.69e-16
FCGRT	19q13.33	-0.35783	2.01e-17	2.8e-16
PRPF18	10p13	0.357722	2.05e-17	2.87e-16
CDH24	14q11.2	0.35769	2.07e-17	2.89e-16
IRF2BP2	1q42.3	0.357622	2.1e-17	2.93e-16
MBLAC2	5q14.3	-0.357498	2.16e-17	3.01e-16
SLC26A3	7q22.3-q31.1	-0.357438	2.19e-17	3.04e-16
LRRC40	1p31.1	0.357326	2.24e-17	3.12e-16
DDO	6q21	-0.357292	2.26e-17	3.14e-16
HR	8p21.3	0.357249	2.28e-17	3.17e-16
SH3GLB2	9q34.11	-0.357199	2.3e-17	3.2e-16
KIF12	9q32	-0.357191	2.31e-17	3.2e-16
XPNPEP1	10q25.1	0.357123	2.34e-17	3.25e-16
PRDX4	Xp22.11	0.357099	2.35e-17	3.26e-16
MOSMO	16p12.2	-0.357081	2.36e-17	3.27e-16
MCM5	22q12.3	0.357073	2.37e-17	3.28e-16
KANSL1L	2q34	0.356959	2.43e-17	3.36e-16
MON2	12q14.1	-0.356929	2.44e-17	3.38e-16
LMNB1	5q23.2	0.35691	2.45e-17	3.39e-16
GOLGB1	3q13.33	-0.356892	2.46e-17	3.4e-16
UHRF1	19p13.3	0.356841	2.49e-17	3.43e-16
ZIC1	3q24	0.356819	2.5e-17	3.45e-16
TMEM65	8q24.13	0.356818	2.5e-17	3.45e-16
LINC02447	4p16.1	-0.356817	2.5e-17	3.45e-16
TIMM10B	11p15.4	-0.356645	2.6e-17	3.58e-16
SCN7A	2q24.3	-0.356542	2.66e-17	3.65e-16
CACNG1	17q24.2	-0.356444	2.72e-17	3.73e-16
CCDC18	1p22.1	0.35642	2.73e-17	3.75e-16
ESPL1	12q13.13	0.3564	2.74e-17	3.76e-16
U2AF1	21q22.3	0.35639	2.75e-17	3.77e-16
CEACAM19	19q13.31	0.356346	2.77e-17	3.8e-16
PMF1	1q22	0.356256	2.83e-17	3.87e-16
CASD1	7q21.3	-0.356129	2.91e-17	3.98e-16
BMPR1B	4q22.3	-0.35603	2.97e-17	4.06e-16
ZNF711	Xq21.1	0.356016	2.98e-17	4.07e-16
ANKLE1	19p13.11	0.355964	3.01e-17	4.12e-16
FUT3	19p13.3	0.355879	3.07e-17	4.19e-16
HAUS6	9p22.1	0.355869	3.08e-17	4.2e-16
KNSTRN	15q15.1	0.355836	3.1e-17	4.22e-16
CRADD	12q22	-0.355704	3.19e-17	4.34e-16
PHYHD1	9q34.11	-0.355678	3.21e-17	4.36e-16
CIB2	15q25.1	0.355662	3.22e-17	4.38e-16
MMS22L	6q16.1	0.35566	3.22e-17	4.38e-16
FMNL2	2q23.3	0.355522	3.32e-17	4.51e-16
DNAJC16	1p36.21	-0.355476	3.35e-17	4.55e-16
ANP32B	9q22.33	0.355412	3.4e-17	4.61e-16
FGF21	19q13.33	0.355407	3.4e-17	4.61e-16
COL11A2	6p21.32	0.355332	3.46e-17	4.68e-16
UBE2B	5q31.1	-0.355315	3.47e-17	4.7e-16
GFRA3	5q31.2	0.35519	3.57e-17	4.82e-16
MRPL3	3q22.1	0.355171	3.58e-17	4.84e-16
MED7	5q33.3	-0.355153	3.59e-17	4.86e-16
AR	Xq12	-0.355143	3.6e-17	4.86e-16
SP1	12q13.13	-0.355096	3.64e-17	4.91e-16
CYSRT1	9q34.3	-0.35509	3.64e-17	4.91e-16
MTX3	5q14.1	-0.355085	3.65e-17	4.92e-16
SAMD15	14q24.3	-0.355024	3.7e-17	4.98e-16
SRSF7	2p22.1	0.355016	3.7e-17	4.98e-16
APLF	2p13.3	0.354951	3.76e-17	5.05e-16
ABCG1	21q22.3	-0.354848	3.84e-17	5.16e-16
NOVA1	14q12	-0.354831	3.85e-17	5.18e-16
SRSF3	6p21.31-p21.2	0.354781	3.9e-17	5.23e-16
ZNF883	9q32	0.354776	3.9e-17	5.23e-16
FAM98C	19q13.2	-0.354753	3.92e-17	5.25e-16
GTPBP8	3q13.2	0.354731	3.94e-17	5.27e-16
TMEM249	8q24.3	0.354722	3.95e-17	5.28e-16
C1ORF174	1p36.32	0.35465	4.01e-17	5.36e-16
PSMD4	1q21.3	0.354576	4.07e-17	5.44e-16
LRP12	8q22.3	0.354496	4.14e-17	5.54e-16
ZFYVE28	4p16.3	-0.354473	4.17e-17	5.56e-16
NUDT1	7p22.3	0.354467	4.17e-17	5.56e-16
EVL	14q32.2	-0.354428	4.21e-17	5.61e-16
ADD1	4p16.3	-0.354394	4.24e-17	5.64e-16
ABHD15	17q11.2	-0.354295	4.33e-17	5.76e-16
RCC1	1p35.3	0.354289	4.33e-17	5.77e-16
GEN1	2p24.2	0.35423	4.39e-17	5.84e-16
DENND4B	1q21.3	0.354221	4.4e-17	5.84e-16
NUP62	19q13.33	0.354146	4.47e-17	5.94e-16
KIN	10p14	0.35399	4.62e-17	6.13e-16
ISCU	12q23.3	-0.353989	4.62e-17	6.13e-16
RAP2B	3q25.2	0.353926	4.69e-17	6.21e-16
SERHL2	22q13.2	-0.35387	4.75e-17	6.28e-16
VSTM5	11q21	0.353824	4.79e-17	6.34e-16
PCGF5	10q23.32	-0.353789	4.83e-17	6.39e-16
RNF138	18q12.1	0.353734	4.89e-17	6.46e-16
ACOT2	14q24.3	-0.353732	4.89e-17	6.46e-16
GPSM2	1p13.3	0.353708	4.91e-17	6.49e-16
GDF15	19p13.11	-0.353695	4.93e-17	6.5e-16
COQ10B	2q33.1	-0.353685	4.94e-17	6.51e-16
CHCHD5	2q14.1	-0.353645	4.98e-17	6.56e-16
LYAR	4p16.3	0.353633	4.99e-17	6.58e-16
HENMT1	1p13.3	0.353627	5e-17	6.58e-16
ADAL	15q15.3	-0.353613	5.02e-17	6.59e-16
RAD54B	8q22.1	0.353602	5.03e-17	6.61e-16
ZCCHC4	4p15.2	-0.353577	5.05e-17	6.64e-16
MRFAP1	4p16.1	-0.353562	5.07e-17	6.65e-16
CRACR2A	12p13.32	-0.353331	5.33e-17	6.99e-16
FSD1	19p13.3	0.353322	5.34e-17	7e-16
SFXN5	2p13.2	-0.353286	5.38e-17	7.05e-16
SOX9	17q24.3	0.35327	5.4e-17	7.07e-16
DTNB	2p23.3	0.353258	5.42e-17	7.08e-16
STXBP2	19p13.2	-0.353151	5.54e-17	7.24e-16
FAN1	15q13.3	-0.35312	5.58e-17	7.29e-16
IL22RA2	6q23.3	0.353052	5.66e-17	7.39e-16
KARS	16q23.1	0.352861	5.9e-17	7.69e-16
KHDRBS3	8q24.23	0.352768	6.02e-17	7.84e-16
TMEM127	2q11.2	-0.352749	6.04e-17	7.87e-16
TSPO	22q13.2	0.352698	6.11e-17	7.95e-16
TP53INP1	8q22.1	-0.352639	6.19e-17	8.05e-16
LRRC46	17q21.32	-0.352574	6.27e-17	8.16e-16
PRR13	12q13.13	-0.352553	6.3e-17	8.19e-16
CKS2	9q22.2	0.352526	6.34e-17	8.23e-16
VPS13C	15q22.2	-0.3525	6.37e-17	8.27e-16
SMCO4	11q21	0.352431	6.47e-17	8.39e-16
SLC25A37	8p21.2	0.352389	6.53e-17	8.46e-16
TMF1	3p14.1	-0.352334	6.61e-17	8.56e-16
RTN4IP1	6q21	0.35221	6.78e-17	8.78e-16
ST14	11q24.3	0.352118	6.92e-17	8.95e-16
MAPK9	5q35.3	-0.352076	6.98e-17	9.03e-16
RMND5B	5q35.3	-0.352002	7.09e-17	9.16e-16
LYPD6	2q23.2	-0.351934	7.2e-17	9.29e-16
RAB29	1q32.1	0.351897	7.25e-17	9.36e-16
LINC00461	5q14.3	0.351865	7.3e-17	9.42e-16
DNAJB14	4q23	-0.351742	7.5e-17	9.66e-16
CEP89	19q13.11	0.351657	7.64e-17	9.84e-16
KLF11	2p25.1	0.35157	7.78e-17	1e-15
LINC00589	8p12	-0.351391	8.09e-17	1.04e-15
SEM1	7q21.3	0.351369	8.12e-17	1.04e-15
MLLT11	1q21.3	0.351274	8.29e-17	1.07e-15
WASHC3	12q23.2	-0.35126	8.31e-17	1.07e-15
DHRS4	14q11.2	-0.351165	8.49e-17	1.09e-15
TMEM50B	21q22.11	-0.351138	8.54e-17	1.09e-15
NXPE3	3q12.3	-0.351133	8.54e-17	1.09e-15
CXCL1	4q13.3	0.351117	8.57e-17	1.1e-15
TMEM26	10q21.2	-0.351057	8.68e-17	1.11e-15
IL20RB	3q22.3	0.350931	8.92e-17	1.14e-15
FTMT	5q23.1	0.350919	8.94e-17	1.14e-15
KLF5	13q22.1	0.350918	8.95e-17	1.14e-15
TRAIP	3p21.31	0.350819	9.14e-17	1.17e-15
STK38	6p21.31	0.35077	9.23e-17	1.18e-15
EFS	14q11.2	0.35068	9.41e-17	1.2e-15
PLOD1	1p36.22	0.350601	9.57e-17	1.22e-15
KIF5C	2q23.1-q23.2	-0.35056	9.66e-17	1.23e-15
GLT8D1	3p21.1	-0.350533	9.71e-17	1.24e-15
SLC43A3	11q12.1	0.350522	9.74e-17	1.24e-15
SPOPL	2q22.1	-0.350493	9.8e-17	1.24e-15
SH3BGRL	Xq21.1	-0.350473	9.84e-17	1.25e-15
CFAP57	1p34.2	-0.350441	9.9e-17	1.26e-15
UBR1	15q15.2	-0.350397	1e-16	1.27e-15
PAXIP1-AS2	7q36.2	-0.350311	1.02e-16	1.29e-15
MUL1	1p36.12	-0.350298	1.02e-16	1.29e-15
DHX57	2p22.1	0.350294	1.02e-16	1.29e-15
ZFX	Xp22.11	-0.350279	1.03e-16	1.3e-15
UFSP2	4q35.1	-0.350238	1.03e-16	1.31e-15
TNFSF13	17p13.1	-0.350188	1.05e-16	1.32e-15
SLC26A9	1q32.1	0.350142	1.06e-16	1.33e-15
ELF5	11p13	0.350135	1.06e-16	1.33e-15
MSL3P1	2q37.1	0.350043	1.08e-16	1.36e-15
ICE2	15q22.2	-0.35	1.09e-16	1.37e-15
GINS4	8p11.21	0.349909	1.11e-16	1.4e-15
FOXP1	3p13	-0.349901	1.11e-16	1.4e-15
S100A9	1q21.3	0.349832	1.13e-16	1.42e-15
ADGRB2	1p35.2	-0.349794	1.14e-16	1.43e-15
PTGR2	14q24.3	-0.349757	1.15e-16	1.44e-15
RAB19	7q34	-0.349602	1.18e-16	1.49e-15
ZNRF1	16q23.1	0.349534	1.2e-16	1.51e-15
PDE9A	21q22.3	0.349457	1.22e-16	1.53e-15
FOXK2	17q25.3	0.349446	1.22e-16	1.53e-15
TAF9	5q13.2	-0.349406	1.23e-16	1.55e-15
ANKRD30B	18p11.21	-0.34938	1.24e-16	1.55e-15
MRPS17	7p11.2	0.349355	1.25e-16	1.56e-15
OSCP1	1p34.3	-0.349339	1.25e-16	1.57e-15
KLHL7	7p15.3	0.349231	1.28e-16	1.6e-15
SLC7A1	13q12.3	0.349154	1.3e-16	1.63e-15
ATP7A	Xq21.1	-0.349108	1.32e-16	1.64e-15
TNK1	17p13.1	-0.349097	1.32e-16	1.64e-15
LMX1B	9q33.3	-0.348843	1.39e-16	1.73e-15
CAMTA1	1p36.31-p36.23	0.348836	1.39e-16	1.74e-15
CST5	20p11.21	-0.348835	1.39e-16	1.74e-15
PUS1	12q24.33	0.348754	1.42e-16	1.76e-15
SMNDC1	10q25.2	0.34856	1.48e-16	1.84e-15
HNRNPA3P1	10q11.21	0.348545	1.48e-16	1.84e-15
TLCD3B	16p11.2	-0.348533	1.49e-16	1.85e-15
AMY1A	1p21.1	0.348321	1.55e-16	1.93e-15
IDNK	9q21.32	-0.348223	1.59e-16	1.97e-15
ENY2	8q23.1	0.348108	1.63e-16	2.02e-15
TCF7L1	2p11.2	0.348065	1.64e-16	2.03e-15
RAB27B	18q21.2	-0.347931	1.69e-16	2.09e-15
ARF3	12q13.12	-0.347909	1.7e-16	2.1e-15
MATN3	2p24.1	-0.347891	1.7e-16	2.1e-15
SPAG1	8q22.2	-0.347874	1.71e-16	2.11e-15
RAD51	15q15.1	0.347517	1.84e-16	2.28e-15
SAMD1	19p13.12	0.347433	1.87e-16	2.31e-15
AFTPH	2p14	-0.347409	1.88e-16	2.32e-15
TDRD7	9q22.33	-0.347386	1.89e-16	2.33e-15
RUVBL1	3q21.3	0.347349	1.91e-16	2.35e-15
TK2	16q21	-0.347244	1.95e-16	2.4e-15
CLN5	13q22.3	-0.347238	1.95e-16	2.4e-15
DKKL1	19q13.33	0.347218	1.96e-16	2.41e-15
BTG2	1q32.1	-0.347211	1.96e-16	2.41e-15
ACOT1	14q24.3	-0.347107	2.01e-16	2.47e-15
FAM120A	9q22.31	-0.347093	2.01e-16	2.47e-15
WDR61	15q25.1	-0.347073	2.02e-16	2.48e-15
CSTB	21q22.3	0.347003	2.05e-16	2.52e-15
SLC27A2	15q21.2	-0.347002	2.05e-16	2.52e-15
MAOA	Xp11.3	-0.346972	2.07e-16	2.53e-15
ORAI3	16p11.2	-0.346948	2.08e-16	2.54e-15
CRTC2	1q21.3	0.346944	2.08e-16	2.54e-15
BTBD3	20p12.2	0.34694	2.08e-16	2.54e-15
MASTL	10p12.1	0.346903	2.1e-16	2.56e-15
PRX	19q13.2	-0.346885	2.1e-16	2.57e-15
M1AP	2p13.1	-0.346811	2.14e-16	2.61e-15
EXOC6	10q23.33	-0.346793	2.15e-16	2.62e-15
CCDC32	15q15.1	-0.346773	2.15e-16	2.63e-15
ARNTL2	12p11.23	0.346724	2.18e-16	2.65e-15
ZNF484	9q22.31	-0.346682	2.2e-16	2.67e-15
TAF6	7q22.1	0.346518	2.27e-16	2.77e-15
DHRS2	14q11.2	-0.346358	2.35e-16	2.86e-15
SUCLG2	3p14.1	-0.346292	2.38e-16	2.9e-15
ARFIP1	4q31.3	-0.346282	2.39e-16	2.9e-15
ARRDC3-AS1	5q14.3	-0.346178	2.44e-16	2.96e-15
MTBP	8q24.12	0.346101	2.48e-16	3.01e-15
TBC1D17	19q13.33	-0.346042	2.51e-16	3.05e-15
ARL15	5q11.2	-0.346034	2.52e-16	3.05e-15
MRPL2	6p21.1	0.345973	2.55e-16	3.09e-15
ACTL8	1p36.13	0.345958	2.56e-16	3.09e-15
AP1G2	14q11.2	-0.345902	2.59e-16	3.13e-15
TRMT11	6q22.32	0.345862	2.61e-16	3.15e-15
NAGLU	17q21.2	-0.345845	2.62e-16	3.16e-15
TRDMT1	10p13	0.34583	2.63e-16	3.17e-15
SMOX	20p13	0.345631	2.74e-16	3.3e-15
AURKA	20q13.2	0.345595	2.76e-16	3.33e-15
MEAK7	16q24.1	0.345579	2.77e-16	3.34e-15
KITLG	12q21.32	-0.345531	2.8e-16	3.37e-15
TMEM129	4p16.3	-0.345468	2.83e-16	3.41e-15
MT1H	16q13	0.345402	2.87e-16	3.46e-15
CHD1	5q15-q21.1	-0.345227	2.98e-16	3.58e-15
RNF8	6p21.2	0.345206	2.99e-16	3.6e-15
STRA8	7q33	0.345131	3.04e-16	3.65e-15
PRMT2	21q22.3	0.345097	3.06e-16	3.68e-15
ECEL1	2q37.1	0.34499	3.13e-16	3.76e-15
PDIA2	16p13.3	0.344943	3.16e-16	3.79e-15
B4GALT5	20q13.13	0.344864	3.22e-16	3.85e-15
MYLIP	6p22.3	-0.344841	3.23e-16	3.87e-15
B3GNT5	3q27.1	0.344839	3.23e-16	3.87e-15
ACAA2	18q21.1	0.344807	3.26e-16	3.89e-15
ZIC4	3q24	0.344778	3.27e-16	3.91e-15
KCNK15	20q13.12	-0.344732	3.31e-16	3.95e-15
GSTP1	11q13.2	0.34454	3.44e-16	4.11e-15
HNRNPUL1	19q13.2	0.344526	3.45e-16	4.12e-15
SMC6	2p24.2	0.344406	3.54e-16	4.22e-15
ZSWIM5	1p34.1	-0.344388	3.55e-16	4.23e-15
SPAST	2p22.3	0.344374	3.56e-16	4.24e-15
PTCD2	5q13.2	-0.344366	3.57e-16	4.25e-15
NIFK	2q14.3	0.344342	3.59e-16	4.27e-15
SLC6A14	Xq23	0.344195	3.7e-16	4.4e-15
PRAME	22q11.22	0.344129	3.75e-16	4.45e-15
CDKN2AIPNL	5q31.1	-0.344052	3.81e-16	4.52e-15
SELENOP	5p12	-0.344022	3.83e-16	4.55e-15
EFCAB6	22q13.2-q13.31	-0.343911	3.92e-16	4.65e-15
EHBP1	2p15	0.34389	3.94e-16	4.67e-15
DHX29	5q11.2	-0.343876	3.95e-16	4.68e-15
S100A8	1q21.3	0.343873	3.96e-16	4.68e-15
SYTL5	Xp11.4	-0.343811	4.01e-16	4.74e-15
HMGB3	Xq28	0.343747	4.06e-16	4.8e-15
FBXO45	3q29	0.343703	4.1e-16	4.84e-15
SLC6A8	Xq28	0.343591	4.19e-16	4.95e-15
ALDH6A1	14q24.3	-0.343555	4.23e-16	4.99e-15
C5ORF63	5q23.2	-0.343522	4.26e-16	5.02e-15
MFSD8	4q28.2	-0.343347	4.41e-16	5.2e-15
C7ORF61	7q22.1	0.343306	4.45e-16	5.24e-15
UBE2D1	10q21.1	0.343251	4.5e-16	5.3e-15
RAET1K	6q25.1	0.343206	4.54e-16	5.35e-15
INGX	Xq13.1	0.343168	4.58e-16	5.39e-15
TMEM158	3p21.31	0.343123	4.62e-16	5.43e-15
EN1	2q14.2	0.343118	4.63e-16	5.44e-15
ANXA6	5q33.1	-0.343098	4.65e-16	5.46e-15
FAF2	5q35.2	-0.342976	4.77e-16	5.59e-15
NEK5	13q14.3	-0.342952	4.79e-16	5.62e-15
SLC22A15	1p13.1	-0.342951	4.79e-16	5.62e-15
LAGE3	Xq28	0.342843	4.9e-16	5.74e-15
ALDH3A2	17p11.2	-0.342759	4.99e-16	5.84e-15
IZUMO4	19p13.3	-0.342695	5.05e-16	5.91e-15
TSPYL1	6q22.1	-0.342691	5.06e-16	5.91e-15
TULP3	12p13.33	0.34258	5.18e-16	6.05e-15
AKR1E2	10p15.1	0.342516	5.24e-16	6.12e-15
NOP16	5q35.2	0.342512	5.25e-16	6.13e-15
SPCS1	3p21.1	-0.342438	5.33e-16	6.22e-15
SPC24	19p13.2	0.342399	5.37e-16	6.26e-15
ANKMY2	7p21.1	-0.342396	5.38e-16	6.26e-15
THTPA	14q11.2	-0.342301	5.48e-16	6.38e-15
KIF23	15q23	0.3423	5.48e-16	6.38e-15
TRAF4	17q11.2	0.342273	5.52e-16	6.41e-15
NPTN	15q24.1	-0.342269	5.52e-16	6.42e-15
CD22	19q13.12	-0.342259	5.53e-16	6.43e-15
UEVLD	11p15.1	-0.342234	5.56e-16	6.45e-15
TMEM192	4q32.3	-0.342233	5.56e-16	6.45e-15
MPZL2	11q23.3	0.342128	5.68e-16	6.59e-15
DHX58	17q21.2	-0.342116	5.7e-16	6.6e-15
TMPRSS12	12q13.12	0.342032	5.8e-16	6.71e-15
UBL3	13q12.3	-0.341935	5.92e-16	6.85e-15
JRKL	11q21	0.341819	6.06e-16	7.01e-15
PTP4A2	1p35.2	-0.341762	6.13e-16	7.09e-15
CHAF1B	21q22.12-q22.13	0.341756	6.14e-16	7.09e-15
ALG1	16p13.3	-0.341714	6.19e-16	7.15e-15
POLR2M	15q21.3	-0.341645	6.28e-16	7.25e-15
NCL	2q37.1	0.341557	6.4e-16	7.38e-15
FAM207A	21q22.3	0.341553	6.4e-16	7.38e-15
ST6GALNAC6	9q34.11	-0.341506	6.46e-16	7.45e-15
EFCAB12	3q21.3	-0.341452	6.54e-16	7.53e-15
PLA2G12A	4q25	-0.341373	6.64e-16	7.65e-15
SDSL	12q24.13	-0.341207	6.88e-16	7.91e-15
PLSCR3	17p13.1	0.341177	6.92e-16	7.95e-15
MYL5	4p16.3	-0.341144	6.97e-16	8e-15
NEIL3	4q34.3	0.341137	6.98e-16	8.01e-15
IQGAP2	5q13.3	-0.3411	7.03e-16	8.07e-15
ZC3HC1	7q32.2	0.340969	7.22e-16	8.28e-15
UBE2V2	8q11.21	0.340919	7.3e-16	8.36e-15
RETREG3	17q21.2	-0.340852	7.4e-16	8.48e-15
PRDM13	6q16.2	0.340798	7.48e-16	8.57e-15
ENPP5	6p21.1	-0.340765	7.53e-16	8.62e-15
RRM2	2p25.1	0.340707	7.62e-16	8.72e-15
COQ3	6q16.2	0.340691	7.65e-16	8.74e-15
CSRP2	12q21.2	0.340658	7.7e-16	8.8e-15
CETN3	5q14.3	-0.340462	8.02e-16	9.15e-15
SIAH2	3q25.1	-0.340432	8.07e-16	9.2e-15
PLEKHA3	2q31.2	-0.340407	8.11e-16	9.25e-15
ADAMTS15	11q24.3	-0.340396	8.13e-16	9.26e-15
NUDT6	4q28.1	-0.340395	8.13e-16	9.26e-15
CTXN1	19p13.2	0.340359	8.19e-16	9.32e-15
BICDL1	12q24.23	-0.340322	8.25e-16	9.39e-15
TIGD2	4q22.1	0.340313	8.27e-16	9.4e-15
CACNA1D	3p21.1	-0.340219	8.43e-16	9.58e-15
ALG3	3q27.1	0.340151	8.55e-16	9.71e-15
DCLRE1B	1p13.2	0.339999	8.82e-16	1e-14
PCNA	20p12.3	0.339942	8.92e-16	1.01e-14
SCML2	Xp22.13	0.339876	9.04e-16	1.03e-14
MSH3	5q14.1	-0.339817	9.15e-16	1.04e-14
SLC22A18	11p15.4	-0.339768	9.25e-16	1.05e-14
AP1S1	7q22.1	0.339699	9.38e-16	1.06e-14
FETUB	3q27.3	0.339593	9.58e-16	1.08e-14
CDK1	10q21.2	0.339574	9.62e-16	1.09e-14
RABL3	3q13.33	-0.339527	9.71e-16	1.1e-14
PPARD	6p21.31	0.339453	9.86e-16	1.11e-14
CCNB1	5q13.2	0.339313	1.01e-15	1.15e-14
CALR	19p13.13	0.339303	1.02e-15	1.15e-14
GTF3C6	6q21	0.339069	1.07e-15	1.2e-14
MCCC1	3q27.1	0.338997	1.08e-15	1.22e-14
H2AFX	11q23.3	0.338941	1.1e-15	1.23e-14
METTL15	11p14.1	-0.338903	1.1e-15	1.24e-14
COA6	1q42.2	0.338891	1.11e-15	1.25e-14
TBK1	12q14.2	-0.338856	1.11e-15	1.25e-14
TSG101	11p15.1	-0.338812	1.12e-15	1.26e-14
SCCPDH	1q44	-0.338706	1.15e-15	1.29e-14
GATAD2B	1q21.3	0.338642	1.16e-15	1.31e-14
PNPLA2	11p15.5	-0.338637	1.17e-15	1.31e-14
H2AFZ	4q23	0.338524	1.19e-15	1.34e-14
GLIPR2	9p13.3	0.338519	1.19e-15	1.34e-14
HCFC2	12q23.3	-0.338516	1.19e-15	1.34e-14
RPUSD3	3p25.3	0.338372	1.23e-15	1.38e-14
INA	10q24.33	0.338157	1.29e-15	1.44e-14
RAD50	5q31.1	-0.338129	1.29e-15	1.45e-14
SCAMP1	5q14.1	-0.338109	1.3e-15	1.45e-14
SLC30A8	8q24.11	-0.338046	1.32e-15	1.47e-14
PLAAT3	11q12.3-q13.1	-0.338036	1.32e-15	1.47e-14
SRMS	20q13.33	-0.338033	1.32e-15	1.47e-14
PLD4	14q32.33	-0.338031	1.32e-15	1.47e-14
SHCBP1	16q11.2	0.338029	1.32e-15	1.47e-14
TIMM44	19p13.2	0.338	1.33e-15	1.48e-14
CCDC74B	2q21.1	-0.337995	1.33e-15	1.48e-14
PRKD3	2p22.2	0.337964	1.34e-15	1.49e-14
NEK10	3p24.1	-0.337894	1.36e-15	1.51e-14
LINC00113	21q21.3	0.337858	1.37e-15	1.52e-14
CPB1	3q24	-0.337839	1.37e-15	1.52e-14
SNHG17	20q11.23	0.337833	1.37e-15	1.53e-14
SLC30A5	5q13.1-q13.2	-0.337801	1.38e-15	1.53e-14
MFAP3	5q33.2	-0.337685	1.42e-15	1.57e-14
ACOX2	3p14.3	-0.337603	1.44e-15	1.6e-14
PLAAT2	11q12.3	-0.337569	1.45e-15	1.61e-14
PHF6	Xq26.2	0.337535	1.46e-15	1.62e-14
SLC30A10	1q41	0.33752	1.46e-15	1.62e-14
KIAA1841	2p15	0.337473	1.48e-15	1.63e-14
ASTN2	9q33.1	-0.337412	1.5e-15	1.65e-14
SRF	6p21.1	0.337406	1.5e-15	1.66e-14
MISP3	19p13.12	-0.3374	1.5e-15	1.66e-14
WDR75	2q32.2	0.337325	1.52e-15	1.68e-14
DAP3	1q22	0.337274	1.54e-15	1.7e-14
CORO1C	12q24.11	0.337265	1.54e-15	1.7e-14
PLA2G10	16p13.12	-0.337252	1.55e-15	1.7e-14
AIF1L	9q34.12-q34.13	0.337196	1.56e-15	1.72e-14
UBL4A	Xq28	0.337196	1.56e-15	1.72e-14
PPP6C	9q33.3	-0.337168	1.57e-15	1.73e-14
DOK7	4p16.3	-0.337129	1.59e-15	1.74e-14
TPTEP2	22q13.1	0.337126	1.59e-15	1.74e-14
ECM1	1q21.2	-0.337102	1.59e-15	1.75e-14
CYP4B1	1p33	-0.337065	1.61e-15	1.76e-14
HHAT	1q32.2	-0.336976	1.64e-15	1.79e-14
NBEAP1	15q11.2	-0.336921	1.65e-15	1.81e-14
RPP38	10p13	0.336907	1.66e-15	1.82e-14
BMERB1	16p13.11	-0.336817	1.69e-15	1.85e-14
IRAK4	12q12	-0.336778	1.7e-15	1.86e-14
ZNF763	19p13.2	-0.336762	1.71e-15	1.87e-14
CRTAP	3p22.3	-0.33676	1.71e-15	1.87e-14
LOC148709	1q32.1	0.336561	1.78e-15	1.94e-14
LOC100132215	2p15	0.336471	1.81e-15	1.98e-14
ZCCHC18	Xq22.2	0.336397	1.84e-15	2.01e-14
MCRIP1	17q25.3	0.336345	1.86e-15	2.03e-14
DHCR24	1p32.3	-0.336299	1.88e-15	2.05e-14
SNX2	5q23.2	-0.33626	1.89e-15	2.06e-14
TMEM189	20q13.13	0.336222	1.91e-15	2.08e-14
SLC45A4	8q24.3	0.336207	1.91e-15	2.08e-14
SIGLEC17P	19q13.41	-0.336141	1.94e-15	2.11e-14
SRRM3	7q11.23	-0.33614	1.94e-15	2.11e-14
NIP7	16q22.1	0.335992	2e-15	2.17e-14
ERBB3	12q13.2	-0.335971	2e-15	2.18e-14
NSA2	5q13.3	-0.335935	2.02e-15	2.19e-14
ECI2	6p25.2	-0.33593	2.02e-15	2.19e-14
DCLRE1C	10p13	0.335928	2.02e-15	2.19e-14
PLEKHF2	8q22.1	-0.335897	2.04e-15	2.21e-14
RASA1	5q14.3	-0.335848	2.06e-15	2.23e-14
AQP9	15q21.3	0.335772	2.09e-15	2.26e-14
GRIA1	5q33.2	-0.335768	2.09e-15	2.26e-14
PEX11A	15q26.1	-0.335723	2.11e-15	2.28e-14
TENT5C	1p12	-0.335659	2.14e-15	2.31e-14
SMPD3	16q22.1	-0.335651	2.14e-15	2.31e-14
CXADRP3	18p11.21	-0.335629	2.15e-15	2.32e-14
ZNF688	16p11.2	-0.33555	2.18e-15	2.36e-14
RET	10q11.21	-0.335419	2.24e-15	2.42e-14
TRIM62	1p35.1	-0.335383	2.26e-15	2.43e-14
FGF10	5p12	-0.33537	2.26e-15	2.44e-14
FAM89B	11q13.1	0.33531	2.29e-15	2.47e-14
OCIAD1	4p11	-0.335305	2.29e-15	2.47e-14
TBCE	1q42.3	0.335278	2.31e-15	2.48e-14
ATP11A	13q34	0.335247	2.32e-15	2.5e-14
RAET1L	6q25.1	0.335134	2.37e-15	2.55e-14
SLC2A10	20q13.12	-0.33512	2.38e-15	2.56e-14
SLC18A2	10q25.3	-0.335085	2.4e-15	2.57e-14
SLC1A4	2p14	-0.335074	2.4e-15	2.58e-14
SMTN	22q12.2	0.335013	2.43e-15	2.61e-14
UBA7	3p21.31	-0.33494	2.47e-15	2.65e-14
NBEA	13q13.3	-0.334912	2.48e-15	2.66e-14
TIGD1	2q37.1	0.334852	2.51e-15	2.69e-14
HRC	19q13.33	-0.334838	2.52e-15	2.7e-14
IGF1R	15q26.3	-0.334798	2.54e-15	2.72e-14
HDC	15q21.2	-0.334699	2.59e-15	2.77e-14
WDR3	1p12	0.33468	2.6e-15	2.78e-14
PIGB	15q21.3	-0.334656	2.62e-15	2.79e-14
GIT1	17q11.2	0.334628	2.63e-15	2.81e-14
FAM171A1	10p13	0.334618	2.63e-15	2.81e-14
STK16	2q35	-0.334618	2.64e-15	2.81e-14
SERPINI1	3q26.1	-0.334585	2.65e-15	2.83e-14
ASB16	17q21.31	-0.334566	2.66e-15	2.84e-14
MCF2L2	3q27.1	0.334428	2.74e-15	2.91e-14
AKIRIN2	6q15	0.334366	2.77e-15	2.95e-14
CSRNP1	3p22.2	-0.334349	2.78e-15	2.96e-14
XXYLT1	3q29	0.334335	2.79e-15	2.96e-14
AP3S2	15q26.1	-0.334333	2.79e-15	2.96e-14
RILPL2	12q24.31	-0.334311	2.8e-15	2.98e-14
GABRQ	Xq28	0.3342	2.87e-15	3.04e-14
EDA2R	Xq12	-0.334144	2.9e-15	3.07e-14
AURKAP1	1q41	0.334071	2.94e-15	3.12e-14
FAM83E	19q13.33	-0.334062	2.95e-15	3.12e-14
GDI2	10p15.1	0.334027	2.97e-15	3.14e-14
FGD3	9q22.31	-0.333986	2.99e-15	3.17e-14
FBN3	19p13.2	0.333911	3.04e-15	3.21e-14
HIST4H4	12p12.3	-0.333886	3.05e-15	3.23e-14
CHI3L1	1q32.1	0.33384	3.08e-15	3.26e-14
SEL1L	14q31.1	-0.333762	3.13e-15	3.31e-14
F7	13q34	-0.333704	3.17e-15	3.34e-14
HORMAD1	1q21.3	0.333622	3.22e-15	3.4e-14
GNG10	9q31.3	-0.333601	3.23e-15	3.41e-14
ABCE1	4q31.21	0.333589	3.24e-15	3.42e-14
HSPD1	2q33.1	0.333518	3.29e-15	3.46e-14
PHF5A	22q13.2	0.333434	3.34e-15	3.52e-14
LCT	2q21.3	0.33342	3.35e-15	3.53e-14
PNP	14q11.2	0.333385	3.38e-15	3.55e-14
CEP57L1	6q21	0.333357	3.4e-15	3.57e-14
ATRIP	3p21.31	-0.333317	3.42e-15	3.6e-14
BBS5	2q31.1	-0.333296	3.44e-15	3.61e-14
SERP2	13q14.11	-0.333261	3.46e-15	3.63e-14
CELSR1	22q13.31	-0.333249	3.47e-15	3.64e-14
MSH6	2p16.3	0.333203	3.5e-15	3.67e-14
MARCO	2q14.2	0.333196	3.51e-15	3.67e-14
TARDBP	1p36.22	0.333194	3.51e-15	3.67e-14
WDR77	1p13.2	0.333137	3.55e-15	3.71e-14
OLAH	10p13	0.333127	3.56e-15	3.72e-14
CHD7	8q12.2	0.333099	3.58e-15	3.74e-14
LMF1	16p13.3	-0.333086	3.58e-15	3.75e-14
ATG5	6q21	0.333085	3.59e-15	3.75e-14
ITGA3	17q21.33	-0.332946	3.69e-15	3.85e-14
ZNF518B	4p16.1	0.33294	3.69e-15	3.85e-14
PDIA4	7q36.1	0.332897	3.72e-15	3.88e-14
GOLGA2P10	15q25.2	0.332763	3.82e-15	3.99e-14
SEC22C	3p22.1	-0.33276	3.83e-15	3.99e-14
RECQL4	8q24.3	0.332755	3.83e-15	3.99e-14
MMP1	11q22.2	0.332603	3.95e-15	4.11e-14
ERLEC1	2p16.2	-0.33252	4.01e-15	4.18e-14
TEAD4	12p13.33	0.332493	4.04e-15	4.2e-14
NOLC1	10q24.32	0.332483	4.04e-15	4.2e-14
RAB37	17q25.1	-0.332293	4.2e-15	4.36e-14
RPS12	6q23.2	0.332276	4.22e-15	4.38e-14
BPIFB1	20q11.21	-0.332232	4.25e-15	4.41e-14
USP53	4q26	-0.332153	4.32e-15	4.48e-14
USP21	1q23.3	0.332135	4.34e-15	4.49e-14
TAFA4	3p14.1	0.33208	4.38e-15	4.54e-14
VSIG10	12q24.23	-0.332037	4.42e-15	4.58e-14
EEF1A2	20q13.33	-0.332034	4.42e-15	4.58e-14
AZU1	19p13.3	-0.332025	4.43e-15	4.58e-14
STK25	2q37.3	0.332012	4.44e-15	4.59e-14
MINDY1	1q21.3	-0.331999	4.45e-15	4.6e-14
PRPF38A	1p32.3	0.331942	4.51e-15	4.65e-14
PRRT3	3p25.3	-0.331913	4.53e-15	4.68e-14
HMMR	5q34	0.331815	4.62e-15	4.77e-14
LIPE	19q13.2	-0.33172	4.71e-15	4.86e-14
FAM169A	5q13.3	-0.331718	4.71e-15	4.86e-14
SMPD1	11p15.4	-0.331543	4.88e-15	5.03e-14
SLC26A1	4p16.3	-0.331498	4.92e-15	5.07e-14
SLC39A9	14q24.1	-0.331434	4.99e-15	5.13e-14
NEDD4	15q21.3	-0.331391	5.03e-15	5.17e-14
FOLH1	11p11.12	0.331385	5.03e-15	5.18e-14
LRP2	2q31.1	-0.331344	5.08e-15	5.22e-14
NLRP8	19q13.43	-0.331304	5.12e-15	5.26e-14
HMGN3	6q14.1	0.331254	5.17e-15	5.31e-14
MDM2	12q15	-0.33123	5.19e-15	5.33e-14
ERGIC1	5q35.1	-0.331229	5.19e-15	5.33e-14
CSNK1E	22q13.1	0.331223	5.2e-15	5.33e-14
WDHD1	14q22.2-q22.3	0.331128	5.3e-15	5.43e-14
GNMT	6p21.1	-0.331091	5.34e-15	5.47e-14
SNHG4	5q31.2	0.331079	5.35e-15	5.48e-14
TRIM66	11p15.4	-0.330917	5.53e-15	5.65e-14
PIGG	4p16.3	-0.330771	5.69e-15	5.82e-14
OXGR1	13q32.1	0.330763	5.7e-15	5.82e-14
NRTN	19p13.3	0.330683	5.79e-15	5.91e-14
PKMYT1	16p13.3	0.33061	5.87e-15	6e-14
SVBP	1p34.2	0.330603	5.88e-15	6e-14
NOL4	18q12.1	0.330601	5.88e-15	6e-14
E2F8	11p15.1	0.330556	5.94e-15	6.05e-14
SAMD8	10q22.2	-0.330489	6.02e-15	6.13e-14
TENT4A	5p15.31	0.330469	6.04e-15	6.15e-14
CHORDC1	11q14.3	0.330439	6.08e-15	6.18e-14
ULBP2	6q25.1	0.330413	6.11e-15	6.21e-14
PCDHB9	5q31.3	0.330313	6.23e-15	6.33e-14
NUDT18	8p21.3	-0.330311	6.23e-15	6.33e-14
ZNF224	19q13.31	-0.330302	6.24e-15	6.34e-14
RETSAT	2p11.2	-0.330223	6.34e-15	6.44e-14
FANCG	9p13.3	0.330204	6.37e-15	6.46e-14
GPSM1	9q34.3	0.330191	6.38e-15	6.47e-14
RANGAP1	22q13.2	0.330158	6.43e-15	6.51e-14
TOMM5	9p13.2	0.33013	6.46e-15	6.55e-14
DZIP1	13q32.1	0.330089	6.51e-15	6.6e-14
DPH3P1	20q13.33	0.330021	6.6e-15	6.68e-14
SILC1	2p25.2	0.330011	6.61e-15	6.69e-14
ABCG2	4q22.1	-0.33	6.63e-15	6.7e-14
SERPINA5	14q32.13	-0.329993	6.64e-15	6.71e-14
CAMLG	5q31.1	-0.329959	6.68e-15	6.75e-14
ZFYVE1	14q24.2	-0.329955	6.69e-15	6.75e-14
KRT16	17q21.2	0.329863	6.81e-15	6.87e-14
ZBTB5	9p13.2	0.329853	6.82e-15	6.88e-14
DCAF15	19p13.12	0.329686	7.05e-15	7.11e-14
GATAD1	7q21.2	-0.329665	7.08e-15	7.14e-14
[truncated: 18,143 more rows]
