# Supplementary material for: SOX11 promotes epithelial/mesenchymal hybrid state and alters tropism of invasive breast cancer cells
Source: eLife. 2020 Sep 10;9:e58374. doi: 10.7554/eLife.58374 (PMC7518891; doi:10.7554/eLife.58374)
Supplement: Supplementary file 7. [file elife-58374-supp7.xlsx]

## Sheet: Table S7
Table S7. TaqMan gene expression assays and protocol used in qRT-PCR
Gene	Probe	Dye
SOX11	Hs00846583_s1	FAM
TUBB3	Hs00801390_s1	FAM
MEX3A	Hs00863536_m1	FAM
GPC2	Hs00415099_m1	FAM
MAPK4	Hs00969401_m1	FAM
LBH	Hs00368853_m1	FAM
SERPINA3	Hs00153674_m1	FAM
OLFM2	Hs01017934_m1	FAM
N-CADHERIN	Hs00983056_m1	FAM
ST6GALNAC5	Hs05018504_s1	FAM
GAPDH	Hs02786624_g1	VIC
